# Supplementary material for: Discovery of endogenous nitroxyl as a new redox player in Arabidopsis thaliana
Source: Nat Plants. 2022 Dec 23;9(1):36–44. doi: 10.1038/s41477-022-01301-z (PMC9873566; doi:10.1038/s41477-022-01301-z)
Supplement: Source Data Fig. 1 — Statistical source data. [file 41477_2022_1301_MOESM7_ESM.xlsx]

## Sheet: Figure 1a
HNO concentration vs. time
Time(m)	HNO (nM)			Time(m)	HNO (nM)			Time(m)	HNO (nM)
	AS	AS + TXPTS			NPA	NPA + TXPTS			CM	CM + TXPTS
0.011	0.9291	0.936		0.005	0.9558	1.0027		0.01	3.2745	3.4558
0.026	1.2076	1.1952		0.029	1.2034	1.2291		0.058	3.5263	3.6956
0.041	1.6612	1.6344		0.053	1.5997	1.6128		0.106	3.9357	4.1018
0.056	1.9352	1.89		0.076	1.843	1.8361		0.152	4.1834	4.3383
0.071	2.0808	2.0124		0.1	1.9776	1.9431		0.199	4.3155	4.4515
0.086	2.7618	2.6856		0.124	2.5672	2.5312		0.247	4.9296	5.0742
0.101	6.4658	6.4692		0.146	5.7261	5.8366		0.293	8.2643	8.574
0.116	7.9239	7.9416		0.17	6.9762	7.1229		0.341	9.5777	9.936
0.131	8.4079	8.4132		0.193	7.398	7.5349		0.386	10.0144	10.3722
0.146	8.5429	8.5248		0.217	7.5236	7.6324		0.434	10.1371	10.4754
0.161	5.5105	5.3784		0.241	4.9568	4.8836		0.482	7.409	7.565
0.175	4.899	4.7232		0.264	4.4474	4.3112		0.528	6.8597	6.959
0.191	5.2195	5.0256		0.288	4.7307	4.5754		0.575	7.1494	7.2387
0.206	5.6591	5.4504		0.311	5.1151	4.9465		0.623	7.5461	7.6316
0.22	6.2936	6.0768		0.334	5.6649	5.4938		0.669	8.1183	8.211
0.236	6.9256	6.6996		0.358	6.2129	6.0378		0.716	8.6882	8.7871
0.251	7.5507	7.3152		0.382	6.755	6.5756		0.764	9.2519	9.3566
0.265	8.0207	7.7724		0.405	7.1649	6.9751		0.81	9.676	9.7795
0.28	8.5057	8.244		0.429	7.588	7.387		0.858	10.1137	10.2157
0.296	8.9593	8.6832		0.453	7.9843	7.7707		0.905	10.523	10.622
0.31	9.6533	9.3708		0.476	8.5846	8.3714		0.951	11.1487	11.258
0.325	10.4253	10.1376		0.499	9.2517	9.0413		0.999	11.8447	11.9673
0.34	11.0634	10.7676		0.522	9.8044	9.5917		1.045	12.42	12.55
0.355	11.5484	11.2392		0.546	10.2275	10.0037		1.092	12.8577	12.9863
0.37	12.0194	11.6964		0.57	10.6387	10.4031		1.14	13.2828	13.4092
0.385	12.479	12.1428		0.593	11.0396	10.7931		1.186	13.6974	13.8221
0.4	13.083	12.7368		0.617	11.5639	11.312		1.233	14.2422	14.3715
0.415	13.8865	13.536		0.641	12.2577	12.0102		1.281	14.9665	15.1108
0.43	14.5526	14.1948		0.663	12.8342	12.5857		1.327	15.567	15.7202
0.445	15.4366	15.0768		0.687	13.5964	13.3563		1.375	16.3638	16.536
0.46	16.2506	15.8868		0.711	14.2992	14.0639		1.422	17.0976	17.2853
0.475	17.1547	16.7904		0.734	15.078	14.8533		1.468	17.9123	18.1211
0.49	18.1682	17.8056		0.758	15.9503	15.7402		1.516	18.8256	19.0602
0.504	19.0617	18.6984		0.781	16.7202	16.5201		1.562	19.6309	19.886
0.52	20.0053	19.6416		0.805	17.533	17.3441		1.609	20.4812	20.7585
0.535	20.8298	20.4624		0.828	18.2447	18.0612		1.657	21.2244	21.5177
0.549	21.8038	21.438		0.851	19.083	18.9135		1.703	22.1022	22.4202
0.565	22.7264	22.3596		0.875	19.878	19.7186		1.75	22.9336	23.2726
0.58	23.7854	23.4216		0.899	20.7889	20.6464		1.798	23.8878	24.255
0.594	24.8889	24.5304		0.922	21.7373	21.615		1.844	24.8821	25.2806
0.609	26.0005	25.6464		0.946	22.6929	22.59		1.892	25.8836	26.3129
0.625	27.1505	26.802		0.97	23.6813	23.5995		1.939	26.9198	27.3819
0.639	28.205	27.8604		0.993	24.588	24.5242		1.985	27.87	28.3609
0.654	29.3621	29.0232		1.016	25.5823	25.54		2.033	28.9125	29.4365
0.67	30.4246	30.0888		1.04	26.4963	26.4709		2.08	29.8699	30.4221
0.684	31.5456	31.2156		1.063	27.4595	27.4553		2.126	30.8799	31.4644
0.699	32.7027	32.3784		1.087	28.4538	28.4711		2.174	31.9224	32.54
0.714	33.8552	33.5376		1.11	29.4439	29.4838		2.22	32.9607	33.6123
0.729	34.9528	34.6392		1.134	30.3876	30.4462		2.267	33.9497	34.6313
0.744	36.1798	35.874		1.158	31.4414	31.5249		2.315	35.0551	35.7735
0.759	37.3743	37.0764		1.18	32.4671	32.5754		2.361	36.1313	36.8857
0.774	38.9479	38.6676		1.204	33.8154	33.9654		2.409	37.5486	38.3575
0.789	40.3114	40.0428		1.228	34.9852	35.1668		2.456	38.7769	39.6296
0.804	41.9364	41.688		1.251	36.3769	36.6041		2.502	40.2406	41.1514
0.819	43.3805	43.146		1.275	37.6151	37.8778		2.55	41.5413	42.5001
0.834	44.471	44.2404		1.299	38.5529	38.8339		2.597	42.524	43.5124
0.849	46.2605	46.0548		1.322	40.0844	40.419		2.643	44.1356	45.1907
0.864	47.4386	47.2392		1.345	41.0965	41.4537		2.691	45.197	46.2863
0.879	48.4031	48.204		1.369	41.9272	42.2966		2.739	46.0662	47.1787
0.894	49.2091	49.0068		1.392	42.6227	42.9979		2.784	46.7927	47.9213
0.909	49.5752	49.356		1.416	42.9447	43.303		2.832	47.1233	48.2443
0.923	50.2447	50.0184		1.439	43.5241	43.8816		2.878	47.727	48.857
0.938	51.4052	51.1848		1.463	44.5214	44.9006		2.926	48.7726	49.9359
0.954	52.7408	52.5312		1.487	45.6674	46.0768		2.973	49.9757	51.1814
0.968	54.1103	53.9136		1.51	46.8419	47.2845		3.019	51.2094	52.4601
0.983	55.5438	55.3608		1.533	48.0712	48.5488		3.067	52.5007	53.7987
0.999	56.9529	56.7828		1.557	49.2797	49.7911		3.114	53.77	55.1141
1.013	58.3539	58.1976		1.58	50.481	51.0271		3.16	55.032	56.4228
1.028	59.6019	59.454		1.604	51.5526	52.1247		3.208	56.1564	57.585
1.043	60.6925	60.5484		1.628	52.4904	53.0808		3.256	57.139	58.5973
1.058	61.8905	61.7544		1.651	53.5191	54.1343		3.301	58.2183	59.7128
1.073	63.1	62.9712		1.675	54.558	55.1973		3.349	59.308	60.8384
1.088	64.4906	64.3752		1.697	55.7503	56.4239		3.395	60.5606	62.1371
1.103	65.9311	65.8296		1.721	56.9856	57.6945		3.443	61.8582	63.4824
1.118	67.2876	67.1976		1.745	58.1495	58.8896		3.49	63.0802	64.7478
1.133	68.4927	68.4108		1.768	59.1841	59.9494		3.536	64.1659	65.87
1.148	69.8457	69.7752		1.792	60.345	61.1414		3.584	65.3847	67.1321
1.163	71.1498	71.0892		1.816	61.4643	62.2893		3.631	66.5595	68.3475
1.178	72.6033	72.558		1.839	62.7101	63.5725		3.677	67.8688	69.7062
1.193	74.3098	74.286		1.862	64.1715	65.0821		3.725	69.4058	71.3045
1.208	75.9814	75.978		1.886	65.6031	66.5602		3.773	70.9113	72.8697
1.223	77.8759	77.9004		1.909	67.2239	68.2397		3.818	72.6175	74.6479
1.238	79.5299	79.5744		1.933	68.6406	69.7021		3.866	74.1073	76.1963
1.253	81.1875	81.252		1.957	70.0603	71.1677		3.914	75.6002	77.7481
1.267	82.739	82.8216		1.98	71.3895	72.5389		3.96	76.9976	79.2
1.283	84.2005	84.2976		2.004	72.6426	73.8283		4.007	78.3142	80.5653
1.297	85.815	85.932		2.027	74.0254	75.2562		4.053	79.7683	82.0771
1.312	87.3326	87.4656		2.05	75.3261	76.5959		4.101	81.1353	83.4957
1.328	90.1031	90.288		2.074	77.6918	79.0616		4.148	83.6299	86.1064
1.342	96.2011	96.534		2.097	82.8855	84.5182		4.194	89.1192	91.884
1.357	97.6907	98.0388		2.121	84.1625	85.8328		4.242	90.4609	93.2759
1.372	99.0542	99.414		2.145	85.3323	87.0342		4.29	91.6892	94.5479
1.387	99.2793	99.6192		2.168	85.5339	87.2134		4.335	91.8928	94.7378
1.402	96.0403	96.2604		2.192	82.7916	84.2792		4.383	88.9789	91.6309
1.417	97.4283	97.6608		2.215	83.9823	85.5026		4.431	90.2293	92.9262
1.432	98.8819	99.1296		2.238	85.2281	86.7857		4.477	91.5386	94.2849
1.447	100.27	100.53		2.262	86.4188	88.0091		4.524	92.7889	95.5803
1.462	101.742	102.017		2.286	87.6808	89.308		4.572	94.1149	96.9555
1.477	103.164	103.453		2.309	88.8999	90.5629		4.618	95.3958	98.2842
1.492	104.584	104.886		2.333	90.1174	91.8146		4.665	96.6746	99.6096
1.507	105.886	106.2		2.356	91.2353	92.9625		4.711	97.8484	100.825
1.522	107.292	107.618		2.379	92.4408	94.2016		4.759	99.1145	102.137
1.537	108.61	108.947		2.403	93.572	95.3621		4.807	100.302	103.366
1.552	110.036	110.387		2.426	94.7941	96.6201		4.852	101.586	104.698
1.567	111.515	111.881		2.45	96.0621	97.9253		4.9	102.918	106.08
1.582	112.945	113.324		2.474	97.2884	99.1865		4.948	104.206	107.415
1.596	114.405	114.8		2.497	98.5402	100.476		4.994	105.522	108.78
1.612	115.769	116.176		2.521	99.71	101.677		5.041	106.75	110.052
1.627	117.167	117.587		2.544	100.91	102.91		5.089	108.01	111.358
1.641	118.481	118.912		2.567	102.037	104.067		5.135	109.193	112.583
1.657	119.799	120.24		2.591	103.168	105.228		5.182	110.381	113.812
1.671	121.018	121.468		2.614	104.214	106.3		5.228	111.479	114.948
1.686	122.185	122.641		2.638	105.217	107.326		5.276	112.531	116.033
1.701	123.304	123.764		2.662	106.179	108.307		5.324	113.539	117.072
1.716	124.593	125.064		2.685	107.285	109.442		5.369	114.7	118.274
1.731	125.978	126.461		2.709	108.473	110.663		5.417	115.947	119.566
1.746	127.359	127.854		2.732	109.657	111.88		5.465	117.191	120.855
1.761	128.837	129.348		2.755	110.924	113.185		5.511	118.522	122.237
1.776	130.123	130.644		2.779	112.028	114.317		5.558	119.681	123.436
1.791	131.529	132.062		2.803	113.234	115.556		5.606	120.948	124.748
1.806	132.905	133.452		2.826	114.414	116.77		5.652	122.188	126.033
1.821	134.3	134.86		2.85	115.611	118		5.699	123.444	127.335
1.836	135.758	136.332		2.874	116.861	119.286		5.747	124.758	128.697
1.851	137.114	137.7		2.896	118.024	120.481		5.793	125.979	129.963
1.866	138.477	139.075		2.92	119.194	121.683		5.841	127.207	131.235
1.881	139.77	140.378		2.943	120.303	122.821		5.886	128.371	132.44
1.896	140.92	141.534		2.967	121.291	123.831		5.934	129.408	133.509
1.911	141.867	142.481		2.991	122.107	124.658		5.982	130.261	134.385
1.925	142.831	143.446		3.014	122.936	125.501		6.028	131.129	135.277
1.941	143.767	144.382		3.038	123.743	126.318		6.075	131.973	136.143
1.956	144.907	145.526		3.061	124.722	127.319		6.123	133	137.202
1.97	146.133	146.761		3.084	125.775	128.397		6.169	134.105	138.344
1.986	147.37	148.007		3.108	126.838	129.485		6.216	135.22	139.496
2.001	148.583	149.227		3.132	127.879	130.552		6.264	136.312	140.625
2.015	149.634	150.282		3.155	128.783	131.473		6.31	137.259	141.601
2.03	150.76	151.412		3.179	129.751	132.461		6.358	138.274	142.647
2.046	151.854	152.51		3.203	130.691	133.42		6.405	139.259	143.662
2.06	153.132	153.799		3.226	131.789	134.546		6.451	140.411	144.854
2.075	154.513	155.192		3.249	132.973	135.763		6.499	141.655	146.143
2.09	155.939	156.632		3.272	134.195	137.021		6.545	142.939	147.475
2.105	157.446	158.155		3.296	135.487	138.351		6.592	144.297	148.884
2.12	158.918	159.642		3.32	136.749	139.65		6.64	145.623	150.259
2.135	160.315	161.053		3.343	137.947	140.883		6.686	146.881	151.564
2.15	161.63	162.378		3.367	139.076	142.04		6.733	148.066	152.79
2.165	162.92	163.678		3.391	140.183	143.176		6.781	149.228	153.992
2.18	164.101	164.866		3.413	141.197	144.213		6.827	150.292	155.091
2.195	165.443	166.219		3.437	142.349	145.396		6.875	151.501	156.343
2.21	166.824	167.612		3.461	143.534	146.613		6.922	152.745	157.631
2.225	168.159	168.959		3.484	144.678	147.789		6.968	153.947	158.877
2.24	169.536	170.348		3.508	145.86	149.003		7.016	155.188	160.162
2.254	170.927	171.752		3.531	147.052	150.23		7.062	156.441	161.461
2.27	172.322	173.16		3.555	148.249	151.459		7.109	157.697	162.763
2.285	173.755	174.607		3.578	149.478	152.724		7.157	158.989	164.102
2.299	175.146	176.011		3.601	150.671	153.95		7.203	160.241	165.4
2.315	176.278	177.149		3.625	151.644	154.944		7.25	161.262	166.453
2.33	177.397	178.272		3.649	152.606	155.925		7.298	162.269	167.492
2.344	178.521	179.402		3.672	153.572	156.913		7.344	163.283	168.537
2.359	179.868	180.76		3.696	154.727	158.099		7.392	164.495	169.793
2.375	181.406	182.315		3.72	156.045	159.457		7.439	165.881	171.231
2.389	183.108	184.039		3.743	157.502	160.964		7.485	167.414	172.826
2.404	184.892	185.846		3.766	159.029	162.542		7.533	169.02	174.498
2.42	186.497	187.47		3.79	160.404	163.961		7.58	170.466	176
2.434	188.066	189.058		3.813	161.748	165.348		7.626	171.879	177.468
2.449	189.426	190.429		3.837	162.915	166.546		7.674	173.104	178.737
2.464	190.743	191.758		3.86	164.045	167.707		7.72	174.291	179.966
2.479	191.991	193.014		3.884	165.117	168.804		7.767	175.415	181.128
2.494	193.295	194.328		3.908	166.236	169.952		7.815	176.59	182.343
2.509	194.601	195.646		3.93	167.357	171.103		7.861	177.767	183.562
2.524	195.902	196.956		3.954	168.473	172.248		7.909	178.939	184.774
2.539	197.255	198.32		3.978	169.634	173.44		7.956	180.157	186.036
2.554	198.512	199.588		4.001	170.713	174.547		8.002	181.29	187.208
2.569	199.803	200.887		4.025	171.821	175.682		8.05	182.452	188.411
2.584	200.924	202.014		4.049	172.785	176.667		8.097	183.463	189.453
2.599	202.091	203.188		4.072	173.787	177.692		8.143	184.514	190.538
2.614	203.129	204.228		4.095	174.68	178.601		8.191	185.45	191.501
2.629	204.297	205.402		4.119	175.684	179.626		8.239	186.502	192.587
2.644	205.474	206.586		4.142	176.694	180.661		8.284	187.562	193.682
2.659	206.725	207.846		4.166	177.769	181.762		8.332	188.69	194.848
2.673	208.119	209.254		4.189	178.964	182.991		8.378	189.945	196.15
2.688	209.367	210.51		4.213	180.036	184.089		8.426	191.07	197.312
2.704	210.661	211.813		4.237	181.146	185.227		8.473	192.235	198.517
2.718	211.971	213.134		4.26	182.27	186.382		8.519	193.415	199.739
2.733	213.019	214.186		4.283	183.172	187.3		8.567	194.36	200.712
2.749	213.966	215.132		4.307	183.988	188.127		8.614	195.213	201.588
2.763	215.056	216.227		4.33	184.924	189.083		8.66	196.195	202.6
2.778	216.01	217.181		4.354	185.746	189.917		8.708	197.055	203.482
2.793	217.352	218.534		4.378	186.898	191.099		8.756	198.264	204.734
2.808	218.841	220.039		4.401	188.174	192.414		8.801	199.605	206.126
2.823	220.243	221.454		4.425	189.376	193.65		8.849	200.868	207.435
2.838	221.637	222.862		4.447	190.572	194.879		8.895	202.124	208.737
2.853	222.826	224.057		4.471	191.593	195.923		8.943	203.195	209.843
2.868	224.032	225.27		4.495	192.629	196.983		8.99	204.281	210.965
2.883	225.177	226.422		4.518	193.613	197.99		9.036	205.313	212.03
2.898	226.303	227.552		4.542	194.58	198.977		9.084	206.327	213.076
2.913	227.428	228.683		4.566	195.548	199.965		9.131	207.341	214.122
2.928	228.619	229.882		4.589	196.571	201.012		9.177	208.414	215.231
2.943	229.871	231.142		4.612	197.645	202.113		9.225	209.542	216.396
2.958	231.084	232.362		4.636	198.687	203.179		9.273	210.635	217.525
2.973	232.443	233.734		4.659	199.853	204.377		9.318	211.859	218.794
2.988	233.568	234.864		4.683	200.82	205.365		9.366	212.873	219.839
3.003	234.781	236.084		4.707	201.862	206.431		9.414	213.966	220.968
3.017	235.98	237.29		4.73	202.891	207.484		9.46	215.045	222.084
3.033	237.154	238.471		4.754	203.9	208.516		9.507	216.104	223.176
3.047	238.359	239.684		4.777	204.935	209.576		9.553	217.189	224.298
3.062	239.425	240.754		4.8	205.852	210.51		9.601	218.15	225.287
3.078	240.554	241.888		4.824	206.822	211.501		9.648	219.167	226.336
3.092	241.658	242.996		4.847	207.77	212.469		9.694	220.161	227.362
3.107	242.818	244.163		4.871	208.768	213.488		9.742	221.207	228.441
3.122	244.01	245.362		4.895	209.792	214.536		9.79	222.281	229.549
3.137	245.257	246.618		4.918	210.862	215.633		9.835	223.404	230.712
3.152	246.365	247.73		4.942	211.815	216.605		9.883	224.403	231.741
3.167	247.48	248.85		4.965	212.773	217.583		9.931	225.407	232.776
3.182	248.559	249.934		4.988	213.701	218.53		9.977	226.38	233.779
3.197	249.559	250.934		5.012	214.561	219.404		10.024	227.28	234.704
3.212	250.688	252.068		5.036	215.532	220.395		10.072	228.298	235.753
3.227	251.732	253.116		5.059	216.43	221.31		10.118	229.238	236.722
3.242	252.791	254.178		5.083	217.341	222.238		10.165	230.193	237.705
3.257	253.821	255.211		5.106	218.226	223.14		10.211	231.121	238.66
3.272	254.873	256.266		5.129	219.132	224.062		10.259	232.069	239.636
3.287	255.992	257.389		5.153	220.093	225.043		10.307	233.077	240.675
3.302	257.204	258.61		5.176	221.134	226.109		10.352	234.168	241.804
3.317	258.378	259.79		5.2	222.143	227.141		10.4	235.227	242.896
3.332	259.539	260.957		5.224	223.14	228.16		10.448	236.272	243.975
3.346	260.691	262.116		5.247	224.13	229.173		10.494	237.311	245.047
3.362	261.785	263.214		5.271	225.071	230.132		10.541	238.296	246.063
3.377	262.855	264.287		5.294	225.991	231.069		10.589	239.26	247.055
3.391	263.727	265.158		5.317	226.743	231.83		10.635	240.047	247.861
3.407	264.737	266.17		5.341	227.612	232.714		10.682	240.957	248.797
3.421	265.725	267.16		5.364	228.462	233.579		10.728	241.847	249.713
3.436	266.865	268.304		5.388	229.442	234.579		10.776	242.874	250.772
3.451	268.089	269.536		5.412	230.493	235.654		10.824	243.976	251.91
3.466	269.37	270.828		5.435	231.593	236.783		10.869	245.131	253.106
3.481	270.692	272.16		5.459	232.727	237.947		10.917	246.321	254.338
3.496	271.919	273.395		5.482	233.781	239.026		10.965	247.427	255.48
3.511	273.201	274.687		5.505	234.881	240.155		11.011	248.582	256.676
3.526	274.176	275.663		5.529	235.72	241.007		11.058	249.46	257.578
3.541	275.214	276.703		5.553	236.613	241.916		11.106	250.396	258.541
3.556	276.216	277.708		5.576	237.476	242.793		11.152	251.299	259.469
3.571	277.342	278.838		5.6	238.443	243.781		11.199	252.313	260.515
3.586	278.495	279.997		5.624	239.435	244.794		11.247	253.352	261.587
3.601	279.711	281.221		5.646	240.478	245.863		11.293	254.447	262.72
3.616	280.934	282.452		5.67	241.529	246.939		11.341	255.55	263.858
3.631	282.08	283.604		5.693	242.513	247.945		11.386	256.582	264.924
3.646	283.335	284.868		5.717	243.591	249.049		11.434	257.712	266.093
3.661	284.39	285.926		5.741	244.499	249.974		11.482	258.663	267.072
3.675	285.55	287.093		5.764	245.495	250.993		11.528	259.708	268.151
3.691	286.62	288.166		5.788	246.415	251.93		11.575	260.672	269.143
3.706	287.703	289.253		5.811	247.346	252.88		11.623	261.648	270.149
3.72	288.737	290.29		5.834	248.235	253.785		11.669	262.579	271.108
3.736	289.806	291.362		5.858	249.155	254.722		11.716	263.543	272.1
3.751	290.827	292.385		5.882	250.033	255.616		11.764	264.463	273.046
3.765	291.801	293.36		5.905	250.872	256.468		11.81	265.341	273.948
3.78	292.93	294.494		5.929	251.842	257.459		11.858	266.358	274.997
3.796	293.87	295.434		5.953	252.652	258.279		11.905	267.205	275.866
3.81	294.991	296.561		5.976	253.615	259.264		11.951	268.215	276.909
3.825	296.088	297.662		5.999	254.559	260.226		11.999	269.204	277.928
3.84	297.125	298.703		6.022	255.451	261.135		12.045	270.138	278.89
3.855	298.181	299.761		6.046	256.359	262.06		12.092	271.089	279.869
3.87	299.289	300.874		6.07	257.312	263.031		12.14	272.088	280.898
3.885	300.452	302.044		6.093	258.31	264.054		12.186	273.136	281.98
3.9	301.731	303.332		6.117	259.409	265.18		12.233	274.288	283.173
3.915	303.029	304.639		6.141	260.522	266.321		12.281	275.457	284.381
3.93	304.174	305.791		6.163	261.506	267.328		12.327	276.489	285.447
3.945	305.443	307.069		6.187	262.596	268.444		12.375	277.632	286.629
3.96	306.632	308.264		6.211	263.617	269.488		12.422	278.703	287.735
3.975	307.882	309.524		6.234	264.69	270.589		12.468	279.83	288.9
3.99	309.116	310.766		6.258	265.75	271.674		12.516	280.941	290.049
4.004	310.304	311.962		6.281	266.77	272.718		12.562	282.011	291.154
4.02	311.454	313.117		6.305	267.758	273.728		12.609	283.047	292.223
4.035	312.646	314.316		6.328	268.782	274.775		12.657	284.121	293.332
4.049	313.812	315.49		6.351	269.784	275.8		12.703	285.172	294.418
4.065	314.843	316.523		6.375	270.671	276.703		12.75	286.101	295.374
4.08	315.976	317.66		6.399	271.645	277.697		12.798	287.122	296.426
4.094	316.953	318.64		6.422	272.486	278.552		12.844	288.003	297.332
4.109	318.023	319.712		6.446	273.406	279.489		12.892	288.966	298.324
4.125	319.047	320.738		6.47	274.287	280.386		12.939	289.889	299.273
4.139	319.993	321.685		6.493	275.102	281.213		12.985	290.742	300.149
4.154	321.028	322.722		6.516	275.992	282.118		13.033	291.674	301.108
4.17	321.957	323.651		6.54	276.793	282.93		13.08	292.512	301.967
4.184	322.963	324.659		6.563	277.658	283.81		13.126	293.418	302.899
4.199	323.906	325.602		6.587	278.471	284.635		13.174	294.268	303.772
4.214	324.922	326.621		6.61	279.345	285.525		13.22	295.183	304.714
4.229	325.939	327.64		6.634	280.22	286.415		13.267	296.1	305.657
4.244	326.974	328.676		6.658	281.11	287.32		13.315	297.032	306.616
4.259	328.039	329.746		6.68	282.026	288.254		13.361	297.992	307.605
4.274	329.066	330.775		6.704	282.91	289.154		13.409	298.918	308.557
4.289	330.202	331.916		6.728	283.886	290.151		13.456	299.941	309.613
4.304	331.306	333.025		6.751	284.835	291.12		13.502	300.936	310.638
4.319	332.428	334.152		6.775	285.799	292.104		13.55	301.947	311.681
4.334	333.413	335.138		6.799	286.648	292.966		13.597	302.835	312.593
4.349	334.423	336.15		6.822	287.516	293.849		13.643	303.744	313.529
4.364	335.373	337.1		6.845	288.335	294.68		13.691	304.601	314.408
4.379	336.369	338.098		6.869	289.192	295.551		13.739	305.498	315.33
4.394	337.343	339.073		6.892	290.03	296.403		13.784	306.376	316.233
4.409	338.259	339.988		6.916	290.819	297.202		13.832	307.201	317.079
4.423	339.215	340.945		6.939	291.643	298.038		13.878	308.063	317.964
4.438	340.068	341.795		6.963	292.378	298.781		13.926	308.831	318.75
4.454	341.081	342.81		6.987	293.251	299.668		13.973	309.745	319.689
4.468	341.877	343.602		7.01	293.937	300.36		14.019	310.462	320.422
4.483	342.754	344.477		7.033	294.693	301.124		14.067	311.252	321.231
4.499	343.589	345.308		7.057	295.414	301.85		14.114	312.005	322
4.513	344.412	346.129		7.08	296.124	302.567		14.16	312.747	322.76
4.528	345.317	347.033		7.104	296.904	303.357		14.208	313.563	323.595
4.543	346.236	347.951		7.128	297.697	304.159		14.256	314.391	324.445
4.558	347.211	348.926		7.151	298.535	305.011		14.301	315.269	325.347
4.573	348.115	349.83		7.175	299.315	305.8		14.349	316.084	326.183
4.588	349.205	350.924		7.197	300.251	306.757		14.395	317.066	327.195
4.603	350.163	351.882		7.221	301.076	307.593		14.443	317.929	328.081
4.618	351.222	352.944		7.245	301.987	308.521		14.49	318.883	329.063
4.633	352.213	353.938		7.268	302.84	309.389		14.536	319.777	329.982
4.648	353.262	354.989		7.292	303.742	310.307		14.584	320.722	330.955
4.663	354.324	356.054		7.316	304.656	311.238		14.631	321.679	331.94
4.678	355.263	356.994		7.339	305.465	312.059		14.677	322.525	332.81
4.693	356.291	358.024		7.362	306.349	312.958		14.725	323.451	333.762
4.708	357.182	358.913		7.386	307.117	313.735		14.773	324.254	334.584
4.723	358.033	359.762		7.409	307.851	314.477		14.818	325.022	335.37
4.738	358.798	360.522		7.433	308.513	315.141		14.866	325.711	336.073
4.753	359.57	361.289		7.457	309.18	315.811		14.914	326.407	336.782
4.767	360.282	361.994		7.48	309.795	316.427		14.96	327.049	337.435
4.783	361.082	362.79		7.504	310.486	317.122		15.007	327.77	338.171
4.797	361.926	363.632		7.527	311.214	317.858		15.053	328.531	338.95
4.812	362.688	364.388		7.55	311.872	318.519		15.101	329.218	339.649
4.828	363.387	365.08		7.574	312.477	319.123		15.148	329.848	340.289
4.842	364.025	365.71		7.597	313.029	319.673		15.194	330.423	340.871
4.857	364.772	366.451		7.621	313.675	320.321		15.242	331.097	341.557
4.872	365.436	367.106		7.645	314.25	320.893		15.29	331.695	342.163
4.887	366.081	367.744		7.668	314.809	321.45		15.335	332.277	342.753
4.902	366.765	368.42		7.692	315.402	322.041		15.383	332.894	343.379
4.917	367.541	369.191		7.715	316.072	322.714		15.431	333.593	344.091
4.932	368.382	370.03		7.738	316.797	323.447		15.477	334.351	344.867
4.947	369.29	370.937		7.762	317.58	324.24		15.524	335.17	345.707
4.962	370.129	371.772		7.786	318.303	324.969		15.572	335.926	346.479
4.977	370.784	372.42		7.809	318.871	325.535		15.618	336.517	347.079
4.992	371.514	373.144		7.833	319.502	326.167		15.665	337.175	347.748
5.007	372.254	373.878		7.856	320.141	326.809		15.711	337.842	348.427
5.022	373.11	374.731		7.879	320.88	327.554		15.759	338.613	349.216
5.037	373.938	375.556		7.903	321.594	328.274		15.807	339.36	349.979
5.052	374.874	376.492		7.926	322.4	329.092		15.852	340.203	350.845
5.067	375.744	377.359		7.95	323.151	329.85		15.9	340.987	351.647
5.082	376.642	378.256		7.974	323.925	330.633		15.948	341.796	352.476
5.096	377.595	379.21		7.997	324.745	331.467		15.994	342.655	353.359
5.112	378.398	380.009		8.021	325.439	332.165		16.041	343.379	354.098
5.127	379.268	380.876		8.044	326.189	332.923		16.089	344.163	354.901
5.141	379.969	381.571		8.067	326.796	333.53		16.135	344.796	355.543
5.157	380.671	382.266		8.091	327.403	334.137		16.182	345.428	356.186
5.171	381.411	383		8.114	328.042	334.778		16.228	346.095	356.865
5.186	382.274	383.861		8.138	328.786	335.53		16.276	346.873	357.661
5.201	383.2	384.786		8.162	329.584	336.338		16.324	347.708	358.517
5.216	384.195	385.783		8.185	330.44	337.209		16.369	348.604	359.44
5.231	385.229	386.82		8.209	331.331	338.115		16.417	349.536	360.399
5.246	386.145	387.734		8.232	332.12	338.914		16.465	350.362	361.244
5.261	386.92	388.505		8.255	332.788	339.587		16.511	351.06	361.957
5.276	387.496	389.07		8.279	333.289	340.081		16.558	351.579	362.48
5.291	388.152	389.718		8.303	333.858	340.647		16.606	352.171	363.079
5.306	388.696	390.251		8.326	334.33	341.112		16.652	352.662	363.572
5.321	389.426	390.974		8.35	334.961	341.745		16.699	353.32	364.241
5.336	390.117	391.658		8.374	335.56	342.342		16.747	353.943	364.874
5.351	390.741	392.274		8.396	336.101	342.88		16.793	354.506	365.443
5.366	391.468	392.994		8.42	336.729	343.509		16.841	355.161	366.11
5.381	392.151	393.671		8.443	337.321	344.1		16.886	355.777	366.736
5.396	393.032	394.549		8.467	338.08	344.868		16.934	356.571	367.548
5.411	393.664	395.172		8.491	338.628	345.412		16.982	357.141	368.124
5.425	394.267	395.766		8.514	339.151	345.931		17.028	357.685	368.674
5.441	394.748	396.234		8.538	339.571	346.339		17.075	358.119	369.106
5.456	395.167	396.637		8.561	339.938	346.692		17.123	358.497	369.479
5.47	395.676	397.134		8.584	340.38	347.126		17.169	358.956	369.939
5.486	396.262	397.71		8.608	340.89	347.629		17.216	359.485	370.472
5.501	396.975	398.416		8.632	341.506	348.245		17.264	360.127	371.124
5.515	397.781	399.218		8.655	342.202	348.947		17.31	360.854	371.867
5.53	398.759	400.198		8.679	343.044	349.802		17.358	361.736	372.773
5.546	399.587	401.022		8.703	343.759	350.522		17.405	362.482	373.535
5.56	400.453	401.886		8.726	344.505	351.277		17.451	363.262	374.335
5.575	401.148	402.574		8.749	345.106	351.878		17.499	363.889	374.971
5.59	401.81	403.229		8.772	345.68	352.45		17.545	364.486	375.577
5.605	402.533	403.945		8.796	346.305	353.076		17.592	365.138	376.239
5.62	403.232	404.636		8.82	346.91	353.68		17.64	365.768	376.879
5.635	404	405.4		8.843	347.573	354.347		17.686	366.46	377.585
5.65	404.691	406.084		8.867	348.171	354.944		17.733	367.083	378.217
5.665	405.432	406.818		8.891	348.812	355.586		17.781	367.751	378.897
5.68	406.056	407.434		8.913	349.352	356.123		17.827	368.313	379.466
5.695	406.723	408.092		8.937	349.93	356.699		17.875	368.915	380.075
5.71	407.358	408.719		8.961	350.481	357.246		17.922	369.488	380.655
5.725	408.07	409.424		8.984	351.096	357.863		17.968	370.13	381.308
5.74	408.761	410.108		9.008	351.695	358.46		18.016	370.753	381.94
5.754	409.445	410.785		9.031	352.286	359.051		18.062	371.369	382.566
5.77	410.192	411.527		9.055	352.933	359.699		18.109	372.043	383.252
5.785	410.807	412.132		9.078	353.466	360.228		18.157	372.598	383.812
5.799	411.571	412.891		9.101	354.126	360.891		18.203	373.286	384.514
5.815	412.304	413.618		9.125	354.76	361.527		18.25	373.947	385.187
5.83	413.052	414.36		9.149	355.406	362.175		18.298	374.622	385.873
5.844	413.798	415.102		9.172	356.051	362.822		18.344	375.294	386.559
5.859	414.357	415.649		9.196	356.537	363.3		18.392	375.798	387.065
5.875	414.839	416.117		9.22	356.957	363.709		18.439	376.233	387.498
5.889	415.308	416.574		9.243	357.367	364.109		18.485	376.657	387.921
5.904	415.745	416.995		9.266	357.748	364.477		18.533	377.05	388.311
5.92	416.314	417.553		9.29	358.243	364.964		18.58	377.564	388.827
5.934	416.945	418.176		9.313	358.789	365.508		18.626	378.133	389.403
5.949	417.51	418.73		9.337	359.281	365.993		18.674	378.643	389.916
5.964	418.19	419.404		9.36	359.869	366.581		18.72	379.256	390.538
5.979	418.84	420.044		9.384	360.432	367.14		18.767	379.842	391.131
5.994	419.598	420.797		9.408	361.087	367.798		18.815	380.525	391.827
6.009	420.327	421.52		9.43	361.717	368.43		18.861	381.182	392.496
6.024	421.022	422.208		9.454	362.319	369.031		18.909	381.809	393.132
6.039	421.703	422.881		9.478	362.909	369.619		18.956	382.423	393.755
6.054	422.278	423.446		9.501	363.408	370.113		19.002	382.942	394.278
6.069	423.008	424.17		9.525	364.039	370.745		19.05	383.6	394.947
6.084	423.644	424.796		9.549	364.59	371.292		19.097	384.173	395.527
6.099	424.411	425.56		9.572	365.253	371.959		19.143	384.865	396.233
6.114	425.05	426.19		9.595	365.807	372.509		19.191	385.441	396.815
6.129	425.549	426.676		9.619	366.242	372.933		19.239	385.891	397.265
6.144	426.033	427.147		9.642	366.664	373.346		19.284	386.328	397.701
6.159	426.476	427.576		9.666	367.051	373.72		19.332	386.728	398.097
6.173	427.016	428.105		9.689	367.521	374.182		19.378	387.215	398.587
6.188	427.585	428.663		9.713	368.015	374.67		19.426	387.728	399.103
6.204	428.193	429.26		9.737	368.542	375.192		19.473	388.276	399.656
6.218	428.74	429.797		9.76	369.018	375.66		19.519	388.77	400.152
6.233	429.354	430.402		9.783	369.551	376.189		19.567	389.324	400.712
6.249	429.951	430.988		9.807	370.069	376.701		19.614	389.862	401.254
6.263	430.642	431.672		9.83	370.666	377.299		19.66	390.485	401.887
6.278	431.284	432.306		9.854	371.223	377.852		19.708	391.064	402.473
6.293	431.962	432.976		9.878	371.81	378.437		19.756	391.675	403.092
6.308	432.688	433.696		9.901	372.437	379.066		19.801	392.329	403.758
6.323	433.365	434.365		9.925	373.024	379.651		19.849	392.94	404.378
6.338	434.133	435.128		9.947	373.687	380.318		19.895	393.632	405.084
6.353	434.698	435.683		9.971	374.178	380.802		19.943	394.142	405.597
6.368	435.362	436.338		9.995	374.753	381.375		19.99	394.741	406.203
6.383	435.926	436.892		10.018	375.243	381.859		20.036	395.25	406.716
6.398	436.404	437.357		10.042	375.66	382.265		20.084	395.681	407.145
6.413	436.858	437.796		10.066	376.057	382.649		20.131	396.091	407.551
6.428	437.181	438.102		10.089	376.342	382.916		20.177	396.382	407.834
6.443	437.673	438.581		10.112	376.771	383.334		20.225	396.826	408.277
6.458	438.084	438.977		10.136	377.131	383.68		20.273	397.198	408.644
6.473	438.638	439.52		10.159	377.613	384.155		20.318	397.697	409.146
6.488	439.225	440.096		10.183	378.122	384.658		20.366	398.226	409.679
6.503	439.902	440.766		10.207	378.709	385.243		20.414	398.837	410.299
6.517	440.698	441.558		10.23	379.395	385.935		20.46	399.555	411.031
6.533	441.575	442.433		10.254	380.152	386.699		20.507	400.345	411.84
6.547	442.388	443.243		10.277	380.853	387.407		20.553	401.078	412.59
6.562	443.111	443.959		10.3	381.478	388.033		20.601	401.73	413.252
6.578	443.887	444.73		10.324	382.148	388.706		20.648	402.429	413.965
6.592	444.493	445.327		10.347	382.674	389.228		20.694	402.976	414.518
6.607	445.185	446.011		10.371	383.273	389.825		20.742	403.599	415.15
6.622	445.747	446.562		10.395	383.762	390.307		20.79	404.106	415.66
6.637	446.273	447.077		10.418	384.219	390.756		20.835	404.581	416.136
6.652	446.782	447.574		10.442	384.663	391.19		20.883	405.041	416.596
6.667	447.288	448.067		10.465	385.104	391.621		20.931	405.497	417.052
6.682	447.772	448.538		10.488	385.526	392.033		20.977	405.934	417.488
6.697	448.254	449.006		10.512	385.946	392.442		21.024	406.368	417.921
6.712	448.795	449.536		10.536	386.416	392.904		21.072	406.856	418.41
6.727	449.276	450.004		10.559	386.835	393.313		21.118	407.29	418.843
6.742	449.82	450.536		10.583	387.309	393.779		21.165	407.781	419.336
6.757	450.329	451.033		10.606	387.752	394.213		21.211	408.24	419.796
6.772	450.866	451.559		10.629	388.219	394.672		21.259	408.725	420.282
6.787	451.327	452.005		10.653	388.622	395.062		21.307	409.14	420.695
6.802	451.867	452.534		10.676	389.091	395.524		21.352	409.628	421.184
6.817	452.348	453.002		10.7	389.511	395.933		21.4	410.062	421.617
6.832	452.847	453.488		10.724	389.946	396.358		21.448	410.512	422.067
6.846	453.426	454.057		10.747	390.448	396.854		21.494	411.034	422.593
6.862	453.921	454.54		10.771	390.88	397.276		21.541	411.481	423.039
6.877	454.42	455.026		10.794	391.315	397.7		21.589	411.932	423.489
6.891	454.824	455.414		10.817	391.669	398.04		21.635	412.296	423.848
6.907	455.284	455.861		10.841	392.071	398.43		21.682	412.711	424.261
6.921	455.723	456.286		10.864	392.454	398.801		21.728	413.107	424.654
6.936	456.341	456.894		10.888	392.99	399.333		21.776	413.665	425.217
6.951	456.921	457.463		10.912	393.494	399.83		21.824	414.187	425.743
6.966	457.527	458.06		10.935	394.02	400.352		21.869	414.734	426.296
6.981	458.096	458.618		10.959	394.514	400.839		21.917	415.248	426.812
6.996	458.602	459.112		10.982	394.955	401.27		21.965	415.704	427.268
7.011	459.188	459.688		11.005	395.463	401.773		22.011	416.232	427.801
7.026	459.606	460.091		11.029	395.83	402.125		22.058	416.61	428.174
7.041	460.133	460.606		11.053	396.288	402.575		22.106	417.086	428.65
7.056	460.509	460.966		11.076	396.618	402.89		22.152	417.425	428.983
7.071	460.99	461.434		11.1	397.038	403.298		22.199	417.859	429.416
7.086	461.507	461.938		11.124	397.488	403.739		22.247	418.325	429.882
7.101	461.973	462.391		11.146	397.895	404.135		22.293	418.746	430.302
7.116	462.532	462.938		11.17	398.38	404.613		22.341	419.25	430.808
7.131	462.998	463.392		11.193	398.787	405.009		22.386	419.671	431.228
7.146	463.564	463.946		11.217	399.279	405.494		22.434	420.181	431.74
7.161	464.074	464.443		11.241	399.723	405.928		22.482	420.641	432.2
7.175	464.631	464.99		11.264	400.207	406.406		22.528	421.144	432.706
7.191	465.057	465.401		11.288	400.58	406.764		22.575	421.528	433.086
7.206	465.475	465.804		11.311	400.946	407.117		22.623	421.906	433.459
7.22	465.837	466.15		11.334	401.264	407.418		22.669	422.232	433.778
7.236	466.234	466.531		11.358	401.613	407.752		22.716	422.591	434.131
7.251	466.754	467.039		11.382	402.065	408.195		22.764	423.06	434.601
7.265	467.256	467.528		11.405	402.502	408.623		22.81	423.512	435.054
7.28	467.846	468.108		11.429	403.014	409.129		22.858	424.045	435.59
7.296	468.226	468.472		11.453	403.348	409.447		22.905	424.388	435.926
7.31	468.654	468.886		11.476	403.723	409.809		22.951	424.774	436.309
7.325	468.992	469.206		11.499	404.021	410.089		22.999	425.08	436.606
7.34	469.374	469.573		11.522	404.356	410.409		23.045	425.425	436.945
7.355	469.772	469.955		11.546	404.705	410.743		23.092	425.784	437.298
7.37	470.225	470.394		11.57	405.101	411.126		23.14	426.193	437.704
7.385	470.706	470.862		11.593	405.52	411.535		23.186	426.627	438.137
7.4	471.146	471.287		11.617	405.904	411.906		23.233	427.024	438.53
7.415	471.659	471.787		11.641	406.351	412.344		23.281	427.486	438.993
7.43	472.02	472.133		11.663	406.669	412.646		23.327	427.813	439.313
7.445	472.467	472.565		11.687	407.06	413.023		23.375	428.216	439.712
7.46	472.85	472.932		11.711	407.396	413.344		23.422	428.562	440.052
7.475	473.282	473.35		11.734	407.774	413.709		23.468	428.952	440.438
7.49	473.767	473.821		11.758	408.197	414.12		23.516	429.389	440.875
7.504	474.261	474.304		11.781	408.627	414.542		23.562	429.835	441.321
7.52	474.883	474.916		11.805	409.166	415.077		23.609	430.396	441.887
7.535	475.459	475.481		11.828	409.667	415.57		23.657	430.916	442.41
7.549	476.023	476.035		11.851	410.157	416.055		23.703	431.425	442.923
7.565	476.396	476.392		11.875	410.485	416.366		23.75	431.762	443.252
7.58	476.822	476.802		11.899	410.858	416.724		23.798	432.146	443.632
7.594	477.215	477.18		11.922	411.202	417.055		23.844	432.5	443.981
7.609	477.665	477.616		11.946	411.595	417.435		23.892	432.907	444.384
7.625	478.286	478.228		11.97	412.134	417.97		23.939	433.467	444.95
7.639	478.798	478.728		11.993	412.58	418.407		23.985	433.929	445.413
7.654	479.396	479.315		12.016	413.098	418.92		24.033	434.468	445.956
7.67	479.933	479.84		12.04	413.566	419.379		24.08	434.952	446.442
7.684	480.393	480.287		12.063	413.967	419.769		24.126	435.367	446.855
7.699	480.794	480.672		12.087	414.319	420.105		24.174	435.729	447.212
7.714	481.218	481.082		12.11	414.69	420.464		24.22	436.112	447.591
7.729	481.567	481.414		12.134	414.997	420.753		24.267	436.427	447.898
7.744	482.059	481.892		12.158	415.426	421.172		24.315	436.871	448.341
7.759	482.438	482.256		12.18	415.759	421.489		24.361	437.213	448.677
7.774	482.849	482.652		12.204	416.119	421.835		24.409	437.585	449.043
7.789	483.268	483.055		12.228	416.486	422.187		24.456	437.963	449.416
7.804	483.57	483.34		12.251	416.753	422.436		24.502	438.236	449.679
7.819	484.038	483.793		12.275	417.161	422.832		24.55	438.658	450.099
7.834	484.344	484.081		12.299	417.433	423.084		24.597	438.935	450.365
7.849	484.779	484.502		12.322	417.813	423.452		24.643	439.327	450.755
7.864	485.114	484.819		12.345	418.108	423.728		24.691	439.63	451.048
7.879	485.518	485.208		12.369	418.462	424.068		24.739	439.995	451.407
7.894	485.932	485.608		12.392	418.825	424.417		24.784	440.368	451.777
7.909	486.34	486		12.416	419.182	424.76		24.832	440.737	452.14
7.923	486.775	486.421		12.439	419.563	425.128		24.878	441.129	452.53
7.938	487.173	486.803		12.463	419.911	425.461		24.926	441.488	452.883
7.954	487.581	487.195		12.487	420.269	425.804		24.973	441.857	453.246
7.968	487.928	487.526		12.51	420.575	426.094		25.019	442.171	453.552
7.983	488.455	488.041		12.533	421.034	426.543		25.067	442.646	454.028
7.999	488.909	488.48		12.557	421.43	426.927		25.114	443.055	454.434
8.013	489.435	488.995		12.58	421.887	427.377		25.16	443.53	454.911
8.028	489.857	489.402		12.604	422.257	427.732		25.208	443.911	455.287
8.043	490.16	489.686		12.628	422.525	427.981		25.256	444.185	455.55
8.058	490.455	489.964		12.651	422.786	428.223		25.301	444.451	455.806
8.073	490.716	490.205		12.675	423.019	428.433		25.349	444.687	456.029
8.088	491.053	490.525		12.697	423.316	428.713		25.395	444.992	456.326
8.103	491.353	490.806		12.721	423.581	428.959		25.443	445.263	456.586
8.118	491.705	491.141		12.745	423.891	429.251		25.49	445.58	456.895
8.133	491.94	491.357		12.768	424.102	429.44		25.536	445.794	457.095
8.148	492.275	491.674		12.792	424.397	429.716		25.584	446.096	457.388
8.163	492.578	491.958		12.816	424.666	429.965		25.631	446.37	457.651
8.178	492.848	492.21		12.839	424.906	430.185		25.677	446.614	457.884
8.193	493.239	492.584		12.862	425.249	430.512		25.725	446.967	458.231
8.208	493.51	492.836		12.886	425.49	430.732		25.773	447.212	458.464
8.223	493.788	493.096		12.909	425.737	430.959		25.818	447.463	458.703
8.238	493.905	493.189		12.933	425.847	431.041		25.866	447.57	458.79
8.253	494.023	493.283		12.957	425.958	431.122		25.914	447.677	458.877
8.267	494.048	493.283		12.98	425.99	431.122		25.96	447.701	458.877
8.283	494.18	493.391		13.004	426.113	431.217		26.007	447.821	458.976
8.297	494.443	493.636		13.027	426.347	431.43		26.053	448.059	459.203
8.312	494.726	493.898		13.05	426.598	431.66		26.101	448.314	459.446
8.328	495.148	494.305		13.074	426.967	432.015		26.148	448.695	459.822
8.342	495.551	494.694		13.097	427.32	432.355		26.194	449.059	460.182
8.357	495.973	495.101		13.121	427.69	432.711		26.242	449.44	460.558
8.372	496.238	495.346		13.145	427.926	432.924		26.29	449.679	460.785
8.387	496.55	495.641		13.168	428.202	433.182		26.335	449.962	461.058
8.402	496.829	495.9		13.192	428.449	433.409		26.383	450.214	461.298
8.417	497.135	496.188		13.215	428.721	433.66		26.431	450.491	461.564
8.432	497.465	496.501		13.238	429.012	433.934		26.477	450.789	461.854
8.447	497.789	496.807		13.262	429.298	434.201		26.524	451.082	462.137
8.462	498.152	497.153		13.286	429.617	434.503		26.572	451.409	462.456
8.477	498.503	497.488		13.309	429.926	434.796		26.618	451.726	462.766
8.492	498.946	497.916		13.333	430.313	435.17		26.665	452.126	463.162
8.507	499.269	498.222		13.356	430.598	435.437		26.711	452.418	463.445
8.522	499.663	498.6		13.379	430.944	435.767		26.759	452.773	463.795
8.537	499.984	498.902		13.403	431.227	436.032		26.807	453.063	464.075
8.552	500.331	499.234		13.426	431.533	436.321		26.852	453.377	464.381
8.567	500.697	499.583		13.45	431.855	436.626		26.9	453.707	464.704
8.582	501.046	499.914		13.474	432.162	436.915		26.948	454.022	465.01
8.596	501.449	500.303		13.497	432.515	437.255		26.994	454.387	465.37
8.612	501.836	500.674		13.521	432.855	437.579		27.041	454.736	465.713
8.627	502.262	501.084		13.544	433.227	437.938		27.089	455.12	466.093
8.641	502.567	501.372		13.567	433.498	438.189		27.135	455.396	466.359
8.657	502.856	501.642		13.591	433.754	438.425		27.182	455.658	466.609
8.671	503.074	501.84		13.614	433.95	438.598		27.228	455.855	466.792
8.686	503.328	502.074		13.638	434.176	438.802		27.276	456.085	467.009
8.701	503.618	502.344		13.662	434.433	439.038		27.324	456.346	467.258
8.716	503.944	502.654		13.685	434.721	439.309		27.369	456.641	467.545
8.731	504.334	503.028		13.709	435.064	439.636		27.417	456.993	467.891
8.746	504.687	503.363		13.732	435.374	439.928		27.465	457.311	468.201
8.761	505.069	503.73		13.755	435.709	440.249		27.511	457.657	468.54
8.776	505.39	504.032		13.779	435.993	440.513		27.558	457.946	468.82
8.791	505.693	504.317		13.803	436.261	440.762		27.606	458.22	469.083
8.806	505.967	504.572		13.826	436.504	440.985		27.652	458.468	469.32
8.821	506.259	504.846		13.85	436.764	441.224		27.699	458.732	469.573
8.836	506.517	505.084		13.874	436.993	441.432		27.747	458.965	469.792
8.851	506.882	505.433		13.896	437.314	441.737		27.793	459.295	470.115
8.866	507.23	505.764		13.92	437.621	442.026		27.841	459.61	470.422
8.881	507.518	506.034		13.943	437.876	442.262		27.886	459.87	470.671
8.896	507.867	506.365		13.967	438.183	442.551		27.934	460.185	470.978
8.911	508.058	506.534		13.991	438.357	442.699		27.982	460.358	471.134
8.925	508.336	506.794		14.014	438.603	442.925		28.028	460.609	471.374
8.941	508.505	506.941		14.038	438.758	443.055		28.075	460.763	471.511
8.956	508.725	507.139		14.061	438.955	443.227		28.123	460.961	471.694
8.97	508.964	507.359		14.084	439.169	443.419		28.169	461.178	471.897
8.986	509.158	507.532		14.108	439.345	443.57		28.216	461.354	472.057
9.001	509.496	507.852		14.132	439.643	443.85		28.264	461.659	472.353
9.015	509.735	508.072		14.155	439.857	444.042		28.31	461.875	472.556
9.03	510.017	508.334		14.179	440.107	444.272		28.358	462.13	472.799
9.046	510.166	508.46		14.203	440.245	444.382		28.405	462.266	472.916
9.06	510.37	508.644		14.226	440.428	444.542		28.451	462.45	473.086
9.075	510.544	508.795		14.249	440.587	444.674		28.499	462.608	473.226
9.09	510.79	509.022		14.272	440.806	444.872		28.545	462.83	473.435
9.105	511.1	509.314		14.296	441.081	445.127		28.592	463.11	473.705
9.12	511.298	509.49		14.32	441.26	445.281		28.64	463.29	473.868
9.135	511.589	509.764		14.343	441.518	445.52		28.686	463.553	474.121
9.15	511.847	510.001		14.367	441.748	445.728		28.733	463.786	474.341
9.165	512.143	510.278		14.391	442.01	445.97		28.781	464.054	474.598
9.18	512.358	510.473		14.413	442.203	446.14		28.827	464.248	474.777
9.195	512.633	510.728		14.437	442.447	446.363		28.875	464.497	475.014
9.21	512.803	510.876		14.461	442.603	446.492		28.922	464.651	475.15
9.225	513.035	511.088		14.484	442.81	446.678		28.968	464.861	475.347
9.24	513.275	511.308		14.508	443.025	446.869		29.016	465.078	475.55
9.254	513.472	511.484		14.531	443.203	447.024		29.062	465.256	475.713
9.27	513.663	511.654		14.555	443.376	447.171		29.109	465.429	475.87
9.285	513.864	511.834		14.578	443.558	447.329		29.157	465.612	476.036
9.299	514.065	512.014		14.601	443.739	447.486		29.203	465.793	476.203
9.315	514.098	512.021		14.625	443.779	447.492		29.25	465.825	476.209
9.33	514.31	512.212		14.649	443.97	447.659		29.298	466.017	476.386
9.344	514.343	512.219		14.672	444.008	447.665		29.344	466.047	476.392
9.359	514.566	512.42		14.696	444.208	447.841		29.392	466.248	476.579
9.375	514.918	512.755		14.72	444.518	448.134		29.439	466.566	476.889
9.389	515.198	513.018		14.743	444.767	448.363		29.485	466.82	477.132
9.404	515.575	513.378		14.766	445.098	448.678		29.533	467.16	477.465
9.42	515.91	513.695		14.79	445.393	448.954		29.58	467.463	477.758
9.434	516.236	514.004		14.813	445.681	449.225		29.626	467.758	478.044
9.449	516.399	514.145		14.837	445.83	449.348		29.674	467.906	478.174
9.464	516.691	514.418		14.86	446.088	449.587		29.72	468.169	478.427
9.479	516.791	514.494		14.884	446.184	449.653		29.767	468.26	478.497
9.494	516.898	514.577		14.908	446.286	449.725		29.815	468.358	478.574
9.509	517.088	514.746		14.93	446.458	449.873		29.861	468.53	478.73
9.524	517.177	514.811		14.954	446.545	449.929		29.909	468.611	478.79
9.539	517.417	515.03		14.978	446.76	450.121		29.956	468.829	478.993
9.554	517.635	515.228		15.001	446.955	450.294		30.002	469.026	479.176
9.569	517.91	515.484		15.025	447.2	450.518		30.05	469.275	479.413
9.584	518.087	515.639		15.049	447.361	450.653		30.097	469.435	479.556
9.599	518.337	515.869		15.072	447.584	450.854		30.143	469.661	479.769
9.614	518.507	516.017		15.095	447.739	450.983		30.191	469.815	479.906
9.629	518.681	516.168		15.119	447.897	451.115		30.239	469.972	480.045
9.644	518.874	516.341		15.142	448.072	451.266		30.284	470.147	480.205
9.659	518.981	516.424		15.166	448.174	451.338		30.332	470.245	480.282
9.673	519.196	516.618		15.189	448.367	451.508		30.378	470.439	480.462
9.688	519.341	516.74		15.213	448.501	451.615		30.426	470.571	480.575
9.704	519.588	516.967		15.237	448.722	451.813		30.473	470.795	480.785
9.718	519.761	517.118		15.26	448.879	451.945		30.519	470.951	480.925
9.733	519.976	517.313		15.283	449.073	452.115		30.567	471.146	481.104
9.749	520.132	517.446		15.307	449.217	452.232		30.614	471.288	481.228
9.763	520.298	517.59		15.33	449.368	452.357		30.66	471.438	481.361
9.778	520.499	517.77		15.354	449.55	452.515		30.708	471.62	481.527
9.793	520.652	517.9		15.378	449.69	452.628		30.756	471.759	481.647
9.808	520.842	518.069		15.401	449.862	452.776		30.801	471.931	481.804
9.823	521.012	518.216		15.425	450.018	452.905		30.849	472.085	481.94
9.838	521.213	518.396		15.447	450.198	453.062		30.895	472.267	482.107
9.853	521.313	518.472		15.471	450.294	453.128		30.943	472.358	482.177
9.868	521.553	518.692		15.495	450.509	453.32		30.99	472.575	482.38
9.883	521.739	518.857		15.518	450.678	453.464		31.036	472.744	482.533
9.898	521.979	519.077		15.542	450.893	453.656		31.084	472.961	482.736
9.913	522.226	519.304		15.566	451.114	453.854		31.131	473.185	482.946
9.928	522.378	519.433		15.589	451.253	453.968		31.177	473.322	483.066
9.943	522.59	519.624		15.612	451.444	454.134		31.225	473.514	483.242
9.958	522.753	519.764		15.636	451.593	454.257		31.273	473.662	483.372
9.973	522.925	519.916		15.659	451.75	454.389		31.318	473.818	483.512
9.988	523.092	520.06		15.683	451.903	454.515		31.366	473.969	483.645
10.003	523.259	520.204		15.707	452.055	454.641		31.414	474.12	483.778
10.017	523.368	520.29		15.73	452.159	454.716		31.46	474.22	483.858
10.033	523.643	520.546		15.754	452.403	454.939		31.507	474.469	484.095
10.047	523.819	520.7		15.777	452.563	455.075		31.553	474.628	484.238
10.062	524.073	520.934		15.8	452.79	455.279		31.601	474.858	484.454
10.078	524.289	521.129		15.824	452.984	455.449		31.648	475.053	484.634
10.092	524.51	521.33		15.847	453.183	455.625		31.694	475.253	484.821
10.107	524.796	521.597		15.871	453.436	455.858		31.742	475.512	485.067
10.122	524.924	521.701		15.895	453.556	455.949		31.79	475.628	485.164
10.137	525.184	521.942		15.918	453.787	456.16		31.835	475.863	485.387
10.152	525.27	522.004		15.942	453.871	456.213		31.883	475.942	485.443
10.167	525.412	522.122		15.965	454.003	456.317		31.931	476.071	485.553
10.182	525.556	522.245		15.988	454.136	456.424		31.977	476.202	485.666
10.197	525.656	522.32		16.012	454.232	456.49		32.024	476.293	485.736
10.212	525.819	522.461		16.036	454.381	456.613		32.072	476.441	485.866
10.227	525.953	522.572		16.059	454.505	456.71		32.118	476.563	485.969
10.242	526.116	522.713		16.083	454.655	456.833		32.165	476.711	486.099
10.257	526.261	522.835		16.106	454.788	456.94		32.211	476.842	486.213
10.272	526.564	523.12		16.129	455.056	457.188		32.259	477.115	486.476
10.287	526.741	523.274		16.153	455.218	457.323		32.307	477.276	486.619
10.302	527.001	523.516		16.176	455.449	457.534		32.352	477.511	486.842
10.317	527.245	523.739		16.2	455.667	457.729		32.4	477.731	487.048
10.332	527.432	523.904		16.224	455.837	457.874		32.448	477.901	487.202
10.346	527.664	524.117		16.247	456.045	458.059		32.494	478.111	487.398
10.362	527.785	524.214		16.271	456.158	458.144		32.541	478.221	487.488
10.377	527.955	524.362		16.294	456.314	458.273		32.589	478.375	487.625
10.391	527.918	524.297		16.317	456.292	458.216		32.635	478.343	487.565
10.407	528.053	524.408		16.341	456.418	458.314		32.682	478.466	487.668
10.421	528.159	524.491		16.364	456.518	458.386		32.728	478.562	487.744
10.436	528.266	524.574		16.388	456.62	458.459		32.776	478.66	487.821
10.451	528.457	524.743		16.412	456.793	458.606		32.824	478.833	487.978
10.466	528.584	524.848		16.435	456.912	458.698		32.869	478.948	488.074
10.481	528.793	525.035		16.459	457.1	458.861		32.917	479.137	488.247
10.496	528.956	525.175		16.482	457.249	458.984		32.965	479.285	488.377
10.511	529.097	525.294		16.505	457.38	459.088		33.011	479.413	488.487
10.526	529.13	525.301		16.529	457.419	459.094		33.058	479.444	488.494
10.541	529.234	525.38		16.553	457.518	459.163		33.106	479.538	488.567
10.556	529.336	525.46		16.576	457.615	459.232		33.152	479.632	488.64
10.571	529.492	525.593		16.6	457.759	459.349		33.199	479.773	488.763
10.586	529.589	525.665		16.624	457.851	459.412		33.247	479.861	488.83
10.601	529.663	525.715		16.646	457.925	459.456		33.293	479.93	488.877
10.616	529.7	525.726		16.67	457.967	459.465		33.341	479.964	488.887
10.631	529.827	525.83		16.693	458.086	459.556		33.386	480.079	488.983
10.646	530.05	526.032		16.717	458.286	459.732		33.434	480.281	489.17
10.661	530.164	526.122		16.741	458.394	459.811		33.482	480.385	489.253
10.675	530.371	526.309		16.764	458.58	459.975		33.528	480.572	489.426
10.691	530.317	526.226		16.788	458.545	459.902		33.575	480.525	489.349
10.706	530.425	526.309		16.811	458.647	459.975		33.623	480.623	489.426
10.72	530.524	526.385		16.834	458.742	460.041		33.669	480.713	489.496
10.736	530.701	526.54		16.858	458.903	460.176		33.716	480.873	489.639
10.751	530.976	526.795		16.882	459.147	460.399		33.764	481.122	489.876
10.765	531.089	526.885		16.905	459.254	460.478		33.81	481.225	489.959
10.78	531.315	527.09		16.929	459.457	460.657		33.858	481.429	490.149
10.796	531.408	527.159		16.953	459.547	460.717		33.905	481.514	490.212
10.81	531.64	527.371		16.976	459.754	460.902		33.951	481.724	490.408
10.825	531.824	527.533		16.999	459.922	461.044		33.999	481.891	490.558
10.84	531.993	527.681		17.022	460.076	461.173		34.045	482.044	490.695
10.855	532.047	527.71		17.046	460.133	461.198		34.092	482.094	490.721
10.87	532.063	527.699		17.07	460.157	461.188		34.14	482.11	490.711
10.885	532.058	527.666		17.093	460.163	461.16		34.186	482.106	490.681
10.9	532.038	527.62		17.117	460.157	461.119		34.233	482.09	490.638
10.915	532.1	527.656		17.141	460.22	461.151		34.281	482.146	490.671
10.93	532.063	527.591		17.163	460.199	461.094		34.327	482.113	490.611
10.945	532.051	527.551		17.187	460.2	461.06		34.375	482.104	490.575
10.96	531.93	527.4		17.211	460.108	460.928		34.422	481.997	490.435
10.975	531.896	527.339		17.234	460.089	460.874		34.468	481.967	490.378
10.99	531.954	527.371		17.258	460.15	460.902		34.516	482.021	490.408
11.004	532.074	527.468		17.281	460.262	460.987		34.562	482.13	490.498
11.02	532.248	527.62		17.305	460.42	461.119		34.609	482.287	490.638
11.035	532.376	527.724		17.328	460.54	461.211		34.657	482.403	490.735
11.049	532.447	527.771		17.351	460.611	461.251		34.703	482.468	490.778
11.065	532.41	527.706		17.375	460.591	461.195		34.75	482.437	490.718
11.08	532.412	527.681		17.399	460.603	461.173		34.798	482.44	490.695
11.094	532.42	527.663		17.422	460.62	461.157		34.844	482.448	490.678
11.109	532.433	527.648		17.446	460.642	461.144		34.892	482.46	490.665
11.125	532.558	527.749		17.47	460.759	461.233		34.939	482.574	490.758
11.139	532.66	527.828		17.493	460.856	461.302		34.985	482.667	490.831
11.154	532.806	527.951		17.516	460.99	461.409		35.033	482.799	490.945
11.17	532.895	528.016		17.54	461.077	461.465		35.08	482.881	491.004
11.184	532.949	528.044		17.563	461.133	461.49		35.126	482.93	491.031
11.199	532.856	527.922		17.587	461.066	461.384		35.174	482.848	490.918
11.214	532.808	527.846		17.61	461.035	461.317		35.22	482.806	490.848
11.229	532.765	527.774		17.634	461.009	461.255		35.267	482.768	490.781
11.244	532.77	527.753		17.658	461.025	461.236		35.315	482.774	490.761
11.259	532.936	527.897		17.68	461.176	461.361		35.361	482.924	490.894
11.274	533.046	527.983		17.704	461.28	461.437		35.409	483.025	490.974
11.289	533.269	528.185		17.728	461.48	461.613		35.456	483.226	491.161
11.304	533.385	528.278		17.751	461.59	461.695		35.502	483.332	491.248
11.319	533.514	528.383		17.775	461.709	461.786		35.55	483.449	491.344
11.334	533.509	528.35		17.799	461.716	461.758		35.597	483.445	491.314
11.349	533.503	528.318		17.822	461.721	461.729		35.643	483.441	491.284
11.364	533.592	528.383		17.845	461.808	461.786		35.691	483.523	491.344
11.379	533.717	528.484		17.869	461.925	461.874		35.739	483.636	491.437
11.394	533.858	528.602		17.892	462.055	461.978		35.784	483.764	491.547
11.409	533.986	528.707		17.916	462.175	462.069		35.832	483.88	491.644
11.423	534.158	528.858		17.939	462.332	462.201		35.878	484.037	491.784
11.438	534.241	528.916		17.963	462.413	462.252		35.926	484.112	491.837
11.454	534.39	529.042		17.987	462.55	462.362		35.973	484.247	491.954
11.468	534.384	529.009		18.01	462.556	462.333		36.019	484.243	491.923
11.483	534.421	529.02		18.033	462.598	462.343		36.067	484.277	491.933
11.499	534.384	528.955		18.057	462.578	462.286		36.114	484.246	491.874
11.513	534.438	528.984		18.08	462.634	462.311		36.16	484.295	491.9
11.528	534.499	529.02		18.104	462.697	462.343		36.208	484.352	491.933
11.543	534.505	528.998		18.128	462.712	462.324		36.256	484.358	491.913
11.558	534.629	529.099		18.151	462.828	462.412		36.301	484.47	492.007
11.573	534.616	529.06		18.175	462.828	462.377		36.349	484.46	491.97
11.588	534.719	529.139		18.197	462.926	462.447		36.395	484.554	492.043
11.603	534.704	529.096		18.221	462.923	462.409		36.443	484.541	492.003
11.618	534.667	529.031		18.245	462.903	462.352		36.49	484.509	491.943
11.633	534.693	529.031		18.268	462.935	462.352		36.536	484.533	491.943
11.648	534.698	529.009		18.292	462.951	462.333		36.584	484.539	491.923
11.663	534.742	529.027		18.316	462.999	462.349		36.631	484.58	491.94
11.678	534.841	529.103		18.339	463.094	462.415		36.677	484.671	492.01
11.693	534.913	529.15		18.362	463.166	462.456		36.725	484.736	492.053
11.708	535.024	529.236		18.386	463.271	462.531		36.773	484.837	492.133
11.723	535.189	529.38		18.409	463.422	462.657		36.818	484.987	492.267
11.738	535.272	529.438		18.433	463.503	462.708		36.866	485.063	492.32
11.753	535.452	529.596		18.457	463.667	462.846		36.914	485.226	492.466
11.767	535.524	529.643		18.48	463.738	462.887		36.96	485.291	492.51
11.783	535.616	529.711		18.504	463.827	462.947		37.007	485.376	492.573
11.797	535.691	529.762		18.527	463.901	462.991		37.053	485.444	492.62
11.812	535.721	529.765		18.55	463.938	462.994		37.101	485.472	492.623
11.828	535.856	529.877		18.574	464.063	463.091		37.148	485.595	492.726
11.842	536.05	530.05		18.597	464.238	463.242		37.194	485.77	492.886
11.857	536.262	530.24		18.621	464.429	463.409		37.242	485.962	493.062
11.872	536.334	530.287		18.645	464.501	463.45		37.29	486.028	493.106
11.887	536.436	530.366		18.668	464.599	463.519		37.335	486.122	493.179
11.902	536.431	530.334		18.692	464.605	463.491		37.383	486.118	493.149
11.917	536.524	530.402		18.715	464.695	463.55		37.431	486.203	493.212
11.932	536.683	530.539		18.738	464.84	463.67		37.477	486.347	493.339
11.947	536.797	530.629		18.762	464.948	463.749		37.524	486.451	493.422
11.962	536.928	530.737		18.786	465.071	463.843		37.572	486.57	493.522
11.977	537	530.784		18.809	465.141	463.884		37.618	486.635	493.565
11.992	537.043	530.802		18.833	465.19	463.899		37.665	486.676	493.582
12.007	537.062	530.795		18.856	465.216	463.893		37.711	486.694	493.575
12.022	537.12	530.827		18.879	465.276	463.921		37.759	486.747	493.605
12.037	537.157	530.838		18.903	465.318	463.931		37.807	486.782	493.615
12.052	537.298	530.957		18.926	465.448	464.035		37.852	486.91	493.725
12.067	537.419	531.054		18.95	465.562	464.12		37.9	487.02	493.815
12.082	537.589	531.202		18.974	465.717	464.249		37.948	487.174	493.952
12.096	537.762	531.353		18.997	465.875	464.381		37.994	487.33	494.091
12.112	537.851	531.418		19.021	465.961	464.437		38.041	487.412	494.151
12.127	537.972	531.515		19.044	466.075	464.522		38.089	487.522	494.241
12.141	537.97	531.486		19.067	466.083	464.497		38.135	487.521	494.215
12.157	538.031	531.522		19.091	466.147	464.529		38.182	487.577	494.248
12.171	538.025	531.49		19.114	466.152	464.5		38.228	487.573	494.218
12.186	537.999	531.436		19.138	466.141	464.453		38.276	487.551	494.168
12.201	537.995	531.403		19.162	466.147	464.425		38.324	487.548	494.138
12.216	537.981	531.364		19.185	466.147	464.39		38.369	487.537	494.101
12.231	538.078	531.436		19.209	466.239	464.453		38.417	487.625	494.168
12.246	538.493	531.835		19.232	466.603	464.802		38.465	488	494.538
12.261	539.005	532.336		19.255	467.049	465.239		38.511	488.462	495
12.276	539.497	532.814		19.279	467.478	465.658		38.558	488.906	495.443
12.291	539.709	533.005		19.303	467.669	465.824		38.606	489.098	380.079	´+ TXPTS´
12.306	539.402	532.663		19.326	467.418	465.526		38.652	488.822	379.851
12.321	539.117	532.343		19.35	467.187	465.246		38.699	488.567	379.534
12.336	538.626	531.81		19.374	466.78	464.78		38.747	488.126	379.22
12.351	538.508	531.662		19.396	466.69	464.651		38.793	488.021	378.896
12.366	538.594	531.724		19.42	466.774	464.705		38.841	488.099	378.622
12.381	538.556	531.659		19.443	466.752	464.648		38.886	488.067	378.325
12.396	538.698	531.778		19.467	466.884	464.752		38.934	488.196	378.045
12.411	538.624	531.673		19.491	466.831	464.661		38.982	488.129	377.738
12.425	538.537	531.558		19.514	466.768	464.56		39.028	488.053	377.423
12.441	538.434	531.425		19.538	466.691	464.444		39.075	487.961	377.219
12.456	538.377	531.338		19.561	466.653	464.368		39.123	487.911	376.879
12.47	538.357	531.292		19.584	466.647	464.327		39.169	487.894	376.785
12.486	538.394	531.302		19.608	466.689	464.337		39.216	487.928	376.551
12.501	538.42	531.302		19.632	466.722	464.337		39.264	487.953	376.347
12.515	538.383	531.238		19.655	466.701	464.28		39.31	487.921	376.156
12.53	538.395	531.223		19.679	466.722	464.267		39.358	487.933	375.816
12.546	538.285	531.083		19.703	466.639	464.145		39.405	487.835	375.589
12.56	538.29	531.061		19.726	466.654	464.126		39.451	487.84	375.281
12.575	538.204	530.946		19.749	466.592	464.025		39.499	487.765	375.098
12.59	538.237	530.953		19.772	466.63	464.032		39.545	487.795	374.867
12.605	538.263	530.953		19.796	466.663	464.032		39.592	487.82	374.649
12.62	538.272	530.935		19.82	466.682	464.016		39.64	487.829	374.392
12.635	538.361	531		19.843	466.767	464.072		39.686	487.91	374.122
12.65	538.36	530.971		19.867	466.777	464.047		39.733	487.91	373.898
12.665	538.554	531.144		19.891	466.953	464.198		39.781	488.086	373.717
12.68	538.527	531.09		19.913	466.941	464.151		39.827	488.063	373.553
12.695	538.589	531.126		19.937	467.004	464.183		39.875	488.119	373.342
12.71	538.598	531.108		19.961	467.022	464.167		39.922	488.129	373.139
12.725	538.564	531.047		19.984	467.004	464.113		39.968	488.099	372.805
12.74	538.639	531.097		20.008	467.079	464.157		40.016	488.168	372.614
12.754	538.742	531.176		20.031	467.176	464.227		40.062	488.262	372.324
12.77	538.817	531.227		20.055	467.251	464.271		40.109	488.331	372.099
12.785	538.795	531.176		20.078	467.243	464.227		40.157	488.312	371.896
12.799	538.831	531.187		20.101	467.284	464.236		40.203	488.345	371.641
12.815	538.7	531.025		20.125	467.184	464.094		40.25	488.228	371.498
12.83	538.782	531.083		20.149	467.264	464.145		40.298	488.304	371.221
12.844	538.78	531.054		20.172	467.273	464.12		40.344	488.303	370.986
12.859	538.88	338.904	´+ TXPTS´	20.196	467.369	464.186		40.392	488.394	370.656
12.875	539.019	338.617		20.22	467.497	464.286		40.439	488.52	370.389
12.889	539.072	338.368		20.243	467.553	464.312		40.485	488.569	370.088
12.904	539.242	338.054		20.266	467.708	464.44		40.533	488.723	369.841
12.92	539.297	337.768		20.29	467.766	464.466		40.58	488.773	369.547
12.934	539.399	337.551		20.313	467.863	464.535		40.626	488.867	369.256
12.949	539.265	337.284		20.337	467.76	464.39		40.674	488.747	369.073
12.964	539.28	337.178		20.36	467.783	464.381		40.72	488.762	368.692
12.979	539.254	336.925		20.384	467.772	464.334		40.767	488.739	368.451
12.994	539.238	336.827		20.408	467.769	464.296		40.815	488.726	368.075
13.009	539.341	336.678		20.43	467.867	464.365		40.861	488.82	367.764
13.024	539.339	336.591		20.454	467.876	464.34		40.909	488.82	367.433
13.039	539.383	336.531		20.478	467.925	464.356		40.956	488.861	367.163
13.054	539.409	336.329		20.501	467.957	464.356		41.002	488.885	366.832
13.069	539.491	336.188		20.525	468.038	464.406		41.05	488.96	366.482
13.084	539.458	336.017		20.549	468.02	464.352		41.097	488.932	366.285
13.099	539.456	335.76		20.572	468.029	464.327		41.143	488.93	365.934
13.114	539.434	335.558		20.595	468.02	464.283		41.191	488.911	365.727
13.129	539.446	335.376		20.619	468.042	464.271		41.239	488.924	365.423
13.144	539.395	335.048		20.642	468.009	464.201		41.284	488.878	365.275
13.159	539.376	334.874		20.666	468.003	464.161		41.332	488.863	364.975
13.173	539.384	334.617		20.689	468.02	464.145		41.378	488.871	364.651
13.188	539.337	334.411		20.713	467.991	464.079		41.426	488.83	364.3
13.204	539.43	334.313		20.737	468.081	464.139		41.473	488.915	363.787
13.218	539.41	334.081		20.76	468.075	464.098		41.519	488.898	363.509
13.233	539.443	333.936		20.783	468.114	464.104		41.567	488.929	363.209
13.249	539.473	333.563		20.807	468.15	464.107		41.614	488.957	362.989
13.263	539.478	333.253		20.83	468.164	464.088		41.66	488.962	362.704
13.278	539.539	332.91		20.854	468.228	464.12		41.708	489.019	362.521
13.293	539.58	332.653		20.878	468.273	464.132		41.756	489.057	362.31
13.308	539.634	332.443		20.901	468.329	464.157		41.801	489.106	362.206
13.323	539.698	332.237		20.925	468.395	464.192		41.849	489.165	362.039
13.338	539.798	332.156		20.947	468.489	464.258		41.895	489.256	361.818
13.353	539.73	332.012		20.971	468.442	464.173		41.943	489.196	361.627
13.368	539.711	331.935		20.995	468.437	464.132		41.99	489.18	361.277
13.383	539.656	331.742		21.018	468.401	464.06		42.036	489.131	361.086
13.398	539.546	331.58		21.042	468.318	463.937		42.084	489.034	360.849
13.413	539.485	331.25		21.066	468.277	463.859		42.131	488.98	360.522
13.428	539.472	331.037		21.089	468.276	463.824		42.177	488.969	360.174
13.443	539.481	330.842		21.112	468.295	463.808		42.225	488.978	359.821
13.458	539.416	330.678		21.136	468.251	463.727		42.273	488.922	359.404
13.473	539.459	330.641		21.159	468.298	463.742		42.318	488.961	359.103
13.488	539.339	330.475		21.183	468.206	463.61		42.366	488.854	358.923
13.503	539.32	330.361		21.207	468.201	463.569		42.414	488.838	358.749
13.517	539.3	330.12		21.23	468.195	463.528		42.46	488.821	358.658
13.533	539.323	329.935		21.254	468.225	463.525		42.507	488.843	358.49
13.547	539.345	329.746		21.277	468.254	463.522		42.553	488.864	358.317
13.562	539.403	329.573		21.3	468.314	463.55		42.601	488.918	358.076
13.578	539.57	329.345		21.324	468.466	463.676		42.648	489.068	357.809
13.592	539.56	329.113		21.347	468.469	463.645		42.694	489.061	357.534
13.607	539.632	328.957		21.371	468.541	359.212	´+ TXPTS´	42.742	489.127	357.267
13.622	539.487	328.804		21.395	468.428	358.941		42.79	488.998	356.98
13.637	539.334	328.696		21.418	468.309	358.661		42.835	488.861	356.683
13.652	539.095	328.493		21.442	468.116	358.46		42.883	488.647	356.452
13.667	538.82	328.333		21.465	467.894	358.205		42.931	488.401	356.135
13.682	538.583	328.048		21.488	467.703	357.965		42.977	488.189	355.901
13.697	538.452	327.903		21.512	467.602	357.62		43.024	488.072	355.627
13.712	538.496	327.732		21.536	467.65	357.364		43.072	488.113	355.45
13.727	538.55	327.523		21.559	467.706	357.06		43.118	488.162	355.236
13.742	538.668	327.468		21.583	467.817	356.789		43.165	488.269	355.022
13.757	538.595	327.279		21.606	467.766	356.615		43.211	488.205	354.895
13.772	538.499	327.098		21.629	467.695	356.402		43.259	488.12	354.627
13.787	538.361	326.856		21.653	467.589	356.301		43.307	487.997	354.42
13.802	538.275	326.599		21.676	467.525	356.146		43.352	487.92	354.156
13.817	538.228	326.317		21.7	467.496	356.005		43.4	487.879	353.896
13.832	538.261	326.178		21.724	467.536	355.709		43.448	487.91	353.565
13.846	538.35	325.998		21.747	467.621	355.425		43.494	487.991	353.364
13.862	538.397	325.799		21.771	467.672	355.152		43.541	488.035	353.094
13.877	538.515	325.736		21.794	467.783	354.89		43.589	488.142	352.927
13.891	538.474	325.548		21.817	467.759	354.644		43.635	488.106	353.199
13.907	538.542	325.389		21.841	467.828	354.393		43.682	488.169	352.852
13.921	538.491	325.171		21.864	467.794	354.201		43.728	488.123	352.591
13.936	538.461	324.943		21.888	467.78	353.988		43.776	488.098	352.091
13.951	538.519	324.72		21.912	467.84	353.874		43.824	488.151	351.298
13.966	538.496	324.617		21.935	467.831	353.59		43.869	488.131	350.92
13.981	538.547	324.433		21.959	467.885	353.355		43.917	488.178	350.643
13.996	538.528	324.218		21.982	467.88	353.077		43.965	488.163	350.349
14.011	538.48	324.059		22.005	467.849	352.86		44.011	488.12	350.145
14.026	538.36	323.814		22.029	467.758	352.716		44.058	488.013	350.011
14.041	538.309	323.707		22.053	467.726	352.533		44.106	487.969	349.721
14.056	538.223	323.689		22.076	467.662	352.431		44.152	487.892	349.526
14.071	538.193	323.591		22.1	467.648	352.199		44.199	487.867	349.14
14.086	538.164	323.47		22.124	467.634	352.045		44.247	487.841	348.793
14.101	538.112	323.354		22.146	467.601	351.808		44.293	487.796	348.452
14.116	538.128	322.947		22.17	467.625	351.62		44.341	487.812	348.158
14.131	538.105	322.628		22.193	467.615	351.402		44.386	487.792	347.888
14.146	538.1	322.372		22.217	467.622	351.243		44.434	487.788	347.61
14.161	538.004	322.058		22.241	467.551	351.05		44.482	487.703	347.39
14.175	537.981	321.904		22.264	467.542	350.817		44.528	487.683	347.129
14.191	537.867	321.645		22.288	467.456	350.663		44.575	487.582	346.908
14.206	537.862	321.419		22.311	467.463	350.43		44.623	487.579	346.551
14.22	537.863	321.12		22.334	467.474	350.234		44.669	487.581	346.24
14.236	537.837	320.961		22.358	467.463	349.958		44.716	487.559	345.82
14.251	537.955	320.725		22.382	467.573	349.74		44.764	487.666	345.473
14.265	537.987	320.476		22.405	467.611	349.441		44.81	487.696	345.173
14.28	538.08	320.292		22.429	467.701	349.231		44.858	487.781	344.862
14.296	538.026	319.951		22.453	467.666	348.994		44.905	487.733	344.682
14.31	537.968	319.828		22.476	467.627	348.75		44.951	487.682	344.441
14.325	537.84	319.54		22.499	467.529	348.592		44.999	487.568	344.237
14.34	537.754	319.303		22.522	467.466	348.371		45.045	487.491	343.993
14.355	537.721	319.044		22.546	467.449	348.23		45.092	487.463	343.822
14.37	537.698	318.741		22.57	467.441	347.918		45.14	487.444	343.632
14.385	537.735	318.497		22.593	467.482	347.682		45.186	487.477	343.584
14.4	537.726	318.317		22.617	467.485	347.377		45.233	487.471	343.763
14.415	537.756	318.117		22.641	467.522	347.188		45.281	487.499	345.428
14.43	537.638	317.907		22.663	467.432	346.976		45.327	487.394	345.087
14.445	537.542	317.766		22.687	467.361	346.716		45.375	487.309	344.503
14.46	537.397	317.404		22.711	467.249	346.542		45.422	487.179	343.707
14.475	537.283	317.195		22.734	467.162	346.284		45.468	487.077	341.331
14.49	537.183	316.899		22.758	467.088	346.178		45.516	486.989	341.048
14.504	537.174	316.62		22.781	467.09	345.872		45.562	486.982	340.83
14.52	537.204	316.432		22.805	467.127	345.684		45.609	487.01	340.57
14.535	537.15	316.215		22.828	467.092	345.359		45.657	486.962	340.263
14.549	537.172	316.015		22.851	467.121	345.119		45.703	486.983	340.005
14.565	537.051	315.831		22.875	467.029	344.966		45.75	486.876	339.755
14.58	536.955	315.663		22.899	466.959	344.682		45.798	486.791	339.521
14.594	536.823	315.382		22.922	466.857	344.496		45.844	486.673	339.323
14.609	536.794	315.23		22.946	466.842	344.245		45.892	486.648	338.976
14.625	536.702	315.001		22.97	466.775	344.078		45.939	486.566	338.706
14.639	536.678	314.878		22.993	466.765	343.822		45.985	486.546	338.378
14.654	536.736	314.669		23.016	466.825	343.685		46.033	486.599	338.111
14.67	536.707	314.443		23.04	466.811	343.404		46.08	486.574	337.814
14.684	536.764	314.274		23.063	466.87	343.152		46.126	486.626	337.483
14.699	536.647	313.956		23.087	466.781	342.957		46.174	486.522	337.263
14.714	536.655	313.76		23.11	466.798	342.708		46.22	486.53	336.966
14.729	536.59	313.45		23.134	466.755	342.533		46.267	486.473	336.782
14.744	536.494	313.19		23.158	466.684	342.322		46.315	486.388	336.475
14.759	536.439	312.889		23.18	466.647	342.17		46.361	486.34	336.214
14.774	536.319	312.651		23.204	466.556	341.884		46.409	486.233	335.887
14.789	536.289	312.371		23.228	466.541	341.704		46.456	486.207	335.55
14.804	536.266	312.065		23.251	466.532	341.465		46.502	486.187	335.299
14.819	536.321	311.906		23.275	466.589	341.233		46.55	486.237	334.922
14.834	536.357	311.699		23.299	466.631	341.072		46.597	486.272	334.632
14.849	536.348	311.565		23.322	466.634	340.841		46.643	486.264	334.291
14.864	536.347	311.272		23.345	466.643	340.672		46.691	486.264	334
14.879	536.391	311.011		23.369	466.692	340.442		46.739	486.305	333.697
14.894	536.371	310.622		23.392	466.685	340.222		46.784	486.288	333.422
14.909	536.422	310.337		23.416	466.739	339.939		46.832	486.335	333.135
14.923	536.426	310.097		23.439	466.753	339.693		46.878	486.34	332.922
14.938	536.365	309.863		23.463	466.712	339.41		46.926	486.287	332.664
14.954	536.311	309.675		23.487	466.677	339.183		46.973	486.239	332.424
14.968	536.116	309.431		23.51	466.522	338.956		47.019	486.065	332.199
14.983	536.115	309.262		23.533	466.532	338.73		47.067	486.065	331.826
14.999	535.886	308.896		23.557	466.348	338.575		47.114	485.86	331.519
15.013	535.82	308.668		23.58	466.303	338.329		47.16	485.802	331.168
15.028	535.693	308.221		23.604	466.205	338.132		47.208	485.688	330.848
15.043	535.516	307.892		23.628	466.066	337.886		47.256	485.531	330.464
15.058	535.581	307.632		23.651	466.131	337.675		47.301	485.589	330.19
15.073	535.467	307.415		23.675	466.045	337.446		47.349	485.488	329.843
15.088	535.566	307.406		23.697	466.139	337.269		47.395	485.579	329.502
15.103	535.565	307.103		23.721	466.149	337.065		47.443	485.578	329.268
15.118	535.633	306.793		23.745	466.218	336.895		47.49	485.641	328.941
15.133	535.652	306.359		23.768	466.244	336.768		47.536	485.659	328.727
15.148	535.706	305.951		23.792	466.301	336.555		47.584	485.709	328.406
15.163	535.715	305.64		23.816	466.32	336.375		47.631	485.719	328.173
15.178	535.632	305.373		23.839	466.26	336.019		47.677	485.645	327.892
15.193	535.631	305.088		23.862	466.269	335.765		47.725	485.645	327.665
15.208	535.566	304.819		23.886	466.225	335.478		47.773	485.588	327.491
15.223	535.578	304.642		23.909	466.246	335.254		47.818	485.599	327.333
15.238	535.622	304.422		23.933	466.294	335.057		47.866	485.64	327.233
15.253	535.697	304.24		23.957	466.369	334.836		47.914	485.709	327.049
15.267	535.688	303.955		23.98	466.371	334.637		47.96	485.702	326.905
15.283	535.75	303.764		24.004	466.434	334.386		48.007	485.758	326.594
15.297	535.607	303.549		24.027	466.324	334.247		48.053	485.631	326.341
15.312	535.483	303.379		24.05	466.229	334.018		48.101	485.521	326.02
15.328	535.377	303.235		24.074	466.149	333.797		48.148	485.426	325.743
15.342	535.234	303.096		24.097	466.039	333.555		48.194	485.299	325.502
15.357	535.247	303.002		24.121	466.06	333.275		48.242	485.311	325.185
15.372	535.074	302.902		24.145	465.924	333.004		48.29	485.157	325.008
15.387	535.057	302.754		24.168	465.92	332.843		48.335	485.143	324.73
15.402	534.951	302.458		24.192	465.841	332.69		48.383	485.048	324.526
15.417	534.928	302.236		24.215	465.832	332.535		48.431	485.029	324.223
15.432	534.94	301.937		24.238	465.853	332.421		48.477	485.041	323.962
15.447	534.935	301.746		24.262	465.859	332.208		48.524	485.037	323.588
15.462	534.979	301.546		24.286	465.907	332.176		48.572	485.078	323.278
15.477	534.885	301.307		24.309	465.838	331.909		48.618	484.995	323
15.492	534.957	301.116		24.333	465.91	331.663		48.665	485.061	322.656
15.507	534.903	300.869		24.356	465.874	331.42		48.711	485.013	322.423
15.522	534.814	300.638		24.379	465.809	331.037		48.759	484.934	322.145
15.537	534.76	300.296		24.403	465.774	330.92		48.807	484.886	321.948
15.552	534.771	299.98		24.426	465.794	330.721		48.852	484.898	321.654
15.567	534.675	299.767		24.45	465.724	330.549		48.9	484.813	321.447
15.582	534.66	299.448		24.474	465.721	330.306		48.948	484.8	321.086
15.596	534.692	299.199		24.497	465.759	330.092		48.994	484.83	320.752
15.612	534.551	298.983		24.521	465.65	329.875		49.041	484.704	320.432
15.627	534.553	298.639		24.544	465.662	329.667		49.089	484.707	320.112
15.641	534.48	298.433		24.567	465.611	329.418		49.135	484.643	319.891
15.657	534.43	298.288		24.591	465.579	329.17		49.182	484.599	319.627
15.671	534.396	298.023		24.614	465.56	328.94		49.228	484.569	319.377
15.686	534.391	297.781		24.638	465.567	328.708		49.276	484.566	319.006
15.701	534.337	297.5		24.662	465.532	328.597		49.324	484.518	318.719
15.716	534.313	297.221		24.685	465.522	328.326		49.369	484.498	318.414
15.731	534.322	296.95		24.709	465.541	328.151		49.417	484.508	318.144
15.746	534.314	296.732		24.732	465.545	327.904		49.465	484.501	317.904
15.761	534.448	296.595		24.755	465.669	327.69		49.511	484.623	317.573
15.776	534.356	296.508		24.779	465.601	327.449		49.558	484.541	317.296
15.791	534.277	296.592		24.803	465.545	327.143		49.606	484.471	316.992
15.806	534.152	296.473		24.826	465.449	326.953		49.652	484.36	316.688
15.821	533.986	296.299		24.85	465.319	326.75		49.699	484.212	316.354
15.836	533.988	295.926		24.874	465.332	326.658		49.747	484.215	315.994
15.851	534	295.422		24.896	465.352	326.5		49.793	484.226	315.547
15.866	534.009	295.007		24.92	465.37	326.34		49.841	484.235	315.23
15.881	534.055	294.692		24.943	465.42	326.041		49.886	484.278	314.886
15.896	534.124	294.4		24.967	465.489	325.796		49.934	484.341	314.572
15.911	534.081	294.151		24.991	465.463	325.679		49.982	484.303	314.388
15.925	534.116	293.947		25.014	465.504	325.54		50.028	484.337	314.13
15.941	534.024	293.575		25.038	465.436	325.474		50.075	484.255	313.933
15.956	533.981	293.368		25.061	465.41	325.304		50.123	484.217	313.66
15.97	533.933	293.018		25.084	465.38	325.089		50.169	484.175	313.422
15.986	533.889	292.802		25.108	465.354	324.817		50.216	484.137	313.082
16.001	533.979	292.587		25.132	465.441	324.646		50.264	484.218	312.818
16.015	533.934	292.338		25.155	465.413	324.441		50.31	484.179	312.534
16.03	533.996	292.244		25.179	465.476	324.256		50.358	484.236	312.153
16.046	533.865	292.004		25.203	465.376	324.067		50.405	484.119	311.87
16.06	533.789	291.831		25.226	465.322	323.85		50.451	484.052	311.472
16.075	533.584	291.521		25.249	465.159	323.714		50.499	483.869	311.142
16.09	533.375	291.27		25.272	464.991	323.481		50.545	483.682	310.782
16.105	533.234	291.025		25.296	464.882	323.312		50.592	483.556	310.418
16.12	533.043	290.754		25.32	464.731	323.003		50.64	483.386	310.054
16.135	533.006	290.482		25.343	464.709	322.682		50.686	483.353	309.696
16.15	532.98	290.176		25.367	464.698	322.342		50.733	483.331	309.349
16.165	532.954	289.921		25.391	464.687	321.974		50.781	483.308	308.969
16.18	532.763	289.705		25.413	464.535	321.64		50.827	483.137	308.688
16.195	532.67	289.535		25.437	464.467	321.361		50.875	483.055	308.335
16.21	532.518	289.231		25.461	464.348	321.13		50.922	482.92	308.061
16.225	532.495	288.967		25.484	464.339	320.935		50.968	482.9	307.697
16.24	532.514	288.653		25.508	464.366	320.784		51.016	482.918	307.356
16.254	532.512	288.378		25.531	464.375	320.457		51.062	482.917	306.973
16.27	532.489	288.122		25.555	464.366	320.297		51.109	482.898	306.655
16.285	532.376	287.916		25.578	464.281	320.117		51.157	482.797	306.318
16.299	532.363	287.752		25.601	464.28	319.95		51.203	482.786	305.988
16.315	532.253	287.506		25.625	464.197	319.84		51.25	482.689	305.77
16.33	532.283	287.346		25.649	464.234	319.663		51.298	482.717	305.423
16.344	532.14	287.025		25.672	464.123	319.377		51.344	482.59	305.216
16.359	532.072	286.722		25.696	464.076	318.993		51.392	482.53	304.879
16.375	531.97	286.475		25.72	463.999	318.65		51.439	482.438	304.622
16.389	531.862	286.251		25.743	463.918	318.197		51.485	482.342	304.348
16.404	532.099	285.988		25.766	464.13	317.791		51.533	482.557	304.14
16.42	532.08	285.813		25.79	464.125	317.435		51.58	482.541	303.92
16.434	532.081	285.708		25.813	464.136	317.152		51.626	482.543	303.622
16.449	531.953	285.48		25.837	464.039	316.791		51.674	482.429	303.339
16.464	531.72	285.37		25.86	463.851	316.501		51.72	482.22	302.965
16.479	531.543	285.074		25.884	463.711	316.269		51.767	482.062	302.621
16.494	531.5	284.775		25.908	463.685	315.988		51.815	482.024	302.221
16.509	531.424	284.445		25.93	463.631	315.758		51.861	481.957	301.86
16.524	531.321	284.045		25.954	463.554	315.428		51.909	481.866	301.473
16.539	531.288	283.733		25.978	463.537	315.148		51.956	481.837	301.129
16.554	531.152	283.402		26.001	463.432	314.854		52.002	481.716	300.808
16.569	531.116	283.109		26.025	463.412	314.607		52.05	481.685	300.565
16.584	530.908	282.816		26.049	463.246	314.373		52.097	481.498	300.331
16.599	530.716	282.502		26.072	463.094	314.152		52.143	481.327	300.08
16.614	530.495	282.159		26.095	462.916	313.917		52.191	481.129	299.833
16.629	530.273	281.822		26.119	462.738	313.662		52.239	480.93	299.533
16.644	530.025	281.523		26.142	462.538	313.499		52.284	480.708	299.308
16.659	529.88	281.202		26.166	462.426	313.137		52.332	480.579	299.041
16.673	529.741	280.854		26.189	462.318	312.875		52.378	480.455	298.834
16.688	529.565	280.537		26.213	462.179	312.63		52.426	480.297	298.64
16.704	529.539	280.255		26.237	462.168	312.422		52.473	480.275	298.366
16.718	529.393	279.933		26.26	462.054	312.264		52.519	480.145	298.129
16.733	529.248	279.67		26.283	461.942	312.073		52.567	480.016	297.828
16.749	529.103	279.311		26.307	461.829	311.884		52.614	479.886	297.518
16.763	529.009	279.008		26.33	461.76	311.556		52.66	479.803	297.187
16.778	528.854	278.719		26.354	461.639	311.277		52.708	479.664	296.873
16.793	528.849	278.494		26.378	461.645	310.983		52.756	479.661	296.543
16.808	528.861	278.31		26.401	461.666	310.675		52.801	479.673	296.212
16.823	528.89	278.061		26.425	461.702	310.395		52.849	479.701	295.855
16.838	528.92	277.843		26.447	461.737	310.181		52.895	479.728	295.482
16.853	528.817	277.536		26.471	461.66	309.908		52.943	479.636	295.191
16.868	528.724	277.287		26.495	461.592	309.747		52.99	479.554	294.877
16.883	528.522	276.979		26.518	461.431	309.582		53.036	479.374	294.723
16.898	528.409	276.73		26.542	461.345	309.376		53.084	479.273	294.462
16.913	528.236	276.293		26.566	461.209	309.205		53.131	479.118	294.265
16.928	528.135	276.065		26.589	461.134	308.934		53.177	479.029	294.011
16.943	528.064	275.726		26.612	461.084	308.749		53.225	478.966	293.751
16.958	527.912	275.375		26.636	460.966	308.519		53.273	478.83	293.517
16.973	527.85	275.259		26.659	460.924	308.333		53.318	478.775	293.246
16.988	527.551	274.877		26.683	460.68	308.082		53.366	478.507	293.086
17.003	527.332	274.651		26.707	460.505	307.842		53.414	478.312	292.845
17.017	527.159	274.33		26.73	460.368	307.605		53.46	478.156	292.661
17.033	526.986	274.013		26.754	460.232	307.377		53.507	478.002	292.417
17.047	526.969	273.683		26.777	460.228	307.225		53.553	477.988	292.173
17.062	526.933	273.409		26.8	460.208	306.971		53.601	477.957	291.879
17.078	526.903	273.11		26.824	460.194	306.825		53.648	477.931	291.632
17.092	526.796	272.827		26.847	460.113	306.526		53.694	477.836	291.364
17.107	526.728	272.517		26.871	460.066	306.313		53.742	477.776	291.061
17.122	526.544	272.198		26.895	459.921	306.086		53.79	477.611	290.787
17.137	526.43	271.999		26.918	459.834	305.799		53.835	477.51	290.509
17.152	526.32	271.653		26.942	459.751	305.627		53.883	477.412	290.232
17.167	526.15	271.572		26.965	459.618	305.355		53.931	477.26	289.859
17.182	526.095	271.341		26.988	459.582	305.182		53.977	477.212	289.571
17.197	525.95	271.142		27.012	459.469	304.931		54.024	477.083	288.968
17.212	525.928	270.956		27.036	459.461	304.697		54.072	477.064	288.448
17.227	525.894	270.61		27.059	459.442	304.437		54.118	477.034	287.96
17.242	525.822	270.386		27.083	459.392	304.169		54.165	476.971	287.464
17.257	525.697	270.075		27.106	459.296	303.92		54.211	476.86	287.34
17.272	525.595	269.898		27.129	459.22	303.691		54.259	476.768	287.095
17.287	525.422	269.67		27.153	459.084	303.565		54.307	476.613	286.908
17.302	525.328	269.456		27.176	459.015	303.378		54.352	476.53	286.601
17.317	525.25	269.2		27.2	458.959	303.266		54.4	476.461	286.25
17.332	525.161	268.928		27.224	458.894	303.048		54.448	476.382	285.943
17.346	525.211	268.707		27.247	458.947	302.865		54.494	476.428	285.616
17.362	525.108	268.534		27.271	458.87	302.636		54.541	476.337	285.316
17.377	525.078	268.377		27.294	458.856	302.415		54.589	476.311	284.995
17.391	524.929	268.171		27.317	458.739	302.223		54.635	476.178	284.634
17.407	524.836	267.973		27.341	458.671	302.006		54.682	476.096	284.317
17.421	524.792	267.632		27.364	458.644	301.811		54.728	476.057	284.05
17.436	524.871	267.448		27.388	458.722	301.572		54.776	476.129	283.726
17.451	524.87	267.156		27.412	458.731	301.399		54.824	476.129	283.446
17.466	524.825	266.934		27.435	458.704	301.087		54.869	476.09	283.125
17.481	524.743	266.735		27.459	458.645	300.886		54.917	476.017	282.928
17.496	524.462	266.481		27.482	458.417	300.659		54.965	475.765	282.694
17.511	524.333	266.348		27.505	458.318	300.404		55.011	475.651	282.52
17.526	524.01	266.07		27.529	458.054	300.2		55.058	475.361	282.306
17.541	523.798	265.837		27.553	457.885	299.979		55.106	475.171	281.966
17.556	523.603	265.502		27.576	457.73	299.802		55.152	474.997	281.728
17.571	523.357	265.235		27.6	457.531	299.561		55.199	474.776	281.344
17.586	523.166	264.93		27.624	457.38	299.365		55.247	474.606	281.027
17.601	522.989	264.685		27.646	457.239	299.078		55.293	474.447	280.677
17.616	522.823	264.389		27.67	457.109	298.808		55.341	474.299	280.366
17.631	522.624	264.095		27.693	456.951	298.5		55.386	474.122	280.069
17.646	522.462	263.918		27.717	456.824	298.242		55.434	473.977	279.808
17.661	522.236	263.529		27.741	456.643	297.996		55.482	473.775	279.561
17.675	522.028	263.289		27.764	456.475	297.794		55.528	473.588	279.247
17.691	521.833	262.904		27.788	456.321	297.719		55.575	473.414	279.027
17.706	521.689	262.588		27.811	456.209	297.568		55.623	473.285	278.716
17.72	521.455	262.253		27.834	456.021	297.407		55.669	473.076	278.499
17.736	521.373	261.982		27.858	455.962	297.128		55.716	473.003	278.218
17.751	521.291	261.645		27.882	455.903	296.809		55.764	472.931	278.018
17.765	521.257	261.288		27.905	455.885	296.425		55.81	472.901	277.714
17.78	521.28	261.097		27.929	455.915	296.102		55.858	472.923	277.41
17.796	521.16	260.738		27.953	455.824	295.761		55.905	472.816	277.166
17.81	521.101	260.536		27.976	455.784	295.485		55.951	472.764	276.845
17.825	520.907	260.23		27.999	455.63	295.271		55.999	472.591	276.678
17.84	520.786	260.091		28.022	455.537	295.047		56.045	472.483	276.395
17.855	520.655	259.788		28.046	455.437	294.821		56.092	472.366	276.127
17.87	520.576	259.459		28.07	455.381	294.5		56.14	472.297	275.77
17.885	520.546	259.101		28.093	455.365	294.244		56.186	472.27	275.479
17.9	520.439	258.568		28.117	455.286	293.892		56.233	472.176	275.106
17.915	520.312	258.288		28.141	455.188	293.606		56.281	472.062	274.775
17.93	520.065	257.985		28.163	454.988	293.319		56.327	471.84	274.584
17.945	519.902	257.769		28.187	454.861	293.043		56.375	471.695	274.257
17.96	519.719	257.482		28.211	454.716	292.91		56.422	471.531	274.03
17.975	519.636	257.305		28.234	454.656	292.758		56.468	471.458	273.709
17.99	519.568	257.099		28.258	454.609	292.636		56.516	471.398	273.426
18.004	519.443	257.007		28.281	454.513	292.397		56.562	471.286	273.069
18.02	519.389	256.848		28.305	454.478	292.183		56.609	471.239	272.771
18.035	519.251	256.632		28.328	454.371	291.909		56.657	471.116	272.461
18.049	519.224	256.446		28.351	454.359	291.723		56.703	471.093	272.033
18.065	519.068	256.089		28.375	454.237	291.56		56.75	470.954	271.71
18.08	518.969	255.903		28.399	454.164	291.393		56.798	470.865	271.356
18.094	518.844	255.669		28.422	454.068	291.323		56.844	470.754	271.012
18.109	518.702	255.337		28.446	453.958	291.166		56.892	470.628	270.625
18.125	518.691	254.982		28.47	453.959	291.077		56.939	470.618	270.255
18.139	518.58	254.621		28.493	453.875	290.813		56.985	470.519	269.854
18.154	518.508	254.192		28.516	453.825	290.644		57.033	470.456	269.49
18.17	518.398	253.888		28.54	453.743	290.416		57.08	470.358	269.157
18.184	518.291	253.714		28.563	453.661	290.224		57.126	470.263	268.806
18.199	518.135	253.548		28.587	453.54	290.089		57.174	470.124	268.489
18.214	518.021	253.471		28.61	453.453	289.9		57.22	470.022	268.129
18.229	517.799	253.312		28.634	453.275	289.803		57.267	469.824	267.828
18.244	517.661	253.145		28.658	453.169	289.604		57.315	469.7	267.507
18.259	517.494	252.906		28.68	453.037	289.5		57.361	469.551	267.236
18.274	517.359	252.639		28.704	452.934	289.321		57.409	469.432	266.986
18.289	517.312	252.363		28.728	452.905	289.122		57.456	469.39	266.689
18.304	517.177	252.096		28.751	452.8	288.939		57.502	469.269	266.381
18.319	517.095	251.807		28.775	452.741	288.714		57.55	469.197	266.098
18.334	516.957	251.506		28.799	452.635	288.553		57.597	469.074	265.867
18.349	516.773	251.279		28.822	452.488	288.357		57.643	468.909	265.603
18.364	516.607	250.958		28.845	452.358	288.191		57.691	468.761	265.383
18.379	516.518	250.726		28.869	452.293	288.052		57.739	468.682	265.036
18.394	516.41	250.451		28.892	452.212	287.889		57.784	468.586	264.685
18.409	516.402	250.282		28.916	452.216	287.721		57.832	468.58	264.318
18.423	516.361	250.071		28.939	452.192	287.592		57.878	468.544	263.978
18.438	516.268	249.861		28.963	452.124	287.335		57.926	468.462	263.603
18.454	516.127	249.745		28.987	452.014	287.101		57.973	468.336	263.207
18.468	515.925	249.477		29.01	451.853	286.836		58.019	468.155	262.916
18.483	515.748	249.275		29.033	451.714	286.526		58.067	467.997	262.579
18.499	515.54	249.01		29.057	451.548	286.283		58.114	467.811	262.312
18.513	515.468	248.75		29.08	451.497	285.961		58.16	467.747	262.037
18.528	515.34	248.415		29.104	451.399	285.695		58.208	467.634	261.727
18.543	515.259	248.218		29.128	451.34	285.477		58.256	467.561	261.334
18.558	515.197	247.948		29.151	451.298	285.212		58.301	467.506	261.123
18.573	515.072	247.789		29.175	451.203	284.93		58.349	467.396	260.829
18.588	515.011	248.103		29.197	451.161	284.69		58.395	467.341	260.602
18.603	514.824	247.75		29.221	451.013	284.386		58.443	467.174	260.487
18.618	514.735	247.49		29.245	450.948	284.2		58.49	467.095	260.21
18.633	514.533	246.97		29.268	450.787	284.023		58.536	466.914	260.073
18.648	514.37	246.134		29.292	450.66	283.825		58.584	466.769	259.786
18.663	514.145	245.746		29.316	450.479	283.598		58.631	466.567	259.505
18.678	513.943	245.469		29.339	450.317	283.28		58.677	466.387	259.204
18.693	513.812	245.173		29.362	450.217	283.001		58.725	466.27	258.924
18.708	513.632	244.973		29.386	450.075	282.667		58.773	466.109	258.687
18.723	513.605	244.85		29.409	450.062	282.367		58.818	466.086	258.516
18.738	513.439	244.558		29.433	449.932	282.135		58.866	465.938	258.345
18.753	513.423	244.368		29.457	449.93	281.946		58.914	465.925	258.088
18.767	513.355	243.972		29.48	449.881	281.763		58.96	465.864	257.841
18.783	513.35	243.618		29.504	449.888	281.606		59.007	465.861	257.507
18.797	513.368	243.271		29.527	449.914	281.357		59.053	465.878	257.227
18.812	513.251	242.975		29.55	449.825	281.049		59.101	465.774	256.863
18.828	513.194	242.704		29.574	449.788	280.794		59.148	465.724	256.566
18.842	513.104	242.425		29.597	449.721	280.41		59.194	465.644	256.215
18.857	512.934	242.208		29.621	449.588	280.187		59.242	465.493	255.904
18.872	512.817	241.947		29.645	449.5	279.96		59.29	465.388	255.664
18.887	512.717	241.73		29.668	449.425	279.739		59.335	465.299	255.41
18.902	512.477	241.366		29.692	449.232	279.611		59.383	465.085	255.226
18.917	512.388	241.051		29.715	449.167	279.406		59.431	465.006	254.942
18.932	512.214	240.618		29.738	449.029	279.223		59.477	464.85	254.751
18.947	512.094	240.265		29.762	448.938	278.987		59.524	464.743	254.468
18.962	512.078	239.96		29.786	448.936	278.845		59.572	464.73	254.167
18.977	511.929	239.647		29.809	448.819	278.638		59.618	464.597	253.836
18.992	511.868	239.473		29.833	448.778	278.487		59.665	464.543	253.443
19.007	511.582	239.233		29.856	448.545	278.341		59.711	464.287	253.123
19.022	511.36	239.035		29.879	448.367	278.166		59.759	464.088	252.802
19.037	511.107	238.793		29.903	448.163	278.052		59.807	463.861	252.558
19.052	510.933	238.629		29.926	448.025	277.853		59.852	463.706	252.267
19.067	510.809	238.445		29.95	447.931	277.712		59.9	463.595	252
19.082	510.688	238.414		29.974	447.839	277.46		59.948	463.488	251.653
19.096	510.686	238.629		29.997	447.847	277.233		59.994	463.487	251.369
19.112	510.625	240.45		30.021	447.806	276.988		60.041	463.433	251.058
19.127	510.63	240.103		30.044	447.822	276.786		60.089	463.439	250.778
19.141	510.519	239.494		30.067	447.738	276.581		60.135	463.341	250.57
19.157	510.441	238.654		30.091	447.682	276.415		60.182	463.271	250.287
19.171	510.197	236.107		30.114	447.485	276.323		60.228	463.053	250.12
19.186	510.069	235.822		30.138	447.388	276.157		60.276	462.939	249.899
19.201	509.959	235.609		30.162	447.305	276.072		60.324	462.841	249.665
19.216	509.877	235.348		30.185	447.245	275.851		60.369	462.768	249.317
19.231	509.921	235.037		30.209	447.293	275.656		60.417	462.808	248.994
19.246	509.839	234.78		30.232	447.234	275.395		60.465	462.736	248.587
19.261	509.805	234.531		30.255	447.216	275.205		60.511	462.706	248.216
19.276	509.649	234.3		30.279	447.094	275.033		60.558	462.567	247.899
19.291	509.55	234.107		30.303	447.021	274.815		60.606	462.479	247.532
19.306	509.442	233.753		30.326	446.94	274.702		60.652	462.383	247.241
19.321	509.353	233.483		30.35	446.875	274.495		60.699	462.305	246.891
19.336	509.212	233.149		30.374	446.765	274.312		60.747	462.178	246.537
19.351	509.062	232.882		30.396	446.649	274.072		60.793	462.045	246.077
19.366	508.991	232.583		30.42	446.599	273.893		60.841	461.982	245.67
19.381	508.918	232.246		30.443	446.548	273.616		60.886	461.918	245.229
19.396	508.892	232.03		30.467	446.536	273.399		60.934	461.895	244.842
19.411	508.776	231.73		30.491	446.448	273.226		60.982	461.791	244.528
19.425	508.696	231.552		30.514	446.39	272.967		61.028	461.721	244.111
19.441	508.498	231.242		30.538	446.233	272.845		61.075	461.544	243.797
19.456	508.438	230.98		30.561	446.192	272.603		61.123	461.49	243.36
19.47	508.348	230.648		30.584	446.126	272.41		61.169	461.411	243.043
19.486	508.224	230.306		30.608	446.032	272.099		61.216	461.3	242.662
19.501	508.25	230.055		30.632	446.065	271.85		61.264	461.325	242.286
19.515	508.143	229.669		30.655	445.984	271.654		61.31	461.23	241.945
19.53	508.047	229.377		30.679	445.913	271.416		61.358	461.144	241.514
19.546	507.891	229.03		30.703	445.792	271.261		61.405	461.006	241.208
19.56	507.717	228.737		30.726	445.655	271.099		61.451	460.85	240.953
19.575	507.523	228.431		30.749	445.501	270.956		61.499	460.677	240.756
19.59	507.465	228.155		30.772	445.461	270.798		61.545	460.625	240.442
19.605	507.369	227.867		30.796	445.39	270.686		61.592	460.54	240.225
19.62	507.255	227.657		30.82	445.305	270.434		61.64	460.439	239.795
19.635	507.271	227.399		30.843	445.328	270.295		61.686	460.454	239.447
19.65	507.168	227.161		30.867	445.251	270.05		61.733	460.362	239.147
19.665	507.092	226.94		30.891	445.198	269.829		61.781	460.296	238.753
19.68	506.957	226.557		30.913	445.094	269.684		61.827	460.175	238.549
19.695	506.816	226.247		30.937	444.984	269.42		61.875	460.049	238.268
19.71	506.678	225.889		30.961	444.878	269.325		61.922	459.926	238.101
19.725	506.654	225.564		30.984	444.868	269.136		61.968	459.906	237.8
19.74	506.555	225.171		31.008	444.795	268.938		62.016	459.817	237.437
19.754	506.423	224.895		31.031	444.693	268.714		62.062	459.7	236.993
19.77	506.348	224.542		31.055	444.64	268.467		62.109	459.633	236.553
19.785	506.189	224.196		31.078	444.515	268.221		62.157	459.491	236.142
19.799	506.162	223.963		31.101	444.503	268.012		62.203	459.468	235.751
19.815	506.223	223.631		31.125	444.566	267.78		62.25	459.525	235.475
19.83	506.208	223.421		31.149	444.564	267.553		62.298	459.512	235.178
19.844	506.167	223.096		31.172	444.539	267.386		62.344	459.476	234.94
19.859	506.134	222.865		31.196	444.522	267.195		62.392	459.447	234.623
19.875	505.817	222.582		31.22	444.264	267.005		62.439	459.164	234.336
19.889	505.584	222.358		31.243	444.076	266.728		62.485	458.955	233.922
19.904	505.415	222.192		31.266	443.943	266.49		62.533	458.803	233.588
19.92	505.189	222.042		31.29	443.762	266.171		62.58	458.602	233.264
19.934	505.117	221.955		31.313	443.711	265.9		62.626	458.538	232.914
19.949	504.944	221.778		31.337	443.574	265.599		62.674	458.383	232.7
19.964	504.801	221.643		31.36	443.464	265.252		62.72	458.256	232.399
19.979	504.59	221.329		31.384	443.295	264.91		62.767	458.067	232.162
19.994	504.515	221.077		31.408	443.242	264.545		62.815	458	231.832
20.009	504.362	220.75		31.43	443.122	264.27		62.861	457.864	231.537
20.024	504.199	220.473		31.454	442.995	263.912		62.909	457.719	231.157
20.039	504.1	220.233		31.478	442.921	263.67		62.956	457.63	230.83
20.054	503.845	219.912		31.501	442.715	263.342		63.002	457.402	230.526
20.069	503.805	219.742		31.525	442.692	263.025		63.05	457.368	230.122
20.084	503.604	219.463		31.549	442.532	262.728		63.097	457.188	229.815
20.099	503.452	219.264		31.572	442.412	262.451		63.143	457.051	229.424
20.114	503.279	218.958		31.595	442.276	262.21		63.191	456.897	229.091
20.129	503.064	218.696		31.619	442.104	261.954		63.239	456.704	228.724
20.144	502.904	218.314		31.642	441.979	261.753		63.284	456.562	228.403
20.159	502.808	218		31.666	441.908	261.41		63.332	456.476	228.056
20.173	502.69	217.721		31.689	441.818	261.139		63.378	456.371	227.739
20.188	502.566	217.371		31.713	441.724	260.822		63.426	456.261	227.458
20.204	502.508	217.14		31.737	441.685	260.522		63.473	456.21	227.201
20.218	502.233	216.861		31.76	441.462	260.198		63.519	455.963	227
20.233	502.109	216.67		31.783	441.367	259.868		63.567	455.853	226.783
20.249	501.901	216.372		31.807	441.201	259.582		63.614	455.667	226.526
20.263	501.706	216.17		31.83	441.046	259.279		63.66	455.493	226.195
20.278	501.603	215.802		31.854	440.969	259.028		63.708	455.401	225.955
20.293	501.472	215.462		31.878	440.869	258.694		63.756	455.284	225.575
20.308	501.354	215.137		31.901	440.779	258.401		63.801	455.179	225.387
20.323	501.255	214.813		31.925	440.705	258.046		63.849	455.091	225.166
20.338	501.168	214.595		31.947	440.642	257.74		63.895	455.014	224.926
20.353	500.974	214.331		31.971	440.488	257.486		63.943	454.841	224.818
20.368	500.906	214.082		31.995	440.441	257.243		63.99	454.781	224.545
20.383	500.76	213.702		32.018	440.327	257.045		64.036	454.65	224.274
20.398	500.72	213.413		32.042	440.304	256.787		64.084	454.615	223.837
20.413	500.596	213.105		32.066	440.209	256.614		64.131	454.505	223.446
20.428	500.454	212.835		32.089	440.099	256.289		64.177	454.378	223.082
20.443	500.368	212.596		32.112	440.037	256.019		64.225	454.302	222.792
20.458	500.139	212.26		32.136	439.853	255.786		64.273	454.097	222.548
20.473	500.025	211.982		32.159	439.766	255.474		64.318	453.995	222.294
20.488	499.803	211.675		32.183	439.588	255.242		64.366	453.797	222.137
20.503	499.63	211.367		32.207	439.452	254.971		64.414	453.642	221.946
20.517	499.414	211.028		32.23	439.279	254.69		64.46	453.449	221.842
20.533	499.262	210.66		32.254	439.161	254.449		64.507	453.313	221.642
20.547	499.067	210.197		32.277	439.005	254.278		64.553	453.139	221.345
20.562	498.849	209.876		32.3	438.83	253.961		64.601	452.943	221.054
20.578	498.774	209.527		32.324	438.777	253.775		64.648	452.877	220.693
20.592	498.649	209.208		32.347	438.682	253.491		64.694	452.766	220.346
20.607	498.598	209.031		32.371	438.649	253.225		64.742	452.721	220.072
20.622	498.394	208.773		32.395	438.486	253.089		64.79	452.538	219.858
20.637	498.216	208.582		32.418	438.346	252.862		64.835	452.38	219.644
20.652	497.917	208.307		32.442	438.103	252.771		64.883	452.112	219.467
20.667	497.72	208.071		32.465	437.946	252.632		64.931	451.935	219.157
20.682	497.563	207.725		32.488	437.823	252.442		64.977	451.796	218.876
20.697	497.415	207.462		32.512	437.708	252.226		65.024	451.663	218.525
20.712	497.312	207.175		32.536	437.631	252.015		65.072	451.572	218.235
20.727	497.152	206.786		32.559	437.505	251.707		65.118	451.429	217.911
20.742	497.067	206.501		32.583	437.443	251.53		65.165	451.353	217.607
20.757	496.788	206.092		32.606	437.217	251.338		65.211	451.103	217.397
20.772	496.646	205.756		32.629	437.107	251.122		65.259	450.977	217.139
20.787	496.291	205.389		32.653	436.817	251.017		65.307	450.659	216.982
20.802	496.047	205.016		32.676	436.62	250.878		65.352	450.44	216.674
20.817	495.874	204.644		32.7	436.483	250.747		65.4	450.286	216.431
20.832	495.743	204.279		32.724	436.383	250.507		65.448	450.169	216.1
20.846	495.811	203.925		32.747	436.45	250.337		65.494	450.231	215.806
20.862	495.596	203.536		32.771	436.279	250.067		65.541	450.038	215.482
20.877	495.374	203.253		32.794	436.101	249.906		65.589	449.84	215.072
20.891	495.028	202.892		32.817	435.817	249.782		65.635	449.53	214.805
20.907	494.712	202.618		32.841	435.559	249.616		65.682	449.246	214.528
20.921	494.485	202.245		32.864	435.377	249.48		65.728	449.043	214.341
20.936	494.305	201.899		32.888	435.235	249.292		65.776	448.883	214.116
20.951	494.108	201.506		32.912	435.078	249.15		65.824	448.706	213.923
20.966	493.923	201.184		32.935	434.932	248.907		65.869	448.541	213.585
20.981	493.831	200.841		32.959	434.864	248.77		65.917	448.459	213.141
20.996	493.697	200.504		32.982	434.76	248.546		65.965	448.339	212.741
21.011	493.596	200.291		33.005	434.685	248.375		66.011	448.25	212.207
21.026	493.399	199.938		33.029	434.528	248.196		66.058	448.073	211.814
21.041	493.292	199.734		33.053	434.449	247.963		66.106	447.979	211.507
21.056	493.16	199.391		33.076	434.347	247.843		66.152	447.861	211.226
21.071	493.075	199.135		33.1	434.285	247.598		66.199	447.785	210.902
21.086	493.014	198.859		33.124	434.244	247.462		66.247	447.731	210.665
21.101	492.955	198.657		33.146	434.205	247.235		66.293	447.68	210.274
21.116	492.943	198.441		33.17	434.205	247.041		66.341	447.67	209.891
21.131	492.923	198.14		33.193	434.199	246.826		66.386	447.653	209.517
21.146	492.859	197.855		33.217	434.155	246.638		66.434	447.596	209.07
21.161	492.651	197.473		33.241	433.989	246.43		66.482	447.41	208.829
21.175	492.512	197.121		33.264	433.881	246.187		66.528	447.286	208.548
21.191	492.3	196.71		33.288	433.712	245.98		66.575	447.097	208.334
21.206	492.194	196.341		33.311	433.632	245.741		66.623	447.003	207.998
21.22	492.076	195.944		33.334	433.543	245.558		66.669	446.897	207.657
21.236	491.924	195.595		33.358	433.424	245.3		66.716	446.762	207.293
21.251	491.818	195.268		33.382	433.344	245.117		66.764	446.667	206.886
21.265	491.654	195.027		33.405	433.216	244.862		66.81	446.521	206.535
21.28	491.509	194.796		33.429	433.103	244.69		66.858	446.392	206.125
21.296	491.256	194.545		33.453	432.899	244.51		66.905	446.165	205.775
21.31	491.026	194.3		33.476	432.714	244.356		66.951	445.959	205.514
21.325	490.898	193.997		33.499	432.616	244.242		66.999	445.845	205.274
21.34	490.665	193.775		33.522	432.428	244.088		67.045	445.636	205.076
21.355	490.502	193.508		33.546	432.301	243.984		67.092	445.491	204.842
21.37	490.371	193.306		33.57	432.2	243.776		67.14	445.375	204.488
21.385	490.113	193.117		33.593	431.991	243.625		67.186	445.144	204.227
21.4	489.993	192.842		33.617	431.9	243.402		67.233	445.036	203.921
21.415	489.932	192.606		33.641	431.859	243.19		67.281	444.983	203.667
21.43	489.751	192.303		33.663	431.715	242.989		67.327	444.821	203.469
21.445	489.596	191.989		33.687	431.594	242.8		67.375	444.682	203.179
21.46	489.402	191.653		33.711	431.44	242.696		67.422	444.509	202.982
21.475	489.207	191.335		33.734	431.285	242.541		67.468	444.334	202.644
21.49	489.023	191		33.758	431.14	242.404		67.516	444.17	202.424
21.504	488.888	190.663		33.781	431.035	242.145		67.562	444.049	202.147
21.52	488.834	190.299		33.805	431	241.91		67.609	444.002	201.822
21.535	488.829	189.917		33.828	431.006	241.632		67.657	443.998	201.552
21.549	488.987	189.623		33.851	431.151	241.418		67.703	444.142	201.225
21.565	488.951	189.305		33.875	431.131	241.202		67.75	444.111	200.964
21.58	488.862	189.159		33.899	431.067	241		67.798	444.032	200.697
21.594	488.576	188.899		33.922	430.834	240.879		67.844	443.775	200.486
21.609	488.165	188.708		33.946	430.495	240.767		67.892	443.407	200.226
21.625	487.841	188.454		33.97	430.231	240.713		67.939	443.117	199.929
21.639	487.611	188.194		33.993	430.046	240.542		67.985	442.911	199.501
21.654	487.407	187.963		34.016	429.883	240.414		68.033	442.728	199.138
21.67	487.245	187.691		34.04	429.756	240.149		68.08	442.583	198.728
21.684	487.123	187.539		34.063	429.663	239.947		68.126	442.475	198.407
21.699	486.842	187.301		34.087	429.435	239.74		68.174	442.223	198.246
21.714	486.717	187.123		34.11	429.339	239.507		68.22	442.111	197.996
21.729	486.456	186.881		34.134	429.128	239.391		68.267	441.878	197.738
21.744	486.325	186.639		34.158	429.028	239.095		68.315	441.761	197.341
21.759	486.193	186.342		34.18	428.926	238.846		68.361	441.643	196.96
21.774	486.031	186.096		34.204	428.798	238.529		68.409	441.498	196.534
21.789	486.019	185.828		34.228	428.799	238.254		68.456	441.489	196.18
21.804	485.862	185.521		34.251	428.676	237.98		68.502	441.349	195.856
21.819	485.774	185.247		34.275	428.612	237.776		68.55	441.27	195.519
21.834	485.551	184.968		34.299	428.434	237.606		68.597	441.071	195.242
21.849	485.385	184.69		34.322	428.302	237.391		68.643	440.922	194.894
21.864	485.226	184.308		34.345	428.178	237.235		68.691	440.78	194.554
21.879	485.042	184.018		34.369	428.033	237.017		68.739	440.616	194.087
21.894	484.854	183.387		34.392	427.884	236.766		68.784	440.448	193.65
21.909	484.636	182.846		34.416	427.709	236.432		68.832	440.253	193.183
21.923	484.465	182.34		34.439	427.574	236.196		68.878	440.1	192.823
21.938	484.334	181.825		34.463	427.474	235.923		68.926	439.984	192.465
21.954	484.249	181.713		34.487	427.412	235.702		68.973	439.908	192.128
21.968	484.029	181.469		34.51	427.236	235.5		69.019	439.712	191.844
21.983	483.853	181.289		34.533	427.096	235.255		69.067	439.554	191.45
21.999	483.627	180.977		34.557	426.916	235.028		69.114	439.352	191.143
22.013	483.436	180.62		34.58	426.763	234.798		69.16	439.181	190.673
22.028	483.266	180.31		34.604	426.63	234.566		69.208	439.029	190.326
22.043	483.146	179.977		34.628	426.538	234.222		69.256	438.922	189.935
22.058	483.063	179.674		34.651	426.478	234.014		69.301	438.849	189.568
22.073	482.904	179.349		34.675	426.354	233.735		69.349	438.707	189.317
22.088	482.825	178.98		34.697	426.297	233.533		69.395	438.636	188.921
22.103	482.592	178.659		34.721	426.11	233.398		69.443	438.428	188.58
22.118	482.377	178.392		34.745	425.938	233.218		69.49	438.236	188.309
22.133	482.214	178.062		34.768	425.81	233.089		69.536	438.09	188.005
22.148	482.076	177.781		34.792	425.703	232.891		69.584	437.967	187.635
22.163	481.899	177.454		34.816	425.564	232.737		69.631	437.809	187.351
22.178	481.806	177.263		34.839	425.495	232.497		69.677	437.726	186.9
22.193	481.783	177.032		34.862	425.486	232.334		69.725	437.707	186.48
22.208	481.642	176.864		34.886	425.377	232.138		69.773	437.581	186.167
22.223	481.611	176.655		34.909	425.361	231.977		69.818	437.554	185.782
22.238	481.403	176.309		34.933	425.196	231.849		69.866	437.368	185.442
22.253	481.192	176.073		34.957	425.027	231.615		69.914	437.179	185.085
22.267	480.948	175.68		34.98	424.83	231.436		69.96	436.961	184.784
22.283	480.639	175.359		35.004	424.577	231.2		70.007	436.683	184.381
22.297	480.412	175		35.027	424.395	231.005		70.053	436.481	184.13
22.312	480.169	174.686		35.05	424.2	230.779		70.101	436.263	183.846
22.328	479.965	174.387		35.074	424.037	230.63		70.148	436.08	183.569
22.342	479.756	174.126		35.097	423.869	230.46		70.194	435.893	183.295
22.357	479.53	173.88		35.121	423.688	230.357		70.242	435.692	182.941
22.372	479.277	173.561		35.145	423.484	230.278		70.29	435.464	182.641
22.387	479.026	173.345		35.168	423.281	230.211		70.335	435.24	182.29
22.402	478.814	173.031		35.192	423.112	230.123		70.383	435.05	182.05
22.417	478.582	172.816		35.215	422.925	229.912		70.431	434.842	181.679
22.432	478.32	172.535		35.238	422.713	229.754		70.477	434.608	181.292
22.447	478.091	172.34		35.262	422.53	229.418		70.524	434.403	180.832
22.462	477.897	172.032		35.286	422.375	229.251		70.572	434.23	180.441
22.477	477.661	171.725		35.309	422.185	228.962		70.618	434.018	180.111
22.492	477.484	171.484		35.333	422.045	228.751		70.665	433.86	179.767
22.507	477.212	171.157		35.356	421.825	228.571		70.711	433.616	179.503
22.522	476.997	170.999		35.379	421.653	228.326		70.759	433.424	179.229
22.537	476.796	170.714		35.403	421.493	228.172		70.807	433.244	178.972
22.552	476.654	170.445		35.426	421.382	227.966		70.852	433.117	178.714
22.567	476.554	170.081		35.45	421.308	227.847		70.9	433.029	178.447
22.582	476.392	169.787		35.474	421.181	227.595		70.948	432.884	178.067
22.596	476.256	169.405		35.497	421.076	227.44		70.994	432.763	177.766
22.612	476.038	169.07		35.521	420.901	227.186		71.041	432.567	177.466
22.627	475.875	168.884		35.544	420.774	226.903		71.089	432.422	177.189
22.641	475.652	168.552		35.567	420.595	226.694		71.135	432.223	176.905
22.657	475.49	168.328		35.591	420.467	226.497		71.182	432.078	176.611
22.671	475.141	168.002		35.614	420.181	226.349		71.228	431.765	176.284
22.686	474.999	167.717		35.638	420.072	226.22		71.276	431.639	175.903
22.701	474.75	167.353		35.662	419.87	226.091		71.324	431.415	175.689
22.716	474.485	167.052		35.685	419.655	225.823		71.369	431.177	175.322
22.731	474.452	166.738		35.709	419.638	225.619		71.417	431.149	175.031
22.746	474.16	166.297		35.732	419.401	225.379		71.465	430.887	174.781
22.761	474.017	165.969		35.755	419.29	225.133		71.511	430.76	174.537
22.776	473.785	165.608		35.779	419.103	224.948		71.558	430.552	174.39
22.791	473.556	165.257		35.803	418.919	224.756		71.606	430.347	174.229
22.806	473.312	164.86		35.826	418.722	224.607		71.652	430.128	174.011
22.821	473.125	164.482		35.85	418.574	224.435		71.699	429.961	173.641
22.836	472.913	164.069		35.874	418.405	224.296		71.747	429.772	173.271
22.851	472.715	163.698		35.896	418.247	224.047		71.793	429.595	172.893
22.866	472.493	163.359		35.92	418.069	223.824		71.841	429.396	172.566
22.881	472.259	163		35.943	417.881	223.544		71.886	429.187	172.266
22.896	472.146	162.679		35.967	417.796	223.308		71.934	429.086	172.008
22.911	471.889	162.311		35.991	417.588	223.097		71.982	428.856	171.768
22.925	471.887	162.007		36.014	417.596	222.886		72.028	428.855	171.497
22.941	471.741	161.682		36.038	417.484	222.751		72.075	428.725	171.23
22.956	471.628	161.41		36.061	417.398	222.625		72.123	428.624	170.89
22.97	471.524	161.161		36.084	417.32	222.533		72.169	428.532	170.519
22.986	471.267	160.862		36.108	417.113	222.298		72.216	428.302	170.195
23.001	471.129	160.55		36.132	417.006	222.152		72.264	428.179	169.922
23.015	470.903	160.265		36.155	416.824	221.884		72.31	427.976	169.657
23.03	470.81	160.038		36.179	416.756	221.655		72.358	427.894	169.457
23.046	470.669	159.773		36.203	416.647	221.463		72.405	427.768	169.227
23.06	470.537	159.556		36.226	416.545	221.265		72.451	427.65	168.962
23.075	470.367	159.203		36.249	416.412	221.104		72.499	427.499	168.719
23.09	470.179	158.844		36.272	416.262	220.924		72.545	427.331	168.378
23.105	470.045	158.469		36.296	416.159	220.78		72.592	427.211	168.064
23.12	469.956	158.123		36.32	416.094	220.512		72.64	427.132	167.767
23.135	469.88	157.739		36.343	416.04	220.317		72.686	427.065	167.546
23.15	469.76	157.332		36.367	415.948	220.056		72.733	426.957	167.339
23.165	469.646	157.038		36.391	415.863	219.879		72.781	426.856	167.122
23.18	469.392	156.696		36.413	415.657	219.721		72.827	426.628	166.928
23.195	469.292	156.429		36.437	415.583	219.565		72.875	426.54	166.631
23.21	469.088	156.153		36.461	415.42	219.467		72.922	426.357	166.347
23.225	468.949	155.839		36.484	415.312	219.321		72.968	426.233	166.039
23.24	468.835	155.435		36.508	415.227	219.171		73.016	426.132	165.769
23.254	468.665	155.228		36.531	415.092	218.931		73.062	425.98	165.429
23.27	468.614	154.932		36.555	415.06	218.791		73.109	425.936	165.161
23.285	468.424	154.708		36.578	414.909	218.519		73.157	425.765	164.791
23.299	468.274	154.606		36.601	414.792	218.371		73.203	425.632	164.393
23.315	468.028	154.328		36.625	414.594	218.221		73.25	425.411	164.09
23.33	467.848	154.2		36.649	414.452	217.981		73.298	425.25	163.743
23.344	467.628	153.911		36.672	414.275	217.905		73.344	425.054	163.495
23.359	467.469	153.63		36.696	414.151	217.679		73.392	424.912	163.095
23.375	467.262	153.325		36.72	413.985	217.54		73.439	424.726	162.765
23.389	467.053	153.044		36.743	413.818	217.325		73.485	424.539	162.36
23.404	466.96	152.809		36.766	413.75	217.084		73.533	424.457	162.017
23.42	466.661	152.645		36.79	413.507	216.838		73.58	424.189	161.733
23.434	466.505	152.482		36.813	413.384	216.614		73.626	424.049	161.429
23.449	466.209	152.226		36.837	413.144	216.376		73.674	423.784	161.162
23.464	465.979	151.979		36.86	412.959	216.177		73.72	423.579	160.835
23.479	465.733	151.64		36.884	412.76	216.014		73.767	423.358	160.537
23.494	465.549	151.359		36.908	412.615	215.755		73.815	423.194	160.167
23.509	465.298	150.986		36.93	412.412	215.594		73.861	422.969	159.866
23.524	465.031	150.687		36.954	412.195	215.277		73.909	422.73	159.512
23.539	464.924	150.328		36.978	412.116	214.99		73.956	422.635	159.219
23.554	464.652	150.014		37.001	411.895	214.66		74.002	422.391	158.915
23.569	464.536	149.776		37.025	411.806	214.302		74.05	422.287	158.574
23.584	464.317	149.522		37.049	411.631	214.043		74.097	422.092	158.331
23.599	464.259	149.345		37.072	411.592	213.8		74.143	422.04	158.05
23.614	464.044	149.06		37.095	411.42	213.603		74.191	421.848	157.803
23.629	463.804	148.874		37.119	411.227	213.382		74.239	421.633	157.562
23.644	463.532	148.589		37.142	411.007	213.144		74.284	421.39	157.308
23.659	463.093	148.286		37.166	410.644	212.851		74.332	420.996	157.018
23.673	462.898	147.95		37.189	410.489	212.626		74.378	420.821	156.761
23.688	462.683	147.546		37.213	410.317	212.31		74.426	420.629	156.486
23.704	462.552	147.221		37.237	410.217	212.013		74.473	420.512	156.226
23.718	462.35	146.895		37.26	410.055	211.701		74.519	420.332	156.022
23.733	462.258	146.653		37.283	409.988	211.362		74.567	420.25	155.731
23.749	462.137	146.359		37.307	409.896	211.126		74.614	420.142	155.477
23.763	462.124	146.093		37.33	409.895	210.814		74.66	420.132	155.15
23.778	462.049	145.739		37.354	409.842	210.528		74.708	420.065	154.85
23.793	461.918	145.453		37.378	409.742	210.2		74.756	419.949	154.576
23.808	461.815	145.139		37.401	409.664	209.898		74.801	419.856	154.348
23.823	461.547	144.857		37.425	409.447	209.628		74.849	419.617	154.081
23.838	461.443	144.654		37.447	409.369	209.439		74.895	419.524	153.818
23.853	461.295	144.369		37.471	409.254	209.225		74.943	419.392	153.65
23.868	461.052	144.21		37.495	409.058	209.014		74.99	419.174	153.336
23.883	460.783	143.992		37.518	408.84	208.809		75.036	418.934	153.112
23.898	460.512	143.761		37.542	408.621	208.58		75.084	418.691	152.752
23.913	460.175	143.406		37.566	408.345	208.431		75.131	418.388	152.411
23.928	459.955	143.077		37.589	408.169	208.189		75.177	418.192	152.074
23.943	459.866	142.659		37.612	408.104	208.02		75.225	418.113	151.797
23.958	459.784	142.279		37.636	408.045	207.837		75.273	418.04	151.47
23.973	459.785	141.958		37.659	408.056	207.653		75.318	418.042	151.212
23.988	459.71	141.583		37.683	408.003	207.509		75.366	417.976	150.969
24.003	459.628	141.29		37.707	407.945	207.389		75.414	417.903	150.638
24.017	459.472	140.933		37.73	407.822	207.266		75.46	417.764	150.377
24.033	459.292	140.572		37.754	407.68	207.144		75.507	417.603	149.904
24.047	459.101	140.095		37.777	407.527	207.03		75.553	417.432	149.54
24.062	458.921	139.676		37.8	407.385	206.798		75.601	417.271	149.099
24.078	458.72	139.222		37.824	407.225	206.643		75.648	417.091	148.719
24.092	458.504	138.824		37.847	407.052	206.391		75.694	416.898	148.385
24.107	458.362	138.507		37.871	406.943	206.215		75.742	416.772	148.078
24.122	458.13	138.076		37.895	406.756	206.058		75.79	416.563	147.824
24.137	457.98	137.759		37.918	406.639	205.868		75.835	416.43	147.57
24.152	457.793	137.308		37.942	406.491	205.781		75.883	416.263	147.336
24.167	457.708	136.986		37.965	406.429	205.632		75.931	416.187	146.939
24.182	457.579	136.596		37.988	406.33	205.487		75.977	416.073	146.695
24.197	457.455	136.21		38.012	406.236	205.261		76.024	415.962	146.378
24.212	457.422	135.863		38.036	406.219	205.065		76.072	415.934	146.094
24.227	457.238	135.419		38.059	406.072	204.799		76.118	415.769	145.84
24.242	457.121	135.109		38.083	405.984	204.628		76.165	415.665	145.52
24.257	456.94	134.855		38.106	405.84	204.426		76.211	415.503	145.303
24.272	456.767	134.664		38.129	405.704	204.204		76.259	415.348	145.035
24.287	456.521	134.346		38.153	405.505	204.074		76.307	415.128	144.838
24.302	456.406	134.132		38.176	405.418	203.891		76.352	415.026	144.497
24.317	456.223	133.688		38.2	405.273	203.779		76.4	414.862	144.233
24.332	456.148	133.333		38.224	405.22	203.564		76.448	414.795	143.89
24.346	456.53	133.03		38.247	405.556	203.393		76.494	415.141	143.572
24.362	456.266	132.627		38.271	405.342	203.158		76.541	414.904	143.365
24.377	456.093	132.427		38.294	405.206	202.956		76.589	414.75	143.012
24.391	455.664	132.145		38.317	404.851	202.786		76.635	414.364	142.774
24.407	454.931	131.986		38.341	404.239	202.617		76.682	413.706	142.5
24.421	454.631	131.682		38.364	403.995	202.484		76.728	413.437	142.263
24.436	454.44	131.31		38.388	403.844	202.255		76.776	413.267	142.006
24.451	454.233	130.852		38.412	403.678	202.122		76.824	413.081	141.788
24.466	454.115	130.397		38.435	403.588	201.892		76.869	412.976	141.494
24.481	454.075	129.975		38.459	403.565	201.764		76.917	412.941	141.174
24.496	453.87	129.573		38.482	403.401	201.587		76.965	412.758	140.857
24.511	453.763	129.296		38.505	403.321	201.394		77.011	412.662	140.566
24.526	453.457	128.996		38.529	403.071	201.194		77.058	412.388	140.282
24.541	453.193	128.76		38.553	402.858	200.945		77.106	412.151	140.029
24.556	452.931	128.439		38.576	402.646	200.771		77.152	411.917	139.877
24.571	452.723	128.15		38.6	402.48	200.52		77.199	411.731	139.567
24.586	452.54	127.724		38.624	402.335	200.359		77.247	411.567	139.393
24.601	452.345	127.385		38.646	402.18	200.135		77.293	411.393	139.119
24.616	452.214	127.056		38.67	402.079	199.975		77.341	411.276	138.775
24.631	452.036	126.698		38.693	401.938	199.726		77.386	411.118	138.528
24.646	451.905	126.488		38.717	401.838	199.513		77.434	411.001	138.154
24.661	451.631	126.185		38.741	401.615	199.308		77.482	410.755	137.861
24.675	451.401	125.949		38.764	401.43	199.046		77.528	410.549	137.57
24.691	451.06	125.614		38.788	401.151	198.871		77.575	410.243	137.303
24.706	450.796	125.317		38.811	400.938	198.631		77.623	410.007	137.032
24.72	450.577	124.927		38.834	400.762	198.429		77.669	409.81	136.788
24.736	450.351	124.595		38.858	400.581	198.178		77.716	409.609	136.494
24.751	450.262	124.287		38.882	400.516	197.998		77.764	409.53	136.184
24.765	450.106	123.873		38.905	400.393	197.74		77.81	409.39	135.82
24.78	449.992	123.562		38.929	400.308	197.526		77.858	409.289	135.463
24.796	449.837	123.161		38.953	400.186	197.287		77.905	409.15	135.149
24.81	449.754	122.822		38.976	400.126	197.077		77.951	409.077	134.802
24.825	449.654	122.447		38.999	400.053	196.947		77.999	408.988	134.505
24.84	449.701	122.121		39.022	400.103	196.698		78.045	409.031	134.081
24.855	449.99	121.767		39.046	400.359	196.582		78.092	409.293	133.757
24.87	451.84	121.446		39.07	401.942	196.333		78.14	410.959	133.373
24.885	451.579	121.163		39.093	401.731	196.1		78.186	410.724	133.062
24.9	451.066	120.907		39.117	401.306	195.893		78.233	410.264	132.809
24.915	450.329	120.711		39.141	400.69	195.662		78.281	409.603	132.442
24.93	447.93	120.498		39.163	398.661	195.429		78.327	407.444	132.148
24.945	447.732	120.242		39.187	398.504	195.225		78.375	407.267	131.817
24.96	447.605	119.905		39.211	398.406	195.089		78.422	407.154	131.5
24.975	447.427	119.666		39.234	398.266	194.928		78.468	406.995	131.193
24.99	447.205	119.277		39.258	398.088	194.806		78.516	406.796	130.982
25.004	447.031	119.095		39.281	397.95	194.626		78.562	406.641	130.695
25.02	446.869	118.878		39.305	397.823	194.467		78.609	406.496	130.474
25.035	446.724	118.64		39.328	397.711	194.255		78.657	406.366	130.194
25.049	446.613	118.544		39.351	397.627	194.107		78.703	406.268	129.88
25.065	446.349	118.27		39.375	397.413	193.872		78.75	406.031	129.659
25.08	446.165	117.998		39.399	397.268	193.623		78.798	405.867	129.346
25.094	445.918	117.547		39.422	397.068	193.465		78.844	405.646	129.178
25.109	445.738	117.147		39.446	396.926	193.27		78.892	405.485	128.931
25.125	445.526	116.774		39.47	396.757	193.134		78.939	405.296	128.697
25.139	445.276	116.482		39.493	396.554	192.973		78.985	405.071	128.47
25.154	445.145	116.24		39.516	396.454	192.823		79.033	404.954	128.209
25.17	444.933	115.986		39.54	396.285	192.637		79.08	404.765	127.925
25.184	444.836	115.838		39.563	396.213	192.523		79.126	404.679	127.734
25.199	444.614	115.654		39.587	396.035	192.369		79.174	404.48	127.517
25.214	444.437	115.562		39.61	395.894	192.256		79.22	404.322	127.297
25.229	444.194	115.367		39.634	395.699	192.184		79.267	404.104	127.093
25.244	443.94	115.067		39.658	395.494	192.048		79.315	403.877	126.716
25.259	443.773	114.774		39.68	395.363	191.937		79.361	403.728	126.461
25.274	443.478	114.406		39.704	395.122	191.69		79.409	403.463	126.128
25.289	443.273	114.051		39.728	394.959	191.519		79.456	403.28	125.814
25.304	443.012	113.777		39.751	394.747	191.32		79.502	403.046	125.48
25.319	442.808	113.567		39.775	394.584	191.16		79.55	402.863	125.12
25.334	442.589	113.356		39.799	394.409	191.028		79.597	402.668	124.836
25.349	442.397	113.187		39.822	394.257	190.889		79.643	402.496	124.572
25.364	442.197	112.873		39.845	394.097	190.757		79.691	402.317	124.434
25.379	442.073	112.59		39.869	394.002	190.615		79.739	402.206	124.241
25.394	441.899	112.233		39.892	393.865	190.512		79.784	402.051	124.076
25.409	441.747	111.941		39.916	393.747	190.26		79.832	401.915	123.796
25.423	441.608	111.611		39.939	393.639	190.102		79.878	401.791	123.556
25.438	441.316	111.305		39.963	393.402	189.851		79.926	401.529	123.245
25.454	441.094	111.099		39.987	393.224	189.665		79.973	401.331	122.885
25.468	440.822	110.841		40.01	393.003	189.437		80.019	401.087	122.64
25.483	440.586	110.693		40.033	392.813	189.271		80.067	400.876	122.29
25.499	440.283	110.381		40.057	392.567	189.17		80.114	400.605	121.98
25.513	440.092	110.139		40.08	392.414	189.022		80.16	400.434	121.579
25.528	439.828	109.804		40.104	392.201	188.978		80.208	400.197	121.219
25.543	439.571	109.507		40.128	391.993	188.792		80.256	399.967	120.768
25.558	439.421	109.178		40.151	391.877	188.643		80.301	399.834	120.364
25.573	439.178	108.757		40.175	391.681	188.411		80.349	399.616	119.957
25.588	439.05	108.488		40.197	391.582	188.241		80.395	399.502	119.544
25.603	438.814	108.21		40.221	391.392	188.015		80.443	399.29	119.226
25.618	438.669	108.03		40.245	391.28	187.823		80.49	399.161	118.903
25.633	438.471	107.808		40.268	391.122	187.668		80.536	398.984	118.651
25.648	438.333	107.62		40.292	391.015	187.47		80.584	398.861	118.281
25.663	438.251	107.276		40.316	390.956	187.391		80.631	398.788	117.938
25.678	438.182	106.818		40.339	390.908	187.214		80.677	398.727	117.534
25.693	438.177	106.407		40.362	390.915	187.111		80.725	398.724	117.173
25.708	438.084	105.851		40.386	390.847	186.928		80.773	398.642	116.823
25.723	438.029	105.447		40.409	390.811	186.751		80.818	398.593	116.466
25.738	437.804	105.137		40.433	390.63	186.548		80.866	398.391	116.175
25.753	437.638	104.854		40.457	390.5	186.371		80.914	398.243	115.858
25.767	437.397	104.526		40.48	390.305	186.248		80.96	398.028	115.587
25.783	437.207	104.291		40.504	390.154	186.088		81.007	397.858	115.187
25.797	437.05	103.889		40.527	390.032	186.005		81.053	397.718	114.827
25.812	436.818	103.496		40.55	389.845	185.776		81.101	397.51	114.406
25.828	436.733	103.114		40.574	389.783	185.631		81.148	397.434	114.032
25.842	436.538	102.651		40.597	389.628	185.467		81.194	397.26	113.665
25.857	436.424	102.413		40.621	389.542	185.247		81.242	397.159	113.338
25.872	436.206	102.13		40.645	389.367	185.061		81.29	396.963	113.047
25.887	436.028	101.921		40.668	389.227	184.875		81.335	396.805	112.663
25.902	435.736	101.578		40.692	388.99	184.693		81.383	396.543	112.403
25.917	435.511	101.231		40.715	388.809	184.548		81.431	396.341	112.026
25.932	435.316	100.859		40.738	388.653	184.45		81.477	396.167	111.695
25.947	435.055	100.441		40.762	388.443	184.214		81.524	395.933	111.338
25.962	434.91	100.082		40.786	388.33	184.05		81.572	395.804	111.021
25.977	434.716	99.6606		40.809	388.175	183.831		81.618	395.63	110.677
25.992	434.609	99.3036		40.833	388.095	183.663		81.665	395.535	110.353
26.007	434.397	99.0423		40.856	387.925	183.502		81.711	395.345	110.066
26.022	434.28	98.8041		40.879	387.837	183.327		81.759	395.241	109.782
26.037	434.002	98.6127		40.903	387.611	183.222		81.807	394.992	109.502
26.052	433.747	98.3802		40.926	387.405	183.074		81.852	394.764	109.131
26.067	433.511	98.0196		40.95	387.215	182.942		81.9	394.553	108.817
26.082	433.275	97.7583		40.974	387.026	182.69		81.948	394.341	108.38
26.096	433.14	97.4481		40.997	386.921	182.457		81.994	394.221	108.04
26.112	432.963	97.1955		41.021	386.782	182.171		82.041	394.063	107.719
26.127	432.801	97.0026		41.044	386.654	182.01		82.089	393.918	107.389
26.141	432.508	96.7104		41.067	386.416	181.843		82.135	393.655	107.145
26.157	432.307	96.519		41.091	386.256	181.652		82.182	393.475	106.841
26.171	432.084	96.1749		41.114	386.077	181.55		82.228	393.276	106.554
26.186	431.9	95.9583		41.138	385.931	181.29		82.276	393.112	106.156
26.201	431.748	95.6805		41.162	385.813	181.132		82.324	392.976	105.853
26.216	431.498	95.3508		41.185	385.61	180.958		82.369	392.752	105.499
26.231	431.307	95.0802		41.209	385.459	180.755		82.417	392.581	105.178
26.246	431.089	94.7469		41.232	385.284	180.613		82.465	392.386	104.961
26.261	430.866	94.4871		41.255	385.105	180.458		82.511	392.186	104.704
26.276	430.616	94.2201		41.279	384.903	180.273		82.558	391.962	104.563
26.291	430.338	94.0128		41.303	384.678	180.149		82.606	391.713	104.366
26.306	429.964	93.753		41.326	384.371	180.02		82.652	391.378	104.185
26.321	429.732	93.4536		41.35	384.184	179.851		82.699	391.17	103.838
26.336	429.471	93.0123		41.374	383.974	179.759		82.747	390.937	103.504
26.351	429.238	92.6409		41.396	383.785	179.563		82.793	390.728	103.184
26.366	429.145	92.2191		41.42	383.718	179.391		82.841	390.646	102.873
26.381	428.971	91.893		41.443	383.58	179.211		82.886	390.49	102.58
26.396	428.865	91.7412		41.467	383.5	179.001		82.934	390.396	102.282
26.411	428.678	91.4922		41.491	383.352	178.815		82.982	390.228	102.045
26.425	428.525	91.2345		41.514	383.233	178.622		83.028	390.092	101.787
26.441	428.268	90.8271		41.538	383.025	178.506		83.075	389.862	101.633
26.456	428.092	90.4362		41.561	382.886	178.358		83.123	389.704	101.3
26.47	427.89	89.9964		41.584	382.725	178.197		83.169	389.523	101.019
26.486	427.591	89.6358		41.608	382.481	178.003		83.216	389.255	100.692
26.501	427.393	89.3061		41.632	382.324	177.807		83.264	389.079	100.428
26.515	427.072	88.9635		41.655	382.062	177.586		83.31	388.791	100.244
26.53	426.826	88.6857		41.679	381.863	177.477		83.358	388.57	100.017
26.546	426.548	88.3308		41.703	381.638	177.319		83.405	388.321	99.8764
26.56	426.262	87.9846		41.726	381.405	177.181		83.451	388.065	99.5988
26.575	425.98	87.5016		41.749	381.176	177.108		83.499	387.813	99.4017
26.59	425.701	87.0495		41.772	380.95	176.897		83.545	387.563	99.118
26.605	425.437	86.5665		41.796	380.736	176.793		83.592	387.327	98.887
26.62	425.138	86.1987		41.82	380.493	176.519		83.64	387.059	98.6233
26.635	424.94	85.833		41.843	380.335	176.33		83.686	386.881	98.4223
26.65	424.669	85.4904		41.867	380.115	176.123		83.733	386.638	98.1852
26.665	424.482	85.2039		41.891	379.967	175.937		83.781	386.471	97.9049
26.68	424.196	84.8001		41.913	379.734	175.842		83.827	386.215	97.7105
26.695	423.939	84.4899		41.937	379.527	175.673		83.875	385.985	97.4302
26.71	423.637	84.0018		41.961	379.28	175.593		83.922	385.714	97.1898
26.725	423.4	83.6484		41.984	379.089	175.451		83.968	385.502	96.8656
26.74	423.146	83.2482		42.008	378.885	175.395		84.016	385.275	96.6019
26.754	422.895	82.8717		42.031	378.682	175.25		84.062	385.05	96.2516
26.77	422.768	82.6227		42.055	378.584	175.128		84.109	384.936	95.9973
26.785	422.504	82.2153		42.078	378.371	175.014		84.157	384.7	95.7136
26.799	422.382	81.8676		42.101	378.278	174.887		84.203	384.592	95.4227
26.815	422.129	81.597		42.125	378.073	174.919		84.25	384.365	95.2223
26.83	421.959	81.2889		42.149	377.94	174.985		84.298	384.213	94.9553
26.844	421.768	80.9103		42.172	377.788	175.088		84.344	384.042	94.7742
26.859	421.651	80.6253		42.196	377.699	175.18		84.392	383.938	94.4106
26.875	421.52	80.1588		42.22	377.599	175.245		84.439	383.821	94.127
26.889	421.304	79.7262		42.243	377.425	174.968		84.485	383.628	93.7727
26.904	421.107	79.4088		42.266	377.268	174.723		84.533	383.451	93.539
26.92	420.815	79.0143		42.29	377.031	174.263		84.58	383.19	93.282
26.934	420.55	78.6681		42.313	376.816	173.731		84.626	382.952	92.9744
26.949	420.23	78.3039		42.337	376.555	173.386		84.674	382.665	92.7573
26.964	419.947	77.9994		42.36	376.325	172.989		84.72	382.412	92.4504
26.979	419.641	77.5848		42.384	376.076	172.738		84.767	382.138	92.3059
26.994	419.381	77.3358		42.408	375.865	172.432		84.815	381.905	91.949
27.009	419.14	77.0493		42.43	375.671	172.161		84.861	381.689	91.718
27.024	418.985	76.7715		42.454	375.55	171.788		84.909	381.551	91.3411
27.039	418.84	76.4958		42.478	375.438	171.494		84.956	381.421	91.0541
27.054	418.673	76.1352		42.501	375.306	171.242		85.002	381.272	90.8597
27.069	418.514	75.8322		42.525	375.182	171.013		85.05	381.13	90.5261
27.084	418.299	75.4737		42.549	375.01	170.817		85.097	380.938	90.2957
27.099	418.16	75.2355		42.572	374.902	170.644		85.143	380.814	89.9981
27.114	417.98	74.8569		42.595	374.76	170.494		85.191	380.653	89.7877
27.129	417.863	74.4588		42.619	374.671	170.336		85.239	380.549	89.4841
27.144	417.756	73.983		42.642	374.59	170.233		85.284	380.453	89.3064
27.159	417.569	73.5828		42.666	374.442	170.024		85.332	380.286	88.9761
27.173	417.416	73.2459		42.689	374.323	169.885		85.378	380.15	88.6757
27.188	417.201	72.8961		42.713	374.151	169.729		85.426	379.957	88.4381
27.204	416.975	72.6327		42.737	373.97	169.593		85.473	379.755	88.1411
27.218	416.724	72.357		42.76	373.767	169.425		85.519	379.531	87.9234
27.233	416.495	72.1008		42.783	373.583	169.234		85.567	379.326	87.6664
27.249	416.249	71.8431		42.807	373.384	169.057		85.614	379.105	87.4726
27.263	415.998	71.5761		42.83	373.182	168.877		85.66	378.88	87.1384
27.278	415.723	71.1867		42.854	372.959	168.759		85.708	378.635	86.9147
27.293	415.432	70.8822		42.878	372.722	168.535		85.756	378.373	86.6277
27.308	415.223	70.5792		42.901	372.554	168.377		85.801	378.186	86.3501
27.323	414.993	70.3014		42.925	372.371	168.183		85.849	377.981	86.1463
27.338	414.928	70.0149		42.947	372.325	168.028		85.895	377.923	85.8693
27.353	414.755	69.7191		42.971	372.189	167.871		85.943	377.769	85.6583
27.368	414.649	69.3873		42.995	372.109	167.657		85.99	377.674	85.3813
27.383	414.478	68.9964		43.018	371.975	167.527		86.036	377.522	85.117
27.398	414.305	68.787		43.042	371.839	167.348		86.084	377.367	84.7834
27.413	414.16	68.4105		43.066	371.726	167.241		86.131	377.238	84.4897
27.428	413.972	68.1183		43.089	371.577	167.058		86.177	377.07	84.1588
27.443	413.904	67.8693		43.112	371.53	166.898		86.225	377.01	83.8851
27.458	413.752	67.626		43.136	371.412	166.674		86.273	376.874	83.6114
27.473	413.655	67.4886		43.159	371.34	166.478		86.318	376.788	83.3405
27.488	413.5	67.3368		43.183	371.218	166.344		86.366	376.649	83.1434
27.503	413.344	67.1223		43.207	371.097	166.164		86.414	376.51	82.8497
27.517	413.132	66.7437		43.23	370.927	166.1		86.46	376.32	82.6087
27.533	412.973	66.3651		43.254	370.802	166.022		86.507	376.178	82.3151
27.547	412.788	65.9778		43.277	370.656	165.959		86.553	376.013	82.0581
27.562	412.57	65.646		43.3	370.481	165.802		86.601	375.818	81.7838
27.578	412.383	65.343		43.324	370.333	165.669		86.648	375.651	81.5634
27.592	412.188	65.0853		43.347	370.178	165.427		86.694	375.476	81.3157
27.607	411.998	64.8471		43.371	370.026	165.223		86.742	375.306	81.102
27.622	411.706	64.575		43.395	369.789	165.065		86.79	375.044	80.9349
27.637	411.5	64.308		43.418	369.625	164.86		86.835	374.861	80.6772
27.652	410.967	63.9618		43.442	369.182	164.775		86.883	374.382	80.4535
27.667	410.521	63.5817		43.465	368.814	164.624		86.931	373.981	80.0433
27.682	410.105	63.2535		43.488	368.471	164.545		86.977	373.608	79.7423
27.697	409.684	62.9793		43.512	368.124	164.366		87.024	373.23	79.4054
27.712	409.654	62.7144		43.536	368.11	164.18		87.072	373.205	79.1351
27.727	409.495	62.5194		43.559	367.984	163.976		87.118	373.062	78.8941
27.742	409.399	62.292		43.583	367.913	163.784		87.165	372.977	78.627
27.757	409.172	62.0271		43.606	367.731	163.625		87.211	372.774	78.3833
27.772	408.905	61.7853		43.629	367.515	163.504		87.259	372.534	78.0857
27.787	408.683	61.4391		43.653	367.337	163.409		87.307	372.336	77.9053
27.802	408.435	61.1202		43.676	367.137	163.257		87.352	372.114	77.631
27.817	408.22	60.8208		43.7	366.965	163.113		87.4	371.922	77.364
27.832	407.984	60.6027		43.724	366.775	162.876		87.448	371.711	77.0737
27.846	407.702	60.4005		43.747	366.545	162.728		87.494	371.457	76.7461
27.862	407.469	60.1875		43.771	366.359	162.512		87.541	371.25	76.4258
27.877	407.289	59.9982		43.794	366.216	162.391		87.589	371.089	76.222
27.891	407.045	59.6988		43.817	366.019	162.237		87.635	370.87	76.0277
27.907	406.851	59.4138		43.841	365.865	162.039		87.682	370.697	75.8306
27.921	406.611	59.1021		43.864	365.671	161.903		87.728	370.481	75.6768
27.936	406.504	58.8315		43.888	365.592	161.709		87.776	370.387	75.4191
27.951	406.36	58.4853		43.912	365.479	161.542		87.824	370.257	75.3519
27.966	406.273	58.2168		43.935	365.416	161.336		87.869	370.181	75.0377
27.981	406.149	57.8382		43.959	365.322	161.17		87.917	370.07	74.744
27.996	405.892	57.4293		43.982	365.114	160.997		87.965	369.84	74.4537
28.011	405.739	57.1227		44.005	364.994	160.855		88.011	369.704	74.0162
28.026	405.437	56.7693		44.029	364.748	160.682		88.058	369.432	73.8591
28.041	405.204	56.5224		44.053	364.561	160.518		88.106	369.224	73.6154
28.056	404.932	56.1114		44.076	364.341	160.398		88.152	368.981	73.401
28.071	404.707	55.776		44.1	364.16	160.276		88.199	368.779
28.086	404.495	55.3599		44.124	363.991	160.171		88.247	368.59
28.101	404.318	55.0101		44.146	363.85	160.01		88.293	368.431
28.116	404.159	54.7251		44.17	363.726	159.8		88.341	368.289
28.131	403.925	54.417		44.193	363.538	159.52		88.386	368.08
28.146	403.794	54.15		44.217	363.437	159.328		88.434	367.963
28.161	403.569	53.8182		44.241	363.257	159.095		88.482	367.762
28.175	403.437	53.5173		44.264	363.155	158.934		88.528	367.644
28.191	403.243	53.1387		44.288	363.001	158.862		88.575	367.471
28.206	403.133	52.8342		44.311	362.918	158.764		88.623	367.373
28.22	402.91	52.4736		44.334	362.739	158.729		88.669	367.173
28.236	402.692	52.1778		44.358	362.564	158.623		88.716	366.978
28.251	402.536	51.8697		44.382	362.443	158.518		88.764	366.839
28.265	402.296	51.5235		44.405	362.249	158.36		88.81	366.623
28.28	402.221			44.429	362.196	158.197		88.858	366.557
28.296	402.023			44.453	362.039	158.002		88.905	366.381
28.31	401.839			44.476	361.892	157.786		88.951	366.216
28.325	401.564			44.499	361.67	157.618		88.999	365.97
28.34	401.355			44.522	361.503	157.372		89.045	365.783
28.355	401.063			44.546	361.265	157.181		89.092	365.521
28.37	400.817			44.57	361.067	156.951		89.14	365.3
28.385	400.713			44.593	360.988	156.768		89.186	365.208
28.4	400.47			44.617	360.793	156.564		89.233	364.99
28.415	400.332			44.641	360.686	156.422		89.281	364.868
28.43	400.092			44.663	360.492	156.27		89.327	364.652
28.445	399.894			44.687	360.335	156.126		89.375	364.476
28.46	399.62			44.711	360.113	156.066		89.422	364.23
28.475	399.404			44.734	359.94	155.923		89.468	364.036
28.49	399.178			44.758	359.759	155.808		89.516	363.835
28.504	398.826			44.781	359.47	155.599		89.562	363.519
28.52	398.586			44.805	359.277	155.481		89.609	363.304
28.535	398.315			44.828	359.057	155.335		89.657	363.061
28.549	398.05			44.851	358.842	155.3		89.703	362.824
28.565	397.744			44.875	358.593	155.254		89.75	362.55
28.58	397.456			44.899	358.359	155.171		89.798	362.291
28.594	397.131			44.922	358.094	155.139		89.844	362
28.609	396.85			44.946	357.865	155.058		89.892	361.748
28.625	396.6			44.97	357.663	155		89.939	361.524
28.639	396.328			44.993	357.443	154.883		89.985	361.281
28.654	396.096			45.016	357.256	154.828		90.033	361.073
28.67	395.818			45.04	357.03	154.865		90.08	360.824
28.684	395.598			45.063	356.854	155.002		90.126	360.627
28.699	395.362			45.087	356.664	155.406		90.174	360.416
28.714	395.174			45.11	356.515	155.543		90.22	360.248
28.729	395.012			45.134	356.388	155.522		90.267	360.103
28.744	394.8			45.158	356.219	155.364		90.315	359.914
28.759	394.574			45.18	356.037	154.854		90.361	359.711
28.774	394.376			45.204	355.88	154.464		90.409	359.534
28.789	394.235			45.228	355.77	154.046		90.456	359.408
28.804	394.054			45.251	355.627	153.548		90.502	359.246
28.819	393.923			45.275	355.526	153.206		90.55	359.13
28.834	393.659			45.299	355.313	152.834		90.597	358.893
28.849	393.387			45.322	355.092	152.591		90.643	358.649
28.864	393.102			45.345	354.861	152.444		90.691	358.394
28.879	392.845			45.369	354.653	152.192		90.739	358.164
28.894	392.549			45.392	354.411	152.101		90.784	357.898
28.909	392.232			45.416	354.153	151.827		90.832	357.615
28.923	392.023			45.439	353.986	151.616		90.878	357.428
28.938	391.77			45.463	353.781	151.405		90.926	357.201
28.954	391.59			45.487	353.639	151.188		90.973	357.04
28.968	391.398			45.51	353.487	151.002		91.019	356.869
28.983	391.173			45.533	353.306	150.833		91.067	356.667
28.999	390.86			45.557	353.051	150.719		91.114	356.386
29.013	390.735			45.58	352.955	150.564		91.16	356.275
29.028	390.527			45.604	352.789	150.461		91.208	356.089
29.043	390.389			45.628	352.682	150.281		91.256	355.966
29.058	390.365			45.651	352.673	150.12		91.301	355.946
29.073	390.175			45.675	352.522	149.938		91.349	355.776
29.088	390.127			45.697	352.491	149.758		91.395	355.733
29.103	389.926			45.721	352.331	149.608		91.443	355.554
29.118	389.732			45.745	352.177	149.522		91.49	355.38
29.133	389.513			45.768	352.001	149.424		91.536	355.184
29.148	389.319			45.792	351.847	149.365		91.584	355.01
29.163	389.17			45.816	351.732	149.242		91.631	354.878
29.178	389.087			45.839	351.671	149.014		91.677	354.804
29.193	389.009			45.862	351.616	148.88		91.725	354.735
29.208	388.839			45.886	351.482	148.64		91.773	354.584
29.223	388.676			45.909	351.354	148.466		91.818	354.438
29.238	388.426			45.933	351.152	148.244		91.866	354.214
29.253	388.232			45.957	350.998	147.998		91.914	354.04
29.267	387.946			45.98	350.765	147.774		91.96	353.784
29.283	387.735			46.004	350.596	147.485		92.007	353.595
29.297	387.462			46.027	350.376	147.321		92.053	353.351
29.312	387.237			46.05	350.195	147.061		92.101	353.149
29.328	387.085			46.074	350.077	146.893		92.148	353.014
29.342	386.915			46.097	349.942	146.726		92.194	352.861
29.357	386.822			46.121	349.874	146.544		92.242	352.779
29.372	386.625			46.145	349.717	146.408		92.29	352.603
29.387	386.521			46.168	349.639	146.247		92.335	352.51
29.402	386.323			46.192	349.482	146.188		92.383	352.334
29.417	386.108			46.215	349.31	146.074		92.431	352.141
29.432	385.857			46.238	349.107	145.941		92.477	351.916
29.447	385.544			46.262	348.852	145.757		92.524	351.636
29.462	385.308			46.286	348.662	145.57		92.572	351.425
29.477	385.068			46.309	348.468	145.326		92.618	351.209
29.492	384.913			46.333	348.347	145.124		92.665	351.071
29.507	384.704			46.356	348.18	144.9		92.711	350.884
29.522	384.524			46.379	348.038	144.674		92.759	350.723
29.537	384.26			46.403	347.824	144.494		92.807	350.486
29.552	384.058			46.426	347.663	144.311		92.852	350.306
29.567	383.832			46.45	347.482	144.151		92.9	350.104
29.582	383.638			46.474	347.328	143.921		92.948	349.93
29.596	383.517			46.497	347.235	143.763		92.994	349.822
29.612	383.319			46.521	347.078	143.522		93.041	349.646
29.627	383.244			46.544	347.025	143.345		93.089	349.579
29.641	383.109			46.567	346.92	143.162		93.135	349.459
29.657	382.964			46.591	346.808	142.933		93.182	349.329
29.671	382.695			46.614	346.59	142.728		93.228	349.089
29.686	382.456			46.638	346.397	142.499		93.276	348.874
29.701	382.129			46.662	346.13	142.278		93.324	348.581
29.716	381.836			46.685	345.892	141.982		93.369	348.319
29.731	381.603			46.709	345.705	141.787		93.417	348.111
29.746	381.319			46.732	345.473	141.504		93.465	347.855
29.761	381.11			46.755	345.306	141.333		93.511	347.668
29.776	380.842			46.779	345.09	141.107		93.558	347.429
29.791	380.571			46.803	344.87	140.921		93.606	347.186
29.806	380.184			46.826	344.551	140.769		93.652	346.838
29.821	379.857			46.85	344.284	140.569		93.699	346.545
29.836	379.495			46.874	343.987	140.452		93.747	346.221
29.851	379.184			46.896	343.734	140.171		93.793	345.942
29.866	378.955			46.92	343.55	140.008		93.841	345.737
[truncated: 1,977 more rows]

## Sheet: Figure 1b
Concentration/time traces of HNO endogenously generated in extracts from WT Arabidopsis leaves monitored by a nitroxyl biosensor at 25°C
Time(m)	HNO (nM)		Time(m)	HNO (nM)		Time(m)	HNO (nM)		Time(m)	HNO (nM)
	Buffer			WT 1.0 g/ml + AS			WT 0.8 g/ml + NO donor			WT 0.5 g/ml + TXPTS
0	0.0218		0	0.2425		0	0.179812		0	0.1341
0.004	0.0218		0.004	0.2425		0.004	0.180404		0.004	0.1341
0.009	0.0218		0.009	0.2425		0.009	0.179596		0.009	0.1341
0.013	0.0218		0.013	0.2425		0.013	0.179688		0.013	0.1341
0.017	0.0218		0.017	0.2425		0.017	0.179882		0.017	0.1341
0.022	0.0218		0.022	0.2424		0.022	0.179876		0.022	0.1341
0.026	0.0218		0.026	0.2424		0.026	0.180271		0.026	0.1341
0.03	0.0218		0.03	0.2424		0.03	0.180465		0.03	0.1341
0.035	0.0218		0.035	0.2424		0.035	0.180259		0.035	0.1341
0.039	0.0218		0.039	0.2424		0.039	0.179953		0.039	0.1341
0.043	0.0218		0.043	0.2424		0.043	0.180447		0.043	0.1341
0.048	0.0218		0.048	0.2424		0.048	0.180241		0.048	0.1341
0.052	0.0218		0.052	0.2424		0.052	0.180235		0.052	0.134
0.056	0.0218		0.056	0.2424		0.056	0.180329		0.056	0.134
0.061	0.0218		0.061	0.2424		0.061	0.180124		0.061	0.134
0.065	0.0218		0.065	0.2423		0.065	0.180418		0.065	0.134
0.069	0.0218		0.069	0.2423		0.069	0.179812		0.069	0.134
0.074	0.0218		0.074	0.2423		0.074	0.179506		0.074	0.134
0.078	0.0218		0.078	0.2423		0.078	0.180098		0.078	0.134
0.082	0.0218		0.082	0.2423		0.082	0.18029		0.082	0.134
0.087	0.0218		0.087	0.2423		0.087	0.179984		0.087	0.134
0.091	0.0218		0.091	0.2423		0.091	0.179778		0.091	0.134
0.095	0.0218		0.095	0.2423		0.095	0.180373		0.095	0.134
0.1	0.0218		0.1	0.2423		0.1	0.179467		0.1	0.134
0.104	0.0218		0.104	0.2423		0.104	0.179961		0.104	0.134
0.108	0.0218		0.108	0.2422		0.108	0.180055		0.108	0.134
0.113	0.0218		0.113	0.2422		0.113	0.179849		0.113	0.134
0.117	0.0218		0.117	0.2422		0.117	0.179543		0.117	0.134
0.121	0.0218		0.121	0.2422		0.121	0.180237		0.121	0.134
0.126	0.0218		0.126	0.2422		0.126	0.179831		0.126	0.134
0.13	0.0218		0.13	0.2422		0.13	0.179625		0.13	0.134
0.134	0.0218		0.134	0.2422		0.134	0.18022		0.134	0.134
0.139	0.0218		0.139	0.2422		0.139	0.180214		0.139	0.134
0.143	0.0218		0.143	0.2422		0.143	0.180208		0.143	0.134
0.147	0.0218		0.147	0.2421		0.147	0.179802		0.147	0.134
0.152	0.0218		0.152	0.2421		0.152	0.180096		0.152	0.134
0.156	0.0218		0.156	0.2421		0.156	0.17999		0.156	0.134
0.16	0.0218		0.16	0.2421		0.16	0.179884		0.16	0.134
0.165	0.0218		0.165	0.2421		0.165	0.179778		0.165	0.1339
0.169	0.0218		0.169	0.2421		0.169	0.179673		0.169	0.1339
0.173	0.0218		0.173	0.2421		0.173	0.179467		0.173	0.1339
0.178	0.0218		0.178	0.2421		0.178	0.180061		0.178	0.1339
0.182	0.0218		0.182	0.2421		0.182	0.179955		0.182	0.1339
0.186	0.0218		0.186	0.2421		0.186	0.179949		0.186	0.1339
0.191	0.0218		0.191	0.242		0.191	0.179943		0.191	0.1339
0.195	0.0218		0.195	0.242		0.195	0.180237		0.195	0.1339
0.199	0.0218		0.199	0.242		0.199	0.180031		0.199	0.1339
0.204	0.0218		0.204	0.242		0.204	0.179325		0.204	0.1339
0.208	0.0218		0.208	0.242		0.208	0.17992		0.208	0.1339
0.212	0.0218		0.212	0.242		0.212	0.179814		0.212	0.1339
0.217	0.0218		0.217	0.242		0.217	0.179908		0.217	0.1339
0.221	0.0218		0.221	0.242		0.221	0.179402		0.221	0.1339
0.225	0.0218		0.225	0.242		0.225	0.179998		0.225	0.1339
0.23	0.0218		0.23	0.242		0.23	0.179692		0.23	0.1339
0.234	0.0218		0.234	0.2419		0.234	0.179486		0.234	0.1339
0.238	0.0218		0.238	0.2419		0.238	0.17968		0.238	0.1339
0.243	0.0218		0.243	0.2419		0.243	0.179375		0.243	0.1339
0.247	0.0218		0.247	0.2419		0.247	0.179569		0.247	0.1339
0.251	0.0218		0.251	0.2419		0.251	0.179663		0.251	0.1339
0.256	0.0218		0.256	0.2419		0.256	0.179357		0.256	0.1339
0.26	0.0218		0.26	0.2419		0.26	0.179851		0.26	0.1339
0.264	0.0218		0.264	0.2419		0.264	0.179745		0.264	0.1339
0.269	0.0218		0.269	0.2419		0.269	0.179539		0.269	0.1339
0.273	0.0218		0.273	0.2419		0.273	0.180133		0.273	0.1339
0.277	0.0218		0.277	0.2419		0.277	0.179827		0.277	0.1338
0.282	0.0218		0.282	0.2418		0.282	0.179722		0.282	0.1338
0.286	0.0218		0.286	0.2418		0.286	0.179516		0.286	0.1338
0.29	0.0218		0.29	0.2418		0.29	0.17991		0.29	0.1338
0.295	0.0218		0.295	0.2418		0.295	0.179504		0.295	0.1338
0.299	0.0218		0.299	0.2418		0.299	0.1793		0.299	0.1338
0.303	0.0218		0.303	0.2418		0.303	0.179494		0.303	0.1338
0.308	0.0218		0.308	0.2418		0.308	0.179188		0.308	0.1338
0.312	0.0218		0.312	0.2418		0.312	0.179282		0.312	0.1338
0.316	0.0218		0.316	0.2418		0.316	0.179776		0.316	0.1338
0.321	0.0218		0.321	0.2418		0.321	0.179371		0.321	0.1338
0.325	0.0218		0.325	0.2417		0.325	0.180065		0.325	0.1338
0.329	0.0218		0.329	0.2417		0.329	0.179559		0.329	0.1338
0.334	0.0218		0.334	0.2417		0.334	0.179853		0.334	0.1338
0.338	0.0217		0.338	0.2417		0.338	0.179947		0.338	0.1338
0.342	0.0217		0.342	0.2417		0.342	0.179641		0.342	0.1338
0.347	0.0217		0.347	0.2417		0.347	0.179735		0.347	0.1338
0.351	0.0217		0.351	0.2417		0.351	0.179329		0.351	0.1338
0.355	0.0217		0.355	0.2417		0.355	0.179724		0.355	0.1338
0.36	0.0217		0.36	0.2417		0.36	0.179518		0.36	0.1338
0.364	0.0217		0.364	0.2417		0.364	0.179312		0.364	0.1338
0.368	0.0217		0.368	0.2417		0.368	0.179706		0.368	0.1338
0.373	0.0217		0.373	0.2416		0.373	0.18		0.373	0.1338
0.377	0.0217		0.377	0.2416		0.377	0.179096		0.377	0.1338
0.381	0.0217		0.381	0.2416		0.381	0.179492		0.381	0.1338
0.386	0.0217		0.386	0.2416		0.386	0.179088		0.386	0.1338
0.39	0.0217		0.39	0.2416		0.39	0.179284		0.39	0.1338
0.394	0.0217		0.394	0.2416		0.394	0.17908		0.394	0.1337
0.399	0.0217		0.399	0.2416		0.399	0.179176		0.399	0.1337
0.403	0.0217		0.403	0.2416		0.403	0.179573		0.403	0.1337
0.407	0.0217		0.407	0.2416		0.407	0.179469		0.407	0.1337
0.412	0.0217		0.412	0.2416		0.412	0.179965		0.412	0.1337
0.416	0.0217		0.416	0.2415		0.416	0.179161		0.416	0.1337
0.42	0.0217		0.42	0.2415		0.42	0.179757		0.42	0.1337
0.425	0.0217		0.425	0.2415		0.425	0.179553		0.425	0.1337
0.429	0.0217		0.429	0.2415		0.429	0.179949		0.429	0.1337
0.433	0.0217		0.433	0.2415		0.433	0.179045		0.433	0.1337
0.438	0.0217		0.438	0.2415		0.438	0.179441		0.438	0.1337
0.442	0.0217		0.442	0.2415		0.442	0.179737		0.442	0.1337
0.446	0.0217		0.446	0.2415		0.446	0.179833		0.446	0.1337
0.451	0.0217		0.451	0.2415		0.451	0.179431		0.451	0.1337
0.455	0.0217		0.455	0.2415		0.455	0.179329		0.455	0.1337
0.459	0.0217		0.459	0.2414		0.459	0.179027		0.459	0.1337
0.464	0.0217		0.464	0.2414		0.464	0.179925		0.464	0.1337
0.468	0.0217		0.468	0.2414		0.468	0.179724		0.468	0.1337
0.472	0.0217		0.472	0.2414		0.472	0.179922		0.472	0.1337
0.477	0.0217		0.477	0.2414		0.477	0.179418		0.477	0.1337
0.481	0.0217		0.481	0.2414		0.481	0.179214		0.481	0.1337
0.485	0.0217		0.485	0.2414		0.485	0.17991		0.485	0.1337
0.49	0.0217		0.49	0.2414		0.49	0.179106		0.49	0.1337
0.494	0.0217		0.494	0.2414		0.494	0.179502		0.494	0.1337
0.498	0.0217		0.498	0.2414		0.498	0.179498		0.498	0.1337
0.503	0.0217		0.503	0.2414		0.503	0.179794		0.503	0.1337
0.507	0.0217		0.507	0.2413		0.507	0.17949		0.507	0.1337
0.511	0.0217		0.511	0.2413		0.511	0.179686		0.511	0.1337
0.516	0.0218		0.516	0.2413		0.516	0.179782		0.516	0.1336
0.52	0.0217		0.52	0.2413		0.52	0.179478		0.52	0.1336
0.524	0.0217		0.524	0.2413		0.524	0.179176		0.524	0.1336
0.529	0.0217		0.529	0.2413		0.529	0.178975		0.529	0.1336
0.533	0.0217		0.533	0.2413		0.533	0.179773		0.533	0.1336
0.537	0.0218		0.537	0.2413		0.537	0.179471		0.537	0.1336
0.542	0.0218		0.542	0.2413		0.542	0.179269		0.542	0.1336
0.546	0.0218		0.546	0.2413		0.546	0.179767		0.546	0.1336
0.55	0.0218		0.55	0.2413		0.55	0.179863		0.55	0.1336
0.555	0.0217		0.555	0.2412		0.555	0.179759		0.555	0.1336
0.559	0.0218		0.559	0.2412		0.559	0.179755		0.559	0.1336
0.563	0.0218		0.563	0.2412		0.563	0.179351		0.563	0.1336
0.568	0.0218		0.568	0.2412		0.568	0.179047		0.568	0.1336
0.572	0.0218		0.572	0.2412		0.572	0.179843		0.572	0.1336
0.576	0.0218		0.576	0.2412		0.576	0.179539		0.576	0.1336
0.581	0.0218		0.581	0.2412		0.581	0.178935		0.581	0.1336
0.585	0.0218		0.585	0.2412		0.585	0.179331		0.585	0.1336
0.589	0.0218		0.589	0.2412		0.589	0.179827		0.589	0.1336
0.594	0.0218		0.594	0.2412		0.594	0.179524		0.594	0.1336
0.598	0.0218		0.598	0.2412		0.598	0.17922		0.598	0.1336
0.602	0.0218		0.602	0.2412		0.602	0.179416		0.602	0.1336
0.607	0.0218		0.607	0.2412		0.607	0.179612		0.607	0.1336
0.611	0.0218		0.611	0.2412		0.611	0.179808		0.611	0.1336
0.615	0.0218		0.615	0.2412		0.615	0.179304		0.615	0.1336
0.62	0.0218		0.62	0.2412		0.62	0.1789		0.62	0.1337
0.624	0.0218		0.624	0.2413		0.624	0.179096		0.624	0.1337
0.628	0.0218		0.628	0.2413		0.628	0.179492		0.628	0.1337
0.633	0.0218		0.633	0.2413		0.633	0.179786		0.633	0.1337
0.637	0.0218		0.637	0.2413		0.637	0.17918		0.637	0.1337
0.641	0.0218		0.641	0.2412		0.641	0.179575		0.641	0.1337
0.646	0.0218		0.646	0.2412		0.646	0.178969		0.646	0.1337
0.65	0.0218		0.65	0.2412		0.65	0.179163		0.65	0.1337
0.654	0.0218		0.654	0.2412		0.654	0.178957		0.654	0.1337
0.659	0.0218		0.659	0.2412		0.659	0.178951		0.659	0.1336
0.663	0.0218		0.663	0.2412		0.663	0.178845		0.663	0.1336
0.667	0.0218		0.667	0.2412		0.667	0.179539		0.667	0.1336
0.672	0.0218		0.672	0.2412		0.672	0.178833		0.672	0.1336
0.676	0.0218		0.676	0.2412		0.676	0.179027		0.676	0.1336
0.68	0.0218		0.68	0.2412		0.68	0.179522		0.68	0.1336
0.685	0.0218		0.685	0.2411		0.685	0.179116		0.685	0.1336
0.689	0.0218		0.689	0.2411		0.689	0.17901		0.689	0.1336
0.693	0.0218		0.693	0.2411		0.693	0.179204		0.693	0.1336
0.698	0.0218		0.698	0.2411		0.698	0.1792		0.698	0.1336
0.702	0.0218		0.702	0.2411		0.702	0.178996		0.702	0.1336
0.706	0.0218		0.706	0.2411		0.706	0.179492		0.706	0.1336
0.711	0.0218		0.711	0.2411		0.711	0.179488		0.711	0.1336
0.715	0.0218		0.715	0.2411		0.715	0.179682		0.715	0.1336
0.719	0.0218		0.719	0.2411		0.719	0.178976		0.719	0.1336
0.724	0.0218		0.724	0.2411		0.724	0.179571		0.724	0.1336
0.728	0.0218		0.728	0.2411		0.728	0.179165		0.728	0.1336
0.732	0.0218		0.732	0.241		0.732	0.179159		0.732	0.1336
0.737	0.0218		0.737	0.241		0.737	0.178853		0.737	0.1336
0.741	0.0218		0.741	0.241		0.741	0.178747		0.741	0.1336
0.745	0.0218		0.745	0.241		0.745	0.178941		0.745	0.1336
0.75	0.0218		0.75	0.241		0.75	0.178835		0.75	0.1336
0.754	0.0218		0.754	0.241		0.754	0.178829		0.754	0.1336
0.758	0.0218		0.758	0.241		0.758	0.179324		0.758	0.1336
0.763	0.0218		0.763	0.241		0.763	0.179518		0.763	0.1336
0.767	0.0218		0.767	0.241		0.767	0.178912		0.767	0.1336
0.771	0.0218		0.771	0.241		0.771	0.179008		0.771	0.1336
0.776	0.0218		0.776	0.2409		0.776	0.178704		0.776	0.1335
0.78	0.0218		0.78	0.2409		0.78	0.1788		0.78	0.1335
0.784	0.0218		0.784	0.2409		0.784	0.179296		0.784	0.1335
0.789	0.0218		0.789	0.2409		0.789	0.178692		0.789	0.1335
0.793	0.0218		0.793	0.2409		0.793	0.178788		0.793	0.1335
0.797	0.0218		0.797	0.2409		0.797	0.179284		0.797	0.1335
0.802	0.0218		0.802	0.2409		0.802	0.17908		0.802	0.1335
0.806	0.0218		0.806	0.2409		0.806	0.178775		0.806	0.1335
0.81	0.0218		0.81	0.2409		0.81	0.179169		0.81	0.1335
0.815	0.0218		0.815	0.2409		0.815	0.179463		0.815	0.1335
0.819	0.0218		0.819	0.2409		0.819	0.179157		0.819	0.1335
0.823	0.0218		0.823	0.2408		0.823	0.178751		0.823	0.1335
0.828	0.0218		0.828	0.2408		0.828	0.178645		0.828	0.1335
0.832	0.0218		0.832	0.2408		0.832	0.179239		0.832	0.1335
0.836	0.0218		0.836	0.2408		0.836	0.179233		0.836	0.1335
0.841	0.0218		0.841	0.2408		0.841	0.179527		0.841	0.1335
0.845	0.0218		0.845	0.2408		0.845	0.178822		0.845	0.1335
0.849	0.0218		0.849	0.2408		0.849	0.179216		0.849	0.1335
0.854	0.0218		0.854	0.2408		0.854	0.178612		0.854	0.1335
0.858	0.0218		0.858	0.2408		0.858	0.179108		0.858	0.1335
0.862	0.0218		0.862	0.2408		0.862	0.179404		0.862	0.1335
0.867	0.0218		0.867	0.2408		0.867	0.1787		0.867	0.1335
0.871	0.0218		0.871	0.2408		0.871	0.179096		0.871	0.1335
0.875	0.0218		0.875	0.2407		0.875	0.178892		0.875	0.1335
0.88	0.0218		0.88	0.2407		0.88	0.179288		0.88	0.1335
0.884	0.0218		0.884	0.2407		0.884	0.178984		0.884	0.1335
0.888	0.0218		0.888	0.2407		0.888	0.178678		0.888	0.1335
0.893	0.0218		0.893	0.2407		0.893	0.178573		0.893	0.1335
0.897	0.0218		0.897	0.2407		0.897	0.178567		0.897	0.1335
0.901	0.0218		0.901	0.2407		0.901	0.178561		0.901	0.1335
0.906	0.0218		0.906	0.2407		0.906	0.179055		0.906	0.1335
0.91	0.0218		0.91	0.2407		0.91	0.178949		0.91	0.1335
0.914	0.0218		0.914	0.2407		0.914	0.178643		0.914	0.1335
0.919	0.0218		0.919	0.2407		0.919	0.178537		0.919	0.1335
0.923	0.0218		0.923	0.2407		0.923	0.178831		0.923	0.1334
0.927	0.0218		0.927	0.2406		0.927	0.179025		0.927	0.1334
0.932	0.0218		0.932	0.2406		0.932	0.17932		0.932	0.1334
0.936	0.0218		0.936	0.2406		0.936	0.178816		0.936	0.1334
0.94	0.0218		0.94	0.2406		0.94	0.178512		0.94	0.1334
0.945	0.0218		0.945	0.2406		0.945	0.179308		0.945	0.1334
0.949	0.0218		0.949	0.2406		0.949	0.178504		0.949	0.1334
0.953	0.0218		0.953	0.2406		0.953	0.1792		0.953	0.1334
0.958	0.0218		0.958	0.2406		0.958	0.178596		0.958	0.1334
0.962	0.0218		0.962	0.2406		0.962	0.178492		0.962	0.1334
0.966	0.0218		0.966	0.2406		0.966	0.178688		0.966	0.1334
0.971	0.0218		0.971	0.2406		0.971	0.178782		0.971	0.1334
0.975	0.0218		0.975	0.2406		0.975	0.178676		0.975	0.1334
0.979	0.0218		0.979	0.2405		0.979	0.178971		0.979	0.1334
0.984	0.0218		0.984	0.2405		0.984	0.179265		0.984	0.1334
0.988	0.0218		0.988	0.2405		0.988	0.179259		0.988	0.1334
0.992	0.0218		0.992	0.2405		0.992	0.178553		0.992	0.1334
0.997	0.0218		0.997	0.2405		0.997	0.178747		0.997	0.1334
1.001	0.0218		1.001	0.2405		1.001	0.179241		1.001	0.1334
1.005	0.0218		1.005	0.2405		1.005	0.179035		1.005	0.1334
1.01	0.0218		1.01	0.2405		1.01	0.178629		1.01	0.1334
1.014	0.0218		1.014	0.2405		1.014	0.179024		1.014	0.1334
1.018	0.0218		1.018	0.2405		1.018	0.179318		1.018	0.1334
1.023	0.0218		1.023	0.2405		1.023	0.179012		1.023	0.1334
1.027	0.0218		1.027	0.2405		1.027	0.179108		1.027	0.1334
1.031	0.0218		1.031	0.2404		1.031	0.179004		1.031	0.1334
1.036	0.0218		1.036	0.2404		1.036	0.1785		1.036	0.1334
1.04	0.0218		1.04	0.2404		1.04	0.179096		1.04	0.1334
1.044	0.0218		1.044	0.2404		1.044	0.179292		1.044	0.1334
1.049	0.0218		1.049	0.2404		1.049	0.178588		1.049	0.1334
1.053	0.0218		1.053	0.2404		1.053	0.179284		1.053	0.1334
1.057	0.0218		1.057	0.2404		1.057	0.178678		1.057	0.1334
1.062	0.0218		1.062	0.2404		1.062	0.179273		1.062	0.1334
1.066	0.0218		1.066	0.2404		1.066	0.178467		1.066	0.1333
1.07	0.0218		1.07	0.2404		1.07	0.178461		1.07	0.1333
1.075	0.0218		1.075	0.2404		1.075	0.178455		1.075	0.1333
1.079	0.0218		1.079	0.2403		1.079	0.179049		1.079	0.1333
1.083	0.0218		1.083	0.2403		1.083	0.179043		1.083	0.1333
1.088	0.0218		1.088	0.2403		1.088	0.178837		1.088	0.1333
1.092	0.0218		1.092	0.2403		1.092	0.179231		1.092	0.1333
1.096	0.0218		1.096	0.2403		1.096	0.178625		1.096	0.1333
1.101	0.0218		1.101	0.2403		1.101	0.17842		1.101	0.1333
1.105	0.0218		1.105	0.2403		1.105	0.179114		1.105	0.1333
1.109	0.0218		1.109	0.2403		1.109	0.17911		1.109	0.1333
1.114	0.0218		1.114	0.2403		1.114	0.178706		1.114	0.1333
1.118	0.0218		1.118	0.2403		1.118	0.178302		1.118	0.1333
1.122	0.0218		1.122	0.2403		1.122	0.179198		1.122	0.1333
1.127	0.0218		1.127	0.2403		1.127	0.179194		1.127	0.1333
1.131	0.0218		1.131	0.2402		1.131	0.17869		1.131	0.1333
1.135	0.0218		1.135	0.2402		1.135	0.178986		1.135	0.1333
1.14	0.0218		1.14	0.2402		1.14	0.17878		1.14	0.1333
1.144	0.0218		1.144	0.2402		1.144	0.179075		1.144	0.1333
1.148	0.0218		1.148	0.2402		1.148	0.178469		1.148	0.1333
1.153	0.0218		1.153	0.2402		1.153	0.178563		1.153	0.1333
1.157	0.0218		1.157	0.2402		1.157	0.179057		1.157	0.1333
1.161	0.0218		1.161	0.2402		1.161	0.178451		1.161	0.1333
1.166	0.0218		1.166	0.2402		1.166	0.179045		1.166	0.1333
1.17	0.0218		1.17	0.2402		1.17	0.178239		1.17	0.1333
1.174	0.0218		1.174	0.2402		1.174	0.178833		1.174	0.1333
1.179	0.0218		1.179	0.2401		1.179	0.178727		1.179	0.1333
1.183	0.0218		1.183	0.2401		1.183	0.178422		1.183	0.1333
1.187	0.0218		1.187	0.2401		1.187	0.178816		1.187	0.1333
1.192	0.0218		1.192	0.2401		1.192	0.178512		1.192	0.1333
1.196	0.0218		1.196	0.2401		1.196	0.178208		1.196	0.1333
1.2	0.0218		1.2	0.2401		1.2	0.178504		1.2	0.1333
1.205	0.0218		1.205	0.2401		1.205	0.1782		1.205	0.1333
1.209	0.0218		1.209	0.2401		1.209	0.178196		1.209	0.1332
1.213	0.0218		1.213	0.2401		1.213	0.178292		1.213	0.1332
1.218	0.0218		1.218	0.2401		1.218	0.178186		1.218	0.1332
1.222	0.0218		1.222	0.2401		1.222	0.17838		1.222	0.1332
1.226	0.0218		1.226	0.2401		1.226	0.178875		1.226	0.1332
1.231	0.0218		1.231	0.24		1.231	0.178269		1.231	0.1332
1.235	0.0218		1.235	0.24		1.235	0.178363		1.235	0.1332
1.239	0.0218		1.239	0.24		1.239	0.178157		1.239	0.1332
1.244	0.0218		1.244	0.24		1.244	0.178651		1.244	0.1332
1.248	0.0218		1.248	0.24		1.248	0.178545		1.248	0.1332
1.252	0.0218		1.252	0.24		1.252	0.178439		1.252	0.1332
1.257	0.0218		1.257	0.24		1.257	0.178531		1.257	0.1332
1.261	0.0218		1.261	0.24		1.261	0.178124		1.261	0.1332
1.265	0.0218		1.265	0.24		1.265	0.178816		1.265	0.1332
1.27	0.0218		1.27	0.24		1.27	0.178908		1.27	0.1332
1.274	0.0218		1.274	0.24		1.274	0.1789		1.274	0.1332
1.278	0.0218		1.278	0.24		1.278	0.178392		1.278	0.1332
1.283	0.0218		1.283	0.2399		1.283	0.178784		1.283	0.1332
1.287	0.0218		1.287	0.2399		1.287	0.178576		1.287	0.1332
1.291	0.0218		1.291	0.2399		1.291	0.178869		1.291	0.1332
1.296	0.0218		1.296	0.2399		1.296	0.178961		1.296	0.1332
1.3	0.0218		1.3	0.2399		1.3	0.178753		1.3	0.1332
1.304	0.0218		1.304	0.2399		1.304	0.178345		1.304	0.1332
1.309	0.0217		1.309	0.2399		1.309	0.178037		1.309	0.1332
1.313	0.0217		1.313	0.2399		1.313	0.178929		1.313	0.1332
1.317	0.0217		1.317	0.2399		1.317	0.178622		1.317	0.1332
1.322	0.0217		1.322	0.2399		1.322	0.178414		1.322	0.1332
1.326	0.0217		1.326	0.2399		1.326	0.178106		1.326	0.1332
1.33	0.0217		1.33	0.2398		1.33	0.178198		1.33	0.1332
1.335	0.0217		1.335	0.2398		1.335	0.17869		1.335	0.1332
1.339	0.0217		1.339	0.2398		1.339	0.178782		1.339	0.1332
1.343	0.0217		1.343	0.2398		1.343	0.177975		1.343	0.1332
1.348	0.0218		1.348	0.2398		1.348	0.178867		1.348	0.1332
1.352	0.0217		1.352	0.2398		1.352	0.178259		1.352	0.1331
1.356	0.0217		1.356	0.2398		1.356	0.178549		1.356	0.1331
1.361	0.0217		1.361	0.2398		1.361	0.178741		1.361	0.1331
1.365	0.0217		1.365	0.2398		1.365	0.178133		1.365	0.1331
1.369	0.0217		1.369	0.2398		1.369	0.178725		1.369	0.1331
1.374	0.0217		1.374	0.2398		1.374	0.178418		1.374	0.1331
1.378	0.0217		1.378	0.2398		1.378	0.17881		1.378	0.1331
1.382	0.0217		1.382	0.2397		1.382	0.177902		1.382	0.1331
1.387	0.0217		1.387	0.2397		1.387	0.178094		1.387	0.1331
1.391	0.0217		1.391	0.2397		1.391	0.178486		1.391	0.1331
1.395	0.0217		1.395	0.2397		1.395	0.178478		1.395	0.1331
1.4	0.0217		1.4	0.2397		1.4	0.177871		1.4	0.1331
1.404	0.0217		1.404	0.2397		1.404	0.178563		1.404	0.1331
1.408	0.0217		1.408	0.2397		1.408	0.178055		1.408	0.1331
1.413	0.0217		1.413	0.2397		1.413	0.177947		1.413	0.1331
1.417	0.0217		1.417	0.2397		1.417	0.178739		1.417	0.1331
1.421	0.0217		1.421	0.2397		1.421	0.178031		1.421	0.1331
1.426	0.0217		1.426	0.2397		1.426	0.178224		1.426	0.1331
1.43	0.0217		1.43	0.2396		1.43	0.178516		1.43	0.1331
1.434	0.0217		1.434	0.2396		1.434	0.178608		1.434	0.1331
1.439	0.0217		1.439	0.2396		1.439	0.1782		1.439	0.1331
1.443	0.0217		1.443	0.2396		1.443	0.178092		1.443	0.1331
1.447	0.0217		1.447	0.2396		1.447	0.177884		1.447	0.1331
1.452	0.0217		1.452	0.2396		1.452	0.177776		1.452	0.1331
1.456	0.0217		1.456	0.2396		1.456	0.178069		1.456	0.1331
1.46	0.0217		1.46	0.2396		1.46	0.178161		1.46	0.1331
1.465	0.0217		1.465	0.2395		1.465	0.177953		1.465	0.133
1.469	0.0217		1.469	0.2395		1.469	0.177845		1.469	0.133
1.473	0.0217		1.473	0.2395		1.473	0.178437		1.473	0.133
1.478	0.0217		1.478	0.2394		1.478	0.178131		1.478	0.133
1.482	0.0217		1.482	0.2394		1.482	0.178025		1.482	0.133
1.486	0.0217		1.486	0.2394		1.486	0.17812		1.486	0.1329
1.491	0.0217		1.491	0.2393		1.491	0.178314		1.491	0.1329
1.495	0.0217		1.495	0.2393		1.495	0.178008		1.495	0.1329
1.499	0.0217		1.499	0.2393		1.499	0.178004		1.499	0.1329
1.504	0.0218		1.504	0.2393		1.504	0.1785		1.504	0.1329
1.508	0.0217		1.508	0.2393		1.508	0.178596		1.508	0.1329
1.512	0.0217		1.512	0.2393		1.512	0.17779		1.512	0.1329
1.517	0.0217		1.517	0.2393		1.517	0.178284		1.517	0.1329
1.521	0.0217		1.521	0.2393		1.521	0.178278		1.521	0.1329
1.525	0.0218		1.525	0.2393		1.525	0.178373		1.525	0.1329
1.53	0.0218		1.53	0.2392		1.53	0.177667		1.53	0.1329
1.534	0.0218		1.534	0.2392		1.534	0.178061		1.534	0.1329
1.538	0.0217		1.538	0.2392		1.538	0.177855		1.538	0.1329
1.543	0.0217		1.543	0.2392		1.543	0.178149		1.543	0.1329
1.547	0.0218		1.547	0.2392		1.547	0.178143		1.547	0.1329
1.551	0.0218		1.551	0.2392		1.551	0.178337		1.551	0.1329
1.556	0.0218		1.556	0.2392		1.556	0.178131		1.556	0.1329
1.56	0.0218		1.56	0.2392		1.56	0.177925		1.56	0.1329
1.564	0.0218		1.564	0.2392		1.564	0.17782		1.564	0.1329
1.569	0.0218		1.569	0.2392		1.569	0.178014		1.569	0.1329
1.573	0.0218		1.573	0.2392		1.573	0.177908		1.573	0.1329
1.577	0.0218		1.577	0.2391		1.577	0.178104		1.577	0.1329
1.582	0.0218		1.582	0.2391		1.582	0.1784		1.582	0.1329
1.586	0.0218		1.586	0.2391		1.586	0.177794		1.586	0.1329
1.59	0.0218		1.59	0.2391		1.59	0.177688		1.59	0.1329
1.595	0.0218		1.595	0.2391		1.595	0.178482		1.595	0.1328
1.599	0.0217		1.599	0.2391		1.599	0.178176		1.599	0.1328
1.603	0.0218		1.603	0.2391		1.603	0.178271		1.603	0.1328
1.608	0.0218		1.608	0.2391		1.608	0.178165		1.608	0.1328
1.612	0.0217		1.612	0.2391		1.612	0.177659		1.612	0.1328
1.616	0.0217		1.616	0.2391		1.616	0.177853		1.616	0.1328
1.621	0.0217		1.621	0.2391		1.621	0.178047		1.621	0.1328
1.625	0.0217		1.625	0.2391		1.625	0.178241		1.625	0.1328
1.629	0.0218		1.629	0.239		1.629	0.177635		1.629	0.1328
1.634	0.0218		1.634	0.239		1.634	0.178429		1.634	0.1328
1.638	0.0218		1.638	0.239		1.638	0.177524		1.638	0.1328
1.642	0.0218		1.642	0.239		1.642	0.177618		1.642	0.1328
1.647	0.0218		1.647	0.239		1.647	0.178312		1.647	0.1328
1.651	0.0218		1.651	0.239		1.651	0.178206		1.651	0.1328
1.655	0.0218		1.655	0.239		1.655	0.1783		1.655	0.1328
1.66	0.0218		1.66	0.239		1.66	0.178394		1.66	0.1328
1.664	0.0218		1.664	0.239		1.664	0.177988		1.664	0.1328
1.668	0.0218		1.668	0.239		1.668	0.178082		1.668	0.1328
1.673	0.0218		1.673	0.239		1.673	0.177976		1.673	0.1328
1.677	0.0218		1.677	0.2389		1.677	0.178171		1.677	0.1328
1.681	0.0218		1.681	0.2389		1.681	0.178265		1.681	0.1328
1.686	0.0218		1.686	0.2389		1.686	0.178359		1.686	0.1328
1.69	0.0218		1.69	0.2389		1.69	0.177453		1.69	0.1328
1.694	0.0218		1.694	0.2389		1.694	0.177947		1.694	0.1328
1.699	0.0217		1.699	0.2389		1.699	0.177941		1.699	0.1328
1.703	0.0217		1.703	0.2389		1.703	0.178035		1.703	0.1328
1.707	0.0217		1.707	0.2389		1.707	0.177829		1.707	0.1328
1.712	0.0218		1.712	0.2389		1.712	0.177924		1.712	0.1328
1.716	0.0218		1.716	0.2389		1.716	0.178018		1.716	0.1328
1.72	0.0218		1.72	0.2388		1.72	0.178012		1.72	0.1327
1.725	0.0217		1.725	0.2388		1.725	0.178306		1.725	0.1327
1.729	0.0217		1.729	0.2388		1.729	0.1782		1.729	0.1327
1.733	0.0218		1.733	0.2388		1.733	0.177996		1.733	0.1327
1.738	0.0218		1.738	0.2388		1.738	0.17779		1.738	0.1327
1.742	0.0218		1.742	0.2388		1.742	0.178184		1.742	0.1327
1.746	0.0218		1.746	0.2388		1.746	0.177878		1.746	0.1327
1.751	0.0217		1.751	0.2388		1.751	0.177973		1.751	0.1327
1.755	0.0217		1.755	0.2388		1.755	0.177367		1.755	0.1327
1.759	0.0217		1.759	0.2388		1.759	0.177861		1.759	0.1327
1.764	0.0217		1.764	0.2387		1.764	0.178055		1.764	0.1327
1.768	0.0217		1.768	0.2387		1.768	0.177749		1.768	0.1327
1.772	0.0217		1.772	0.2387		1.772	0.177543		1.772	0.1327
1.777	0.0217		1.777	0.2387		1.777	0.178137		1.777	0.1327
1.781	0.0217		1.781	0.2387		1.781	0.177931		1.781	0.1327
1.785	0.0217		1.785	0.2387		1.785	0.177625		1.785	0.1327
1.79	0.0217		1.79	0.2387		1.79	0.17802		1.79	0.1327
1.794	0.0217		1.794	0.2387		1.794	0.177914		1.794	0.1327
1.798	0.0217		1.798	0.2387		1.798	0.178208		1.798	0.1327
1.803	0.0217		1.803	0.2387		1.803	0.178102		1.803	0.1327
1.807	0.0217		1.807	0.2387		1.807	0.177998		1.807	0.1327
1.811	0.0217		1.811	0.2386		1.811	0.177994		1.811	0.1327
1.816	0.0217		1.816	0.2386		1.816	0.177788		1.816	0.1327
1.82	0.0217		1.82	0.2386		1.82	0.177582		1.82	0.1327
1.824	0.0217		1.824	0.2386		1.824	0.178176		1.824	0.1327
1.829	0.0217		1.829	0.2386		1.829	0.177471		1.829	0.1327
1.833	0.0217		1.833	0.2386		1.833	0.178165		1.833	0.1327
1.837	0.0217		1.837	0.2386		1.837	0.177659		1.837	0.1327
1.842	0.0217		1.842	0.2386		1.842	0.177853		1.842	0.1326
1.846	0.0217		1.846	0.2386		1.846	0.177247		1.846	0.1326
1.85	0.0217		1.85	0.2386		1.85	0.177441		1.85	0.1326
1.855	0.0217		1.855	0.2385		1.855	0.177935		1.855	0.1326
1.859	0.0217		1.859	0.2385		1.859	0.177629		1.859	0.1326
1.863	0.0217		1.863	0.2385		1.863	0.177624		1.863	0.1326
1.868	0.0217		1.868	0.2385		1.868	0.177818		1.868	0.1326
1.872	0.0217		1.872	0.2385		1.872	0.177812		1.872	0.1326
1.876	0.0217		1.876	0.2385		1.876	0.178106		1.876	0.1326
1.881	0.0217		1.881	0.2385		1.881	0.178002		1.881	0.1326
1.885	0.0217		1.885	0.2385		1.885	0.177498		1.885	0.1326
1.889	0.0217		1.889	0.2385		1.889	0.177892		1.889	0.1326
1.894	0.0217		1.894	0.2385		1.894	0.177286		1.894	0.1326
1.898	0.0217		1.898	0.2385		1.898	0.17778		1.898	0.1326
1.902	0.0217		1.902	0.2384		1.902	0.177475		1.902	0.1326
1.907	0.0217		1.907	0.2384		1.907	0.177169		1.907	0.1326
1.911	0.0217		1.911	0.2384		1.911	0.177163		1.911	0.1326
1.915	0.0217		1.915	0.2384		1.915	0.177957		1.915	0.1326
1.92	0.0217		1.92	0.2384		1.92	0.177351		1.92	0.1326
1.924	0.0217		1.924	0.2384		1.924	0.177945		1.924	0.1326
1.928	0.0217		1.928	0.2384		1.928	0.177339		1.928	0.1326
1.933	0.0217		1.933	0.2384		1.933	0.177533		1.933	0.1326
1.937	0.0217		1.937	0.2384		1.937	0.177627		1.937	0.1326
1.941	0.0217		1.941	0.2384		1.941	0.178022		1.941	0.1326
1.946	0.0217		1.946	0.2384		1.946	0.178016		1.946	0.1326
1.95	0.0217		1.95	0.2383		1.95	0.17781		1.95	0.1326
1.954	0.0217		1.954	0.2383		1.954	0.177304		1.954	0.1326
1.959	0.0217		1.959	0.2383		1.959	0.1771		1.959	0.1326
1.963	0.0217		1.963	0.2383		1.963	0.177996		1.963	0.1325
1.967	0.0217		1.967	0.2383		1.967	0.17769		1.967	0.1325
1.972	0.0217		1.972	0.2383		1.972	0.177984		1.972	0.1325
1.976	0.0217		1.976	0.2383		1.976	0.177678		1.976	0.1325
1.98	0.0217		1.98	0.2383		1.98	0.177873		1.98	0.1325
1.985	0.0217		1.985	0.2383		1.985	0.177967		1.985	0.1325
1.989	0.0217		1.989	0.2383		1.989	0.177661		1.989	0.1325
1.993	0.0217		1.993	0.2382		1.993	0.177455		1.993	0.1325
1.998	0.0217		1.998	0.2382		1.998	0.177149		1.998	0.1325
2.002	0.0217		2.002	0.2382		2.002	0.177243		2.002	0.1325
2.006	0.0217		2.006	0.2382		2.006	0.177937		2.006	0.1325
2.011	0.0217		2.011	0.2382		2.011	0.177631		2.011	0.1325
2.015	0.0217		2.015	0.2382		2.015	0.177525		2.015	0.1325
2.019	0.0217		2.019	0.2382		2.019	0.17772		2.019	0.1325
2.024	0.0217		2.024	0.2382		2.024	0.177914		2.024	0.1325
2.028	0.0217		2.028	0.2382		2.028	0.177208		2.028	0.1325
2.032	0.0217		2.032	0.2382		2.032	0.177602		2.032	0.1325
2.037	0.0217		2.037	0.2382		2.037	0.177898		2.037	0.1325
2.041	0.0217		2.041	0.2381		2.041	0.177694		2.041	0.1325
2.045	0.0217		2.045	0.2381		2.045	0.177088		2.045	0.1325
2.05	0.0217		2.05	0.2381		2.05	0.177482		2.05	0.1325
2.054	0.0217		2.054	0.2381		2.054	0.177276		2.054	0.1325
2.058	0.0217		2.058	0.2381		2.058	0.177371		2.058	0.1325
2.063	0.0217		2.063	0.2381		2.063	0.177265		2.063	0.1325
2.067	0.0217		2.067	0.2381		2.067	0.177259		2.067	0.1325
2.071	0.0217		2.071	0.2381		2.071	0.177753		2.071	0.1325
2.076	0.0217		2.076	0.2381		2.076	0.176947		2.076	0.1325
2.08	0.0217		2.08	0.2381		2.08	0.177441		2.08	0.1325
2.084	0.0217		2.084	0.2381		2.084	0.177535		2.084	0.1325
2.089	0.0217		2.089	0.238		2.089	0.177729		2.089	0.1324
2.093	0.0217		2.093	0.238		2.093	0.177224		2.093	0.1324
2.097	0.0217		2.097	0.238		2.097	0.177118		2.097	0.1324
2.102	0.0217		2.102	0.238		2.102	0.177012		2.102	0.1324
2.106	0.0217		2.106	0.238		2.106	0.177006		2.106	0.1324
2.11	0.0217		2.11	0.238		2.11	0.177402		2.11	0.1324
2.115	0.0217		2.115	0.238		2.115	0.176898		2.115	0.1324
2.119	0.0217		2.119	0.238		2.119	0.177294		2.119	0.1324
2.123	0.0217		2.123	0.238		2.123	0.177388		2.123	0.1324
2.128	0.0217		2.128	0.238		2.128	0.177382		2.128	0.1324
2.132	0.0217		2.132	0.2379		2.132	0.177276		2.132	0.1324
2.136	0.0217		2.136	0.2379		2.136	0.176971		2.136	0.1324
2.141	0.0217		2.141	0.2379		2.141	0.177365		2.141	0.1324
2.145	0.0217		2.145	0.2379		2.145	0.177559		2.145	0.1324
2.149	0.0217		2.149	0.2379		2.149	0.177453		2.149	0.1324
2.154	0.0217		2.154	0.2379		2.154	0.177047		2.154	0.1324
2.158	0.0217		2.158	0.2379		2.158	0.176841		2.158	0.1324
2.162	0.0217		2.162	0.2379		2.162	0.177635		2.162	0.1324
2.167	0.0217		2.167	0.2379		2.167	0.177029		2.167	0.1324
2.171	0.0217		2.171	0.2379		2.171	0.177424		2.171	0.1324
2.175	0.0217		2.175	0.2379		2.175	0.177718		2.175	0.1324
2.18	0.0217		2.18	0.2378		2.18	0.176812		2.18	0.1324
2.184	0.0217		2.184	0.2378		2.184	0.177406		2.184	0.1324
2.188	0.0217		2.188	0.2378		2.188	0.177202		2.188	0.1324
2.193	0.0217		2.193	0.2378		2.193	0.177198		2.193	0.1324
2.197	0.0217		2.197	0.2378		2.197	0.177492		2.197	0.1324
2.201	0.0217		2.201	0.2378		2.201	0.177486		2.201	0.1324
2.206	0.0217		2.206	0.2378		2.206	0.17718		2.206	0.1324
2.21	0.0217		2.21	0.2378		2.21	0.176775		2.21	0.1324
2.214	0.0217		2.214	0.2378		2.214	0.177169		2.214	0.1323
2.219	0.0217		2.219	0.2378		2.219	0.177163		2.219	0.1323
2.223	0.0217		2.223	0.2378		2.223	0.177257		2.223	0.1323
2.227	0.0217		2.227	0.2377		2.227	0.177151		2.227	0.1323
2.232	0.0217		2.232	0.2377		2.232	0.176845		2.232	0.1323
2.236	0.0217		2.236	0.2377		2.236	0.177139		2.236	0.1323
2.24	0.0217		2.24	0.2377		2.24	0.177133		2.24	0.1323
2.245	0.0217		2.245	0.2377		2.245	0.177227		2.245	0.1323
2.249	0.0217		2.249	0.2377		2.249	0.177322		2.249	0.1323
2.253	0.0217		2.253	0.2377		2.253	0.177416		2.253	0.1323
2.258	0.0217		2.258	0.2377		2.258	0.17741		2.258	0.1323
2.262	0.0217		2.262	0.2377		2.262	0.176904		2.262	0.1323
2.266	0.0217		2.266	0.2377		2.266	0.1774		2.266	0.1323
2.271	0.0217		2.271	0.2377		2.271	0.176994		2.271	0.1323
2.275	0.0217		2.275	0.2376		2.275	0.176688		2.275	0.1323
2.279	0.0217		2.279	0.2376		2.279	0.176682		2.279	0.1323
2.284	0.0217		2.284	0.2376		2.284	0.176676		2.284	0.1323
2.288	0.0217		2.288	0.2376		2.288	0.176971		2.288	0.1323
2.292	0.0217		2.292	0.2376		2.292	0.177165		2.292	0.1323
2.297	0.0217		2.297	0.2376		2.297	0.176759		2.297	0.1323
2.301	0.0217		2.301	0.2376		2.301	0.176853		2.301	0.1323
2.305	0.0217		2.305	0.2376		2.305	0.177547		2.305	0.1323
2.31	0.0217		2.31	0.2376		2.31	0.176941		2.31	0.1323
2.314	0.0217		2.314	0.2376		2.314	0.176735		2.314	0.1323
2.318	0.0217		2.318	0.2376		2.318	0.177429		2.318	0.1323
2.323	0.0217		2.323	0.2375		2.323	0.176624		2.323	0.1323
2.327	0.0217		2.327	0.2375		2.327	0.177218		2.327	0.1323
2.331	0.0217		2.331	0.2375		2.331	0.177212		2.331	0.1323
2.336	0.0217		2.336	0.2375		2.336	0.177106		2.336	0.1322
2.34	0.0217		2.34	0.2375		2.34	0.1775		2.34	0.1322
2.344	0.0217		2.344	0.2375		2.344	0.177296		2.344	0.1322
2.349	0.0217		2.349	0.2375		2.349	0.17659		2.349	0.1322
2.353	0.0217		2.353	0.2375		2.353	0.177384		2.353	0.1322
2.357	0.0217		2.357	0.2375		2.357	0.176778		2.357	0.1322
2.362	0.0217		2.362	0.2375		2.362	0.177173		2.362	0.1322
2.366	0.0217		2.366	0.2374		2.366	0.177367		2.366	0.1322
2.37	0.0217		2.37	0.2374		2.37	0.177161		2.37	0.1322
2.375	0.0217		2.375	0.2374		2.375	0.177255		2.375	0.1322
2.379	0.0217		2.379	0.2374		2.379	0.176549		2.379	0.1322
2.383	0.0217		2.383	0.2374		2.383	0.177043		2.383	0.1322
2.388	0.0217		2.388	0.2374		2.388	0.177137		2.388	0.1322
2.392	0.0217		2.392	0.2374		2.392	0.177031		2.392	0.1322
2.396	0.0217		2.396	0.2374		2.396	0.176725		2.396	0.1322
2.401	0.0217		2.401	0.2374		2.401	0.17672		2.401	0.1322
2.405	0.0217		2.405	0.2374		2.405	0.177314		2.405	0.1322
2.409	0.0217		2.409	0.2374		2.409	0.176608		2.409	0.1322
2.414	0.0217		2.414	0.2373		2.414	0.176502		2.414	0.1322
2.418	0.0217		2.418	0.2373		2.418	0.176898		2.418	0.1322
2.422	0.0217		2.422	0.2373		2.422	0.176892		2.422	0.1322
2.427	0.0217		2.427	0.2373		2.427	0.176986		2.427	0.1322
2.431	0.0217		2.431	0.2373		2.431	0.17738		2.431	0.1322
2.435	0.0217		2.435	0.2373		2.435	0.177275		2.435	0.1322
2.44	0.0217		2.44	0.2373		2.44	0.177069		2.44	0.1322
2.444	0.0217		2.444	0.2373		2.444	0.177263		2.444	0.1322
2.448	0.0217		2.448	0.2373		2.448	0.177157		2.448	0.1322
2.453	0.0217		2.453	0.2373		2.453	0.177051		2.453	0.1322
2.457	0.0217		2.457	0.2372		2.457	0.177345		2.457	0.1321
2.461	0.0217		2.461	0.2372		2.461	0.177139		2.461	0.1321
2.466	0.0217		2.466	0.2372		2.466	0.176533		2.466	0.1321
2.47	0.0217		2.47	0.2372		2.47	0.177327		2.47	0.1321
2.474	0.0217		2.474	0.2372		2.474	0.176722		2.474	0.1321
2.479	0.0217		2.479	0.2372		2.479	0.176516		2.479	0.1321
2.483	0.0217		2.483	0.2372		2.483	0.17671		2.483	0.1321
2.487	0.0217		2.487	0.2372		2.487	0.177004		2.487	0.1321
2.492	0.0217		2.492	0.2372		2.492	0.1764		2.492	0.1321
2.496	0.0217		2.496	0.2372		2.496	0.176696		2.496	0.1321
2.5	0.0217		2.5	0.2372		2.5	0.17709		2.5	0.1321
2.505	0.0217		2.505	0.2371		2.505	0.176684		2.505	0.1321
2.509	0.0217		2.509	0.2371		2.509	0.176678		2.509	0.1321
2.513	0.0217		2.513	0.2371		2.513	0.176973		2.513	0.1321
2.518	0.0217		2.518	0.2371		2.518	0.176567		2.518	0.1321
2.522	0.0217		2.522	0.2371		2.522	0.177261		2.522	0.1321
2.526	0.0217		2.526	0.2371		2.526	0.177055		2.526	0.1321
2.531	0.0217		2.531	0.2371		2.531	0.176449		2.531	0.1321
2.535	0.0217		2.535	0.2371		2.535	0.177243		2.535	0.1321
2.539	0.0217		2.539	0.2371		2.539	0.176937		2.539	0.1321
2.544	0.0217		2.544	0.2371		2.544	0.176831		2.544	0.1321
2.548	0.0217		2.548	0.2371		2.548	0.176625		2.548	0.1321
2.552	0.0217		2.552	0.237		2.552	0.17692		2.552	0.1321
2.557	0.0217		2.557	0.237		2.557	0.176914		2.557	0.1321
2.561	0.0217		2.561	0.237		2.561	0.176408		2.561	0.1321
2.565	0.0217		2.565	0.237		2.565	0.176602		2.565	0.1321
2.57	0.0217		2.57	0.237		2.57	0.176998		2.57	0.1321
2.574	0.0217		2.574	0.237		2.574	0.176594		2.574	0.1321
2.578	0.0217		2.578	0.237		2.578	0.177188		2.578	0.132
2.583	0.0217		2.583	0.237		2.583	0.176982		2.583	0.132
2.587	0.0217		2.587	0.237		2.587	0.176376		2.587	0.132
2.591	0.0217		2.591	0.237		2.591	0.176271		2.591	0.132
2.596	0.0217		2.596	0.2369		2.596	0.176565		2.596	0.132
2.6	0.0217		2.6	0.2369		2.6	0.176659		2.6	0.132
2.604	0.0217		2.604	0.2369		2.604	0.176753		2.604	0.132
2.609	0.0217		2.609	0.2369		2.609	0.176447		2.609	0.132
2.613	0.0217		2.613	0.2369		2.613	0.176641		2.613	0.132
2.617	0.0217		2.617	0.2369		2.617	0.177035		2.617	0.132
2.622	0.0217		2.622	0.2369		2.622	0.176629		2.622	0.132
2.626	0.0217		2.626	0.2369		2.626	0.176824		2.626	0.132
2.63	0.0217		2.63	0.2369		2.63	0.176218		2.63	0.132
2.635	0.0217		2.635	0.2369		2.635	0.176212		2.635	0.132
2.639	0.0216		2.639	0.2369		2.639	0.176506		2.639	0.132
2.643	0.0216		2.643	0.2368		2.643	0.176202		2.643	0.132
2.648	0.0216		2.648	0.2368		2.648	0.176398		2.648	0.132
2.652	0.0216		2.652	0.2368		2.652	0.177094		2.652	0.132
2.656	0.0216		2.656	0.2368		2.656	0.17629		2.656	0.132
2.661	0.0216		2.661	0.2368		2.661	0.176484		2.661	0.132
2.665	0.0216		2.665	0.2368		2.665	0.176878		2.665	0.132
2.669	0.0216		2.669	0.2368		2.669	0.176173		2.669	0.132
2.674	0.0216		2.674	0.2368		2.674	0.176867		2.674	0.132
2.678	0.0216		2.678	0.2368		2.678	0.176261		2.678	0.132
2.682	0.0216		2.682	0.2368		2.682	0.176955		2.682	0.132
2.687	0.0216		2.687	0.2368		2.687	0.176149		2.687	0.132
2.691	0.0216		2.691	0.2367		2.691	0.176843		2.691	0.132
2.695	0.0216		2.695	0.2367		2.695	0.176937		2.695	0.132
2.7	0.0216		2.7	0.2367		2.7	0.177031		2.7	0.1319
2.704	0.0216		2.704	0.2367		2.704	0.176325		2.704	0.1319
2.708	0.0216		2.708	0.2367		2.708	0.17662		2.708	0.1319
2.713	0.0216		2.713	0.2367		2.713	0.176314		2.713	0.1319
2.717	0.0216		2.717	0.2367		2.717	0.176808		2.717	0.1319
2.721	0.0216		2.721	0.2367		2.721	0.176804		2.721	0.1319
2.726	0.0216		2.726	0.2367		2.726	0.1761		2.726	0.1319
2.73	0.0216		2.73	0.2367		2.73	0.176096		2.73	0.1319
2.734	0.0216		2.734	0.2366		2.734	0.176292		2.734	0.1319
2.739	0.0216		2.739	0.2366		2.739	0.176286		2.739	0.1319
2.743	0.0216		2.743	0.2366		2.743	0.17638		2.743	0.1319
2.747	0.0216		2.747	0.2366		2.747	0.176975		2.747	0.1319
2.752	0.0216		2.752	0.2366		2.752	0.176469		2.752	0.1319
2.756	0.0216		2.756	0.2366		2.756	0.176063		2.756	0.1319
2.76	0.0216		2.76	0.2366		2.76	0.176457		2.76	0.1319
2.765	0.0216		2.765	0.2366		2.765	0.176151		2.765	0.1319
2.769	0.0216		2.769	0.2366		2.769	0.176645		2.769	0.1319
2.773	0.0216		2.773	0.2366		2.773	0.176439		2.773	0.1319
2.778	0.0216		2.778	0.2366		2.778	0.176133		2.778	0.1319
2.782	0.0216		2.782	0.2365		2.782	0.176527		2.782	0.1319
2.786	0.0216		2.786	0.2365		2.786	0.176722		2.786	0.1319
2.791	0.0216		2.791	0.2365		2.791	0.176316		2.791	0.1319
2.795	0.0216		2.795	0.2365		2.795	0.17621		2.795	0.1319
2.799	0.0216		2.799	0.2365		2.799	0.176306		2.799	0.1319
2.804	0.0216		2.804	0.2365		2.804	0.176002		2.804	0.1319
2.808	0.0216		2.808	0.2365		2.808	0.176398		2.808	0.1319
2.812	0.0216		2.812	0.2365		2.812	0.176794		2.812	0.1319
2.817	0.0216		2.817	0.2365		2.817	0.17679		2.817	0.1319
2.821	0.0216		2.821	0.2365		2.821	0.176484		2.821	0.1319
2.825	0.0216		2.825	0.2365		2.825	0.176578		2.825	0.1319
2.83	0.0216		2.83	0.2364		2.83	0.176073		2.83	0.1318
2.834	0.0216		2.834	0.2364		2.834	0.176767		2.834	0.1318
2.838	0.0216		2.838	0.2364		2.838	0.175961		2.838	0.1318
2.843	0.0216		2.843	0.2364		2.843	0.176755		2.843	0.1318
2.847	0.0216		2.847	0.2364		2.847	0.176049		2.847	0.1318
2.851	0.0216		2.851	0.2364		2.851	0.176743		2.851	0.1318
2.856	0.0216		2.856	0.2364		2.856	0.176537		2.856	0.1318
2.86	0.0216		2.86	0.2364		2.86	0.175931		2.86	0.1318
2.864	0.0216		2.864	0.2364		2.864	0.176525		2.864	0.1318
2.869	0.0216		2.869	0.2364		2.869	0.17642		2.869	0.1318
2.873	0.0216		2.873	0.2364		2.873	0.176414		2.873	0.1318
2.877	0.0216		2.877	0.2364		2.877	0.176108		2.877	0.1318
2.882	0.0216		2.882	0.2363		2.882	0.176804		2.882	0.1318
2.886	0.0216		2.886	0.2363		2.886	0.1761		2.886	0.1318
2.89	0.0216		2.89	0.2363		2.89	0.175896		2.89	0.1318
2.895	0.0216		2.895	0.2363		2.895	0.176492		2.895	0.1318
2.899	0.0216		2.899	0.2363		2.899	0.176088		2.899	0.1318
2.903	0.0216		2.903	0.2363		2.903	0.176582		2.903	0.1318
2.908	0.0216		2.908	0.2363		2.908	0.176676		2.908	0.1318
2.912	0.0216		2.912	0.2363		2.912	0.176171		2.912	0.1318
2.916	0.0216		2.916	0.2363		2.916	0.176465		2.916	0.1318
2.921	0.0216		2.921	0.2363		2.921	0.176459		2.921	0.1318
2.925	0.0216		2.925	0.2363		2.925	0.175853		2.925	0.1318
2.929	0.0216		2.929	0.2362		2.929	0.175947		2.929	0.1318
2.934	0.0216		2.934	0.2362		2.934	0.175841		2.934	0.1318
2.938	0.0216		2.938	0.2362		2.938	0.176035		2.938	0.1318
2.942	0.0216		2.942	0.2362		2.942	0.175929		2.942	0.1318
2.947	0.0216		2.947	0.2362		2.947	0.176524		2.947	0.1318
2.951	0.0216		2.951	0.2362		2.951	0.176418		2.951	0.1318
2.955	0.0216		2.955	0.2362		2.955	0.176012		2.955	0.1318
2.96	0.0216		2.96	0.2362		2.96	0.175908		2.96	0.1318
2.964	0.0216		2.964	0.2362		2.964	0.176004		2.964	0.1317
2.968	0.0216		2.968	0.2362		2.968	0.1766		2.968	0.1317
2.973	0.0216		2.973	0.2362		2.973	0.176596		2.973	0.1317
2.977	0.0216		2.977	0.2361		2.977	0.175792		2.977	0.1317
2.981	0.0216		2.981	0.2361		2.981	0.176288		2.981	0.1317
2.986	0.0216		2.986	0.2361		2.986	0.176382		2.986	0.1317
2.99	0.0216		2.99	0.2361		2.99	0.176576		2.99	0.1317
2.994	0.0216		2.994	0.2361		2.994	0.176571		2.994	0.1317
2.999	0.0216		2.999	0.2361		2.999	0.176565		2.999	0.1317
3.003	0.0216		3.003	0.2361		3.003	0.175859		3.003	0.1317
3.007	0.0216		3.007	0.2361		3.007	0.176553		3.007	0.1317
3.012	0.0216		3.012	0.2361		3.012	0.175847		3.012	0.1317
3.016	0.0216		3.016	0.2361		3.016	0.176541		3.016	0.1317
3.02	0.0216		3.02	0.2361		3.02	0.176235		3.02	0.1317
3.025	0.0216		3.025	0.236		3.025	0.175829		3.025	0.1317
3.029	0.0216		3.029	0.236		3.029	0.176124		3.029	0.1317
3.033	0.0216		3.033	0.236		3.033	0.176018		3.033	0.1317
3.038	0.0216		3.038	0.236		3.038	0.176312		3.038	0.1317
3.042	0.0216		3.042	0.236		3.042	0.175908		3.042	0.1317
3.046	0.0216		3.046	0.236		3.046	0.176404		3.046	0.1317
3.051	0.0216		3.051	0.236		3.051	0.1764		3.051	0.1317
3.055	0.0216		3.055	0.236		3.055	0.176496		3.055	0.1317
3.059	0.0216		3.059	0.236		3.059	0.175992		3.059	0.1317
3.064	0.0216		3.064	0.236		3.064	0.175788		3.064	0.1317
3.068	0.0216		3.068	0.236		3.068	0.175984		3.068	0.1317
3.072	0.0216		3.072	0.236		3.072	0.176478		3.072	0.1317
3.077	0.0216		3.077	0.2359		3.077	0.176073		3.077	0.1317
3.081	0.0216		3.081	0.2359		3.081	0.175767		3.081	0.1317
3.085	0.0216		3.085	0.2359		3.085	0.176361		3.085	0.1317
3.09	0.0216		3.09	0.2359		3.09	0.176255		3.09	0.1317
3.094	0.0216		3.094	0.2359		3.094	0.176549		3.094	0.1316
3.098	0.0216		3.098	0.2359		3.098	0.176443		3.098	0.1316
3.103	0.0216		3.103	0.2359		3.103	0.175937		3.103	0.1316
3.107	0.0216		3.107	0.2359		3.107	0.175931		3.107	0.1316
3.111	0.0216		3.111	0.2359		3.111	0.176425		3.111	0.1316
3.116	0.0216		3.116	0.2359		3.116	0.17622		3.116	0.1316
3.12	0.0216		3.12	0.2359		3.12	0.175714		3.12	0.1316
3.124	0.0216		3.124	0.2358		3.124	0.17611		3.124	0.1316
3.129	0.0216		3.129	0.2358		3.129	0.175606		3.129	0.1316
3.133	0.0216		3.133	0.2358		3.133	0.176402		3.133	0.1316
3.137	0.0216		3.137	0.2358		3.137	0.176498		3.137	0.1316
3.142	0.0216		3.142	0.2358		3.142	0.176394		3.142	0.1316
3.146	0.0216		3.146	0.2358		3.146	0.17599		3.146	0.1316
3.15	0.0216		3.15	0.2358		3.15	0.175886		3.15	0.1316
3.155	0.0216		3.155	0.2358		3.155	0.175882		3.155	0.1316
3.159	0.0216		3.159	0.2358		3.159	0.175976		3.159	0.1316
3.163	0.0216		3.163	0.2358		3.163	0.175671		3.163	0.1316
3.168	0.0216		3.168	0.2358		3.168	0.176065		3.168	0.1316
3.172	0.0216		3.172	0.2357		3.172	0.175559		3.172	0.1316
3.176	0.0216		3.176	0.2357		3.176	0.175853		3.176	0.1316
3.181	0.0216		3.181	0.2357		3.181	0.175947		3.181	0.1316
3.185	0.0216		3.185	0.2357		3.185	0.175641		3.185	0.1316
3.189	0.0216		3.189	0.2357		3.189	0.176135		3.189	0.1316
3.194	0.0216		3.194	0.2357		3.194	0.176429		3.194	0.1316
3.198	0.0216		3.198	0.2357		3.198	0.176124		3.198	0.1316
3.202	0.0216		3.202	0.2357		3.202	0.175618		3.202	0.1316
3.207	0.0216		3.207	0.2357		3.207	0.175814		3.207	0.1316
3.211	0.0216		3.211	0.2357		3.211	0.17611		3.211	0.1316
3.215	0.0216		3.215	0.2357		3.215	0.176206		3.215	0.1316
3.22	0.0216		3.22	0.2357		3.22	0.176302		3.22	0.1316
3.224	0.0216		3.224	0.2356		3.224	0.175698		3.224	0.1316
3.228	0.0216		3.228	0.2356		3.228	0.176094		3.228	0.1316
3.233	0.0216		3.233	0.2356		3.233	0.17629		3.233	0.1315
3.237	0.0216		3.237	0.2356		3.237	0.176086		3.237	0.1315
3.241	0.0216		3.241	0.2356		3.241	0.17638		3.241	0.1315
3.246	0.0216		3.246	0.2356		3.246	0.175975		3.246	0.1315
3.25	0.0216		3.25	0.2356		3.25	0.176169		3.25	0.1315
3.254	0.0216		3.254	0.2356		3.254	0.175963		3.254	0.1315
3.259	0.0216		3.259	0.2356		3.259	0.176257		3.259	0.1315
3.263	0.0216		3.263	0.2356		3.263	0.175751		3.263	0.1315
3.267	0.0216		3.267	0.2356		3.267	0.176145		3.267	0.1315
3.272	0.0216		3.272	0.2356		3.272	0.176039		3.272	0.1315
3.276	0.0216		3.276	0.2355		3.276	0.175933		3.276	0.1315
3.28	0.0216		3.28	0.2355		3.28	0.175927		3.28	0.1315
3.285	0.0216		3.285	0.2355		3.285	0.175622		3.285	0.1315
3.289	0.0216		3.289	0.2355		3.289	0.176316		3.289	0.1315
3.293	0.0216		3.293	0.2355		3.293	0.175412		3.293	0.1315
3.298	0.0216		3.298	0.2355		3.298	0.176008		3.298	0.1315
3.302	0.0216		3.302	0.2355		3.302	0.175904		3.302	0.1315
3.306	0.0216		3.306	0.2355		3.306	0.1763		3.306	0.1315
3.311	0.0216		3.311	0.2355		3.311	0.175396		3.311	0.1315
3.315	0.0216		3.315	0.2355		3.315	0.175992		3.315	0.1315
3.319	0.0216		3.319	0.2355		3.319	0.175788		3.319	0.1315
3.324	0.0216		3.324	0.2355		3.324	0.176282		3.324	0.1315
3.328	0.0216		3.328	0.2354		3.328	0.175776		3.328	0.1315
3.332	0.0216		3.332	0.2354		3.332	0.175571		3.332	0.1315
3.337	0.0216		3.337	0.2354		3.337	0.175965		3.337	0.1315
3.341	0.0216		3.341	0.2354		3.341	0.175359		3.341	0.1315
3.345	0.0216		3.345	0.2354		3.345	0.176153		3.345	0.1315
3.35	0.0216		3.35	0.2354		3.35	0.175547		3.35	0.1315
3.354	0.0216		3.354	0.2354		3.354	0.176141		3.354	0.1315
3.358	0.0216		3.358	0.2354		3.358	0.175335		3.358	0.1315
3.363	0.0216		3.363	0.2354		3.363	0.176029		3.363	0.1315
3.367	0.0216		3.367	0.2354		3.367	0.175324		3.367	0.1315
3.371	0.0216		3.371	0.2354		3.371	0.175418		3.371	0.1315
3.376	0.0216		3.376	0.2354		3.376	0.175912		3.376	0.1315
3.38	0.0216		3.38	0.2354		3.38	0.175808		3.38	0.1315
3.384	0.0216		3.384	0.2353		3.384	0.175804		3.384	0.1314
3.389	0.0215		3.389	0.2353		3.389	0.1756		3.389	0.1314
3.393	0.0215		3.393	0.2353		3.393	0.175596		3.393	0.1314
3.397	0.0215		3.397	0.2353		3.397	0.175892		3.397	0.1314
3.402	0.0216		3.402	0.2353		3.402	0.175488		3.402	0.1314
3.406	0.0215		3.406	0.2353		3.406	0.175882		3.406	0.1314
3.41	0.0215		3.41	0.2353		3.41	0.175876		3.41	0.1314
3.415	0.0215		3.415	0.2353		3.415	0.175671		3.415	0.1314
3.419	0.0215		3.419	0.2353		3.419	0.175765		3.419	0.1314
3.423	0.0215		3.423	0.2353		3.423	0.175359		3.423	0.1314
3.428	0.0216		3.428	0.2353		3.428	0.175653		3.428	0.1314
3.432	0.0215		3.432	0.2352		3.432	0.175347		3.432	0.1314
3.436	0.0215		3.436	0.2352		3.436	0.175341		3.436	0.1314
3.441	0.0215		3.441	0.2352		3.441	0.175835		3.441	0.1314
3.445	0.0215		3.445	0.2352		3.445	0.175529		3.445	0.1314
3.449	0.0216		3.449	0.2352		3.449	0.175324		3.449	0.1314
3.454	0.0216		3.454	0.2352		3.454	0.175418		3.454	0.1314
3.458	0.0216		3.458	0.2352		3.458	0.175812		3.458	0.1314
3.462	0.0216		3.462	0.2352		3.462	0.175708		3.462	0.1314
3.467	0.0215		3.467	0.2352		3.467	0.175704		3.467	0.1314
3.471	0.0215		3.471	0.2352		3.471	0.1755		3.471	0.1314
3.475	0.0216		3.475	0.2352		3.475	0.175896		3.475	0.1314
3.48	0.0216		3.48	0.2352		3.48	0.176092		3.48	0.1314
3.484	0.0216		3.484	0.2351		3.484	0.175188		3.484	0.1314
3.488	0.0216		3.488	0.2351		3.488	0.175182		3.488	0.1314
3.493	0.0216		3.493	0.2351		3.493	0.175176		3.493	0.1314
3.497	0.0216		3.497	0.2351		3.497	0.175671		3.497	0.1314
3.501	0.0216		3.501	0.2351		3.501	0.175665		3.501	0.1314
3.506	0.0216		3.506	0.2351		3.506	0.175859		3.506	0.1314
3.51	0.0216		3.51	0.2351		3.51	0.175953		3.51	0.1314
3.514	0.0216		3.514	0.2351		3.514	0.175847		3.514	0.1314
3.519	0.0216		3.519	0.2351		3.519	0.175341		3.519	0.1314
3.523	0.0216		3.523	0.2351		3.523	0.175735		3.523	0.1313
3.527	0.0216		3.527	0.2351		3.527	0.175629		3.527	0.1313
3.532	0.0216		3.532	0.235		3.532	0.176024		3.532	0.1313
3.536	0.0216		3.536	0.235		3.536	0.175318		3.536	0.1313
3.54	0.0216		3.54	0.235		3.54	0.175612		3.54	0.1313
3.545	0.0216		3.545	0.235		3.545	0.175508		3.545	0.1313
3.549	0.0216		3.549	0.235		3.549	0.175104		3.549	0.1313
3.553	0.0216		3.553	0.235		3.553	0.1757		3.553	0.1313
3.558	0.0216		3.558	0.235		3.558	0.175596		3.558	0.1313
3.562	0.0216		3.562	0.235		3.562	0.175392		3.562	0.1313
3.566	0.0216		3.566	0.235		3.566	0.175786		3.566	0.1313
3.571	0.0216		3.571	0.235		3.571	0.17568		3.571	0.1313
3.575	0.0216		3.575	0.235		3.575	0.175875		3.575	0.1313
3.579	0.0216		3.579	0.235		3.579	0.175169		3.579	0.1313
3.584	0.0216		3.584	0.2349		3.584	0.175863		3.584	0.1313
3.588	0.0216		3.588	0.2349		3.588	0.175157		3.588	0.1313
3.592	0.0216		3.592	0.2349		3.592	0.175851		3.592	0.1313
3.597	0.0216		3.597	0.2349		3.597	0.175345		3.597	0.1313
3.601	0.0216		3.601	0.2349		3.601	0.175639		3.601	0.1313
3.605	0.0216		3.605	0.2349		3.605	0.175033		3.605	0.1313
3.61	0.0216		3.61	0.2349		3.61	0.175027		3.61	0.1313
3.614	0.0216		3.614	0.2349		3.614	0.175322		3.614	0.1313
3.618	0.0216		3.618	0.2349		3.618	0.175516		3.618	0.1313
3.623	0.0216		3.623	0.2349		3.623	0.17561		3.623	0.1313
3.627	0.0216		3.627	0.2348		3.627	0.175606		3.627	0.1313
3.631	0.0216		3.631	0.2348		3.631	0.175402		3.631	0.1313
3.636	0.0216		3.636	0.2348		3.636	0.174998		3.636	0.1313
3.64	0.0216		3.64	0.2348		3.64	0.174994		3.64	0.1313
3.644	0.0216		3.644	0.2348		3.644	0.175288		3.644	0.1313
3.649	0.0216		3.649	0.2348		3.649	0.175682		3.649	0.1312
3.653	0.0216		3.653	0.2348		3.653	0.175076		3.653	0.1312
3.657	0.0216		3.657	0.2348		3.657	0.175371		3.657	0.1312
3.662	0.0216		3.662	0.2348		3.662	0.175565		3.662	0.1312
3.666	0.0216		3.666	0.2348		3.666	0.175759		3.666	0.1312
3.67	0.0216		3.67	0.2348		3.67	0.175253		3.67	0.1312
3.675	0.0216		3.675	0.2348		3.675	0.174947		3.675	0.1312
3.679	0.0216		3.679	0.2347		3.679	0.175241		3.679	0.1312
3.683	0.0216		3.683	0.2347		3.683	0.174935		3.683	0.1312
3.688	0.0216		3.688	0.2347		3.688	0.175729		3.688	0.1312
3.692	0.0216		3.692	0.2347		3.692	0.174924		3.692	0.1312
3.696	0.0216		3.696	0.2347		3.696	0.175418		3.696	0.1312
3.701	0.0216		3.701	0.2347		3.701	0.175312		3.701	0.1312
3.705	0.0216		3.705	0.2347		3.705	0.175206		3.705	0.1312
3.709	0.0216		3.709	0.2347		3.709	0.175502		3.709	0.1312
3.714	0.0216		3.714	0.2347		3.714	0.175298		3.714	0.1312
3.718	0.0216		3.718	0.2347		3.718	0.175694		3.718	0.1312
3.722	0.0216		3.722	0.2347		3.722	0.17539		3.722	0.1312
3.727	0.0216		3.727	0.2347		3.727	0.174984		3.727	0.1312
3.731	0.0216		3.731	0.2346		3.731	0.175378		3.731	0.1312
3.735	0.0216		3.735	0.2346		3.735	0.175473		3.735	0.1312
3.74	0.0216		3.74	0.2346		3.74	0.174867		3.74	0.1312
3.744	0.0216		3.744	0.2346		3.744	0.175761		3.744	0.1312
3.748	0.0216		3.748	0.2346		3.748	0.175755		3.748	0.1312
3.753	0.0216		3.753	0.2346		3.753	0.175549		3.753	0.1312
3.757	0.0216		3.757	0.2346		3.757	0.175043		3.757	0.1312
3.761	0.0216		3.761	0.2346		3.761	0.175537		3.761	0.1312
3.766	0.0216		3.766	0.2346		3.766	0.175531		3.766	0.1312
3.77	0.0216		3.77	0.2346		3.77	0.174925		3.77	0.1312
3.774	0.0216		3.774	0.2346		3.774	0.17562		3.774	0.1312
3.779	0.0216		3.779	0.2345		3.779	0.175014		3.779	0.1312
3.783	0.0216		3.783	0.2345		3.783	0.175308		3.783	0.1312
3.787	0.0216		3.787	0.2345		3.787	0.175104		3.787	0.1311
3.792	0.0216		3.792	0.2345		3.792	0.1753		3.792	0.1311
3.796	0.0216		3.796	0.2345		3.796	0.175596		3.796	0.1311
3.8	0.0216		3.8	0.2345		3.8	0.175192		3.8	0.1311
3.805	0.0216		3.805	0.2345		3.805	0.174986		3.805	0.1311
3.809	0.0216		3.809	0.2345		3.809	0.17478		3.809	0.1311
3.813	0.0216		3.813	0.2345		3.813	0.175175		3.813	0.1311
3.818	0.0216		3.818	0.2345		3.818	0.175269		3.818	0.1311
3.822	0.0216		3.822	0.2345		3.822	0.175163		3.822	0.1311
3.826	0.0216		3.826	0.2344		3.826	0.175257		3.826	0.1311
3.831	0.0216		3.831	0.2344		3.831	0.175351		3.831	0.1311
3.835	0.0216		3.835	0.2344		3.835	0.175545		3.835	0.1311
3.839	0.0216		3.839	0.2344		3.839	0.175339		3.839	0.1311
3.844	0.0216		3.844	0.2344		3.844	0.175033		3.844	0.1311
3.848	0.0216		3.848	0.2344		3.848	0.175527		3.848	0.1311
3.852	0.0216		3.852	0.2344		3.852	0.174922		3.852	0.1311
3.857	0.0216		3.857	0.2344		3.857	0.174716		3.857	0.1311
3.861	0.0216		3.861	0.2344		3.861	0.17471		3.861	0.1311
3.865	0.0216		3.865	0.2344		3.865	0.175606		3.865	0.1311
3.87	0.0216		3.87	0.2344		3.87	0.174702		3.87	0.1311
3.874	0.0216		3.874	0.2343		3.874	0.174698		3.874	0.1311
3.878	0.0216		3.878	0.2343		3.878	0.174992		3.878	0.1311
3.883	0.0216		3.883	0.2343		3.883	0.175186		3.883	0.1311
3.887	0.0216		3.887	0.2343		3.887	0.17488		3.887	0.1311
3.891	0.0216		3.891	0.2343		3.891	0.175475		3.891	0.1311
3.896	0.0216		3.896	0.2343		3.896	0.175369		3.896	0.1311
3.9	0.0216		3.9	0.2343		3.9	0.174963		3.9	0.1311
3.904	0.0216		3.904	0.2343		3.904	0.175457		3.904	0.1311
3.909	0.0216		3.909	0.2343		3.909	0.175551		3.909	0.1311
3.913	0.0216		3.913	0.2343		3.913	0.175345		3.913	0.1311
3.917	0.0216		3.917	0.2343		3.917	0.174939		3.917	0.1311
3.922	0.0216		3.922	0.2342		3.922	0.175133		3.922	0.131
3.926	0.0216		3.926	0.2342		3.926	0.174827		3.926	0.131
3.93	0.0216		3.93	0.2342		3.93	0.175422		3.93	0.131
3.935	0.0216		3.935	0.2342		3.935	0.175116		3.935	0.131
3.939	0.0216		3.939	0.2342		3.939	0.17471		3.939	0.131
3.943	0.0216		3.943	0.2342		3.943	0.175304		3.943	0.131
3.948	0.0216		3.948	0.2342		3.948	0.1748		3.948	0.131
3.952	0.0216		3.952	0.2342		3.952	0.175496		3.952	0.131
3.956	0.0216		3.956	0.2342		3.956	0.17529		3.956	0.131
3.961	0.0216		3.961	0.2342		3.961	0.175184		3.961	0.131
3.965	0.0216		3.965	0.2342		3.965	0.174778		3.965	0.131
3.969	0.0216		3.969	0.2341		3.969	0.174873		3.969	0.131
3.974	0.0216		3.974	0.2341		3.974	0.174567		3.974	0.131
3.978	0.0216		3.978	0.2341		3.978	0.175261		3.978	0.131
3.982	0.0216		3.982	0.2341		3.982	0.175355		3.982	0.131
3.987	0.0216		3.987	0.2341		3.987	0.175049		3.987	0.131
3.991	0.0216		3.991	0.2341		3.991	0.174543		3.991	0.131
3.995	0.0216		3.995	0.2341		3.995	0.175037		3.995	0.131
4	0.0216		4	0.2341		4	0.175031		4	0.131
4.004	0.0216		4.004	0.2341		4.004	0.175025		4.004	0.131
4.008	0.0216		4.008	0.2341		4.008	0.17502		4.008	0.131
4.013	0.0216		4.013	0.2341		4.013	0.174814		4.013	0.131
4.017	0.0216		4.017	0.234		4.017	0.174508		4.017	0.131
4.021	0.0216		4.021	0.234		4.021	0.174602		4.021	0.131
4.026	0.0216		4.026	0.234		4.026	0.175196		4.026	0.131
4.03	0.0216		4.03	0.234		4.03	0.17469		4.03	0.131
4.034	0.0216		4.034	0.234		4.034	0.174884		4.034	0.131
4.039	0.0216		4.039	0.234		4.039	0.175178		4.039	0.131
4.043	0.0216		4.043	0.234		4.043	0.174873		4.043	0.131
4.047	0.0216		4.047	0.234		4.047	0.174767		4.047	0.1309
4.052	0.0216		4.052	0.234		4.052	0.174561		4.052	0.1309
4.056	0.0216		4.056	0.234		4.056	0.174855		4.056	0.1309
4.06	0.0216		4.06	0.234		4.06	0.174649		4.06	0.1309
4.065	0.0216		4.065	0.2339		4.065	0.175343		4.065	0.1309
4.069	0.0216		4.069	0.2339		4.069	0.174637		4.069	0.1309
4.073	0.0216		4.073	0.2339		4.073	0.174531		4.073	0.1309
4.078	0.0216		4.078	0.2339		4.078	0.174925		4.078	0.1309
4.082	0.0216		4.082	0.2339		4.082	0.17472		4.082	0.1309
4.086	0.0216		4.086	0.2339		4.086	0.175314		4.086	0.1309
4.091	0.0216		4.091	0.2339		4.091	0.174708		4.091	0.1309
4.095	0.0216		4.095	0.2339		4.095	0.175302		4.095	0.1309
4.099	0.0216		4.099	0.2339		4.099	0.174598		4.099	0.1309
4.104	0.0216		4.104	0.2339		4.104	0.174692		4.104	0.1309
4.108	0.0216		4.108	0.2338		4.108	0.174586		4.108	0.1309
4.112	0.0216		4.112	0.2338		4.112	0.17508		4.112	0.1309
4.117	0.0216		4.117	0.2338		4.117	0.175175		4.117	0.1309
4.121	0.0216		4.121	0.2338		4.121	0.174769		4.121	0.1309
4.125	0.0216		4.125	0.2338		4.125	0.174663		4.125	0.1309
4.13	0.0216		4.13	0.2338		4.13	0.175257		4.13	0.1309
4.134	0.0216		4.134	0.2338		4.134	0.174351		4.134	0.1309
4.138	0.0216		4.138	0.2338		4.138	0.174745		4.138	0.1309
4.143	0.0216		4.143	0.2338		4.143	0.174839		4.143	0.1309
4.147	0.0216		4.147	0.2338		4.147	0.175133		4.147	0.1309
4.151	0.0216		4.151	0.2338		4.151	0.174627		4.151	0.1309
4.156	0.0216		4.156	0.2337		4.156	0.174522		4.156	0.1309
4.16	0.0216		4.16	0.2337		4.16	0.175116		4.16	0.1309
4.164	0.0216		4.164	0.2337		4.164	0.17481		4.164	0.1308
4.169	0.0216		4.169	0.2337		4.169	0.174404		4.169	0.1308
4.173	0.0216		4.173	0.2337		4.173	0.174998		4.173	0.1308
4.177	0.0216		4.177	0.2337		4.177	0.174292		4.177	0.1308
4.182	0.0216		4.182	0.2337		4.182	0.174486		4.182	0.1308
4.186	0.0216		4.186	0.2337		4.186	0.17468		4.186	0.1308
4.19	0.0216		4.19	0.2337		4.19	0.174975		4.19	0.1308
4.195	0.0216		4.195	0.2337		4.195	0.174369		4.195	0.1308
4.199	0.0216		4.199	0.2336		4.199	0.174963		4.199	0.1308
4.203	0.0216		4.203	0.2336		4.203	0.174857		4.203	0.1308
4.208	0.0216		4.208	0.2336		4.208	0.175051		4.208	0.1308
4.212	0.0216		4.212	0.2336		4.212	0.175145		4.212	0.1308
4.216	0.0216		4.216	0.2336		4.216	0.174839		4.216	0.1308
4.221	0.0216		4.221	0.2336		4.221	0.175033		4.221	0.1308
4.225	0.0216		4.225	0.2336		4.225	0.175127		4.225	0.1308
4.229	0.0216		4.229	0.2336		4.229	0.174922		4.229	0.1308
4.234	0.0216		4.234	0.2336		4.234	0.174916		4.234	0.1308
4.238	0.0216		4.238	0.2336		4.238	0.17491		4.238	0.1308
4.242	0.0216		4.242	0.2336		4.242	0.174404		4.242	0.1308
4.247	0.0216		4.247	0.2335		4.247	0.1744		4.247	0.1308
4.251	0.0216		4.251	0.2335		4.251	0.174994		4.251	0.1308
4.255	0.0216		4.255	0.2335		4.255	0.174188		4.255	0.1308
4.26	0.0216		4.26	0.2335		4.26	0.174882		4.26	0.1308
4.264	0.0216		4.264	0.2335		4.264	0.174876		4.264	0.1308
4.268	0.0216		4.268	0.2335		4.268	0.174171		4.268	0.1308
4.273	0.0216		4.273	0.2335		4.273	0.174965		4.273	0.1308
4.277	0.0216		4.277	0.2335		4.277	0.174859		4.277	0.1308
4.281	0.0216		4.281	0.2335		4.281	0.174553		4.281	0.1307
4.286	0.0216		4.286	0.2335		4.286	0.174247		4.286	0.1307
4.29	0.0216		4.29	0.2334		4.29	0.174141		4.29	0.1307
4.294	0.0216		4.294	0.2334		4.294	0.175035		4.294	0.1307
4.299	0.0216		4.299	0.2334		4.299	0.174729		4.299	0.1307
4.303	0.0216		4.303	0.2334		4.303	0.174224		4.303	0.1307
4.307	0.0216		4.307	0.2334		4.307	0.174518		4.307	0.1307
4.312	0.0216		4.312	0.2334		4.312	0.175012		4.312	0.1307
4.316	0.0216		4.316	0.2334		4.316	0.174406		4.316	0.1307
4.32	0.0216		4.32	0.2334		4.32	0.1741		4.32	0.1307
4.325	0.0216		4.325	0.2334		4.325	0.174094		4.325	0.1307
4.329	0.0216		4.329	0.2334		4.329	0.174888		4.329	0.1307
4.333	0.0216		4.333	0.2334		4.333	0.174482		4.333	0.1307
4.338	0.0216		4.338	0.2333		4.338	0.174276		4.338	0.1307
4.342	0.0216		4.342	0.2333		4.342	0.174971		4.342	0.1307
4.346	0.0216		4.346	0.2333		4.346	0.174765		4.346	0.1307
4.351	0.0216		4.351	0.2333		4.351	0.174959		4.351	0.1307
4.355	0.0216		4.355	0.2333		4.355	0.174953		4.355	0.1307
4.359	0.0216		4.359	0.2333		4.359	0.174847		4.359	0.1307
4.364	0.0216		4.364	0.2333		4.364	0.174941		4.364	0.1307
4.368	0.0216		4.368	0.2333		4.368	0.174035		4.368	0.1307
4.372	0.0216		4.372	0.2333		4.372	0.174629		4.372	0.1307
4.377	0.0216		4.377	0.2333		4.377	0.174824		4.377	0.1307
4.381	0.0216		4.381	0.2332		4.381	0.174718		4.381	0.1307
4.385	0.0216		4.385	0.2332		4.385	0.174712		4.385	0.1307
4.39	0.0216		4.39	0.2332		4.39	0.174006		4.39	0.1307
4.394	0.0216		4.394	0.2332		4.394	0.174098		4.394	0.1307
4.398	0.0216		4.398	0.2332		4.398	0.174092		4.398	0.1306
4.403	0.0216		4.403	0.2332		4.403	0.174386		4.403	0.1306
4.407	0.0216		4.407	0.2332		4.407	0.17478		4.407	0.1306
4.411	0.0216		4.411	0.2332		4.411	0.174775		4.411	0.1306
4.416	0.0216		4.416	0.2332		4.416	0.174269		4.416	0.1306
4.42	0.0216		4.42	0.2332		4.42	0.174863		4.42	0.1306
4.424	0.0216		4.424	0.2331		4.424	0.174557		4.424	0.1306
4.429	0.0216		4.429	0.2331		4.429	0.174051		4.429	0.1306
4.433	0.0216		4.433	0.2331		4.433	0.174245		4.433	0.1306
4.437	0.0216		4.437	0.2331		4.437	0.174739		4.437	0.1306
4.442	0.0216		4.442	0.2331		4.442	0.174333		4.442	0.1306
4.446	0.0216		4.446	0.2331		4.446	0.174027		4.446	0.1306
4.45	0.0216		4.45	0.2331		4.45	0.174822		4.45	0.1306
4.455	0.0216		4.455	0.2331		4.455	0.174016		4.455	0.1306
4.459	0.0216		4.459	0.2331		4.459	0.17471		4.459	0.1306
4.463	0.0215		4.463	0.2331		4.463	0.174404		4.463	0.1306
4.468	0.0215		4.468	0.2331		4.468	0.174496		4.468	0.1306
4.472	0.0215		4.472	0.233		4.472	0.17449		4.472	0.1306
4.476	0.0215		4.476	0.233		4.476	0.174584		4.476	0.1306
4.481	0.0215		4.481	0.233		4.481	0.173978		4.481	0.1306
4.485	0.0215		4.485	0.233		4.485	0.174073		4.485	0.1306
4.489	0.0215		4.489	0.233		4.489	0.174567		4.489	0.1306
4.494	0.0215		4.494	0.233		4.494	0.174361		4.494	0.1306
4.498	0.0215		4.498	0.233		4.498	0.173855		4.498	0.1306
4.502	0.0215		4.502	0.233		4.502	0.173949		4.502	0.1306
4.507	0.0215		4.507	0.233		4.507	0.174143		4.507	0.1306
4.511	0.0215		4.511	0.233		4.511	0.173937		4.511	0.1306
4.515	0.0215		4.515	0.2329		4.515	0.174331		4.515	0.1305
4.52	0.0215		4.52	0.2329		4.52	0.174725		4.52	0.1305
4.524	0.0215		4.524	0.2329		4.524	0.17462		4.524	0.1305
4.528	0.0215		4.528	0.2329		4.528	0.174714		4.528	0.1305
4.533	0.0215		4.533	0.2329		4.533	0.174008		4.533	0.1305
4.537	0.0215		4.537	0.2329		4.537	0.174602		4.537	0.1305
4.541	0.0215		4.541	0.2329		4.541	0.173796		4.541	0.1305
4.546	0.0215		4.546	0.2329		4.546	0.17459		4.546	0.1305
4.55	0.0215		4.55	0.2329		4.55	0.174484		4.55	0.1305
4.554	0.0215		4.554	0.2329		4.554	0.174178		4.554	0.1305
4.559	0.0215		4.559	0.2328		4.559	0.173773		4.559	0.1305
4.563	0.0215		4.563	0.2328		4.563	0.174567		4.563	0.1305
4.567	0.0215		4.567	0.2328		4.567	0.174661		4.567	0.1305
4.572	0.0215		4.572	0.2328		4.572	0.173755		4.572	0.1305
4.576	0.0215		4.576	0.2328		4.576	0.173749		4.576	0.1305
4.58	0.0215		4.58	0.2328		4.58	0.174443		4.58	0.1305
4.585	0.0215		4.585	0.2328		4.585	0.173837		4.585	0.1305
4.589	0.0215		4.589	0.2328		4.589	0.174431		4.589	0.1305
4.593	0.0215		4.593	0.2328		4.593	0.174625		4.593	0.1305
4.598	0.0215		4.598	0.2328		4.598	0.17452		4.598	0.1305
4.602	0.0215		4.602	0.2327		4.602	0.173814		4.602	0.1305
4.606	0.0215		4.606	0.2327		4.606	0.173808		4.606	0.1305
4.611	0.0215		4.611	0.2327		4.611	0.174002		4.611	0.1305
4.615	0.0215		4.615	0.2327		4.615	0.174498		4.615	0.1305
4.619	0.0215		4.619	0.2327		4.619	0.174092		4.619	0.1305
4.624	0.0215		4.624	0.2327		4.624	0.173786		4.624	0.1304
4.628	0.0215		4.628	0.2327		4.628	0.17458		4.628	0.1304
4.632	0.0215		4.632	0.2327		4.632	0.174475		4.632	0.1304
4.637	0.0215		4.637	0.2327		4.637	0.174269		4.637	0.1304
4.641	0.0215		4.641	0.2327		4.641	0.174563		4.641	0.1304
4.645	0.0215		4.645	0.2327		4.645	0.174257		4.645	0.1304
4.65	0.0215		4.65	0.2326		4.65	0.174351		4.65	0.1304
4.654	0.0215		4.654	0.2326		4.654	0.174045		4.654	0.1304
4.658	0.0215		4.658	0.2326		4.658	0.173939		4.658	0.1304
4.663	0.0215		4.663	0.2326		4.663	0.174133		4.663	0.1304
4.667	0.0215		4.667	0.2326		4.667	0.174027		4.667	0.1304
4.671	0.0215		4.671	0.2326		4.671	0.174322		4.671	0.1304
4.676	0.0215		4.676	0.2326		4.676	0.173916		4.676	0.1304
4.68	0.0215		4.68	0.2326		4.68	0.17431		4.68	0.1304
4.684	0.0215		4.684	0.2326		4.684	0.174204		4.684	0.1304
4.689	0.0215		4.689	0.2326		4.689	0.1738		4.689	0.1304
4.693	0.0215		4.693	0.2326		4.693	0.173596		4.693	0.1304
4.697	0.0215		4.697	0.2325		4.697	0.17369		4.697	0.1304
4.702	0.0215		4.702	0.2325		4.702	0.174484		4.702	0.1304
4.706	0.0215		4.706	0.2325		4.706	0.173978		4.706	0.1304
4.71	0.0215		4.71	0.2325		4.71	0.173673		4.71	0.1304
4.715	0.0215		4.715	0.2325		4.715	0.173767		4.715	0.1304
4.719	0.0215		4.719	0.2325		4.719	0.173561		4.719	0.1304
4.723	0.0215		4.723	0.2325		4.723	0.174155		4.723	0.1304
4.728	0.0215		4.728	0.2325		4.728	0.173949		4.728	0.1304
4.732	0.0215		4.732	0.2325		4.732	0.173643		4.732	0.1304
4.736	0.0215		4.736	0.2325		4.736	0.174137		4.736	0.1304
4.741	0.0215		4.741	0.2324		4.741	0.174131		4.741	0.1304
4.745	0.0215		4.745	0.2324		4.745	0.174025		4.745	0.1303
4.749	0.0215		4.749	0.2324		4.749	0.17372		4.749	0.1303
4.754	0.0215		4.754	0.2324		4.754	0.173614		4.754	0.1303
4.758	0.0215		4.758	0.2324		4.758	0.174208		4.758	0.1303
4.762	0.0215		4.762	0.2324		4.762	0.173502		4.762	0.1303
4.767	0.0215		4.767	0.2324		4.767	0.173898		4.767	0.1303
4.771	0.0215		4.771	0.2324		4.771	0.174394		4.771	0.1303
4.775	0.0215		4.775	0.2324		4.775	0.173788		4.775	0.1303
4.78	0.0215		4.78	0.2324		4.78	0.173482		4.78	0.1303
4.784	0.0215		4.784	0.2324		4.784	0.174376		4.784	0.1303
4.788	0.0215		4.788	0.2323		4.788	0.173871		4.788	0.1303
4.793	0.0215		4.793	0.2323		4.793	0.174065		4.793	0.1303
4.797	0.0215		4.797	0.2323		4.797	0.173559		4.797	0.1303
4.801	0.0215		4.801	0.2323		4.801	0.173853		4.801	0.1303
4.806	0.0215		4.806	0.2323		4.806	0.174047		4.806	0.1303
4.81	0.0215		4.81	0.2323		4.81	0.173741		4.81	0.1303
4.814	0.0215		4.814	0.2323		4.814	0.174135		4.814	0.1303
4.819	0.0215		4.819	0.2323		4.819	0.173429		4.819	0.1303
4.823	0.0215		4.823	0.2323		4.823	0.173524		4.823	0.1303
4.827	0.0215		4.827	0.2323		4.827	0.173518		4.827	0.1303
4.832	0.0215		4.832	0.2322		4.832	0.173812		4.832	0.1303
4.836	0.0215		4.836	0.2322		4.836	0.174006		4.836	0.1303
4.84	0.0215		4.84	0.2322		4.84	0.173602		4.84	0.1303
4.845	0.0215		4.845	0.2322		4.845	0.173598		4.845	0.1303
4.849	0.0215		4.849	0.2322		4.849	0.173494		4.849	0.1303
4.853	0.0215		4.853	0.2322		4.853	0.173588		4.853	0.1303
4.858	0.0215		4.858	0.2322		4.858	0.174182		4.858	0.1303
4.862	0.0215		4.862	0.2322		4.862	0.173476		4.862	0.1303
4.866	0.0215		4.866	0.2322		4.866	0.174171		4.866	0.1302
4.871	0.0215		4.871	0.2322		4.871	0.173565		4.871	0.1302
4.875	0.0215		4.875	0.2322		4.875	0.173959		4.875	0.1302
4.879	0.0215		4.879	0.2321		4.879	0.173453		4.879	0.1302
4.884	0.0215		4.884	0.2321		4.884	0.174147		4.884	0.1302
4.888	0.0215		4.888	0.2321		4.888	0.173541		4.888	0.1302
4.892	0.0215		4.892	0.2321		4.892	0.173535		4.892	0.1302
4.897	0.0215		4.897	0.2321		4.897	0.173829		4.897	0.1302
4.901	0.0215		4.901	0.2321		4.901	0.173724		4.901	0.1302
4.905	0.0215		4.905	0.2321		4.905	0.174018		4.905	0.1302
4.91	0.0215		4.91	0.2321		4.91	0.173812		4.91	0.1302
4.914	0.0215		4.914	0.2321		4.914	0.174006		4.914	0.1302
4.918	0.0215		4.918	0.2321		4.918	0.173502		4.918	0.1302
4.923	0.0215		4.923	0.2321		4.923	0.173398		4.923	0.1302
4.927	0.0215		4.927	0.232		4.927	0.173394		4.927	0.1302
4.931	0.0215		4.931	0.232		4.931	0.173488		4.931	0.1302
4.936	0.0215		4.936	0.232		4.936	0.174182		4.936	0.1302
4.94	0.0215		4.94	0.232		4.94	0.173676		4.94	0.1302
4.944	0.0215		4.944	0.232		4.944	0.173571		4.944	0.1302
4.949	0.0215		4.949	0.232		4.949	0.173265		4.949	0.1302
4.953	0.0215		4.953	0.232		4.953	0.174059		4.953	0.1302
4.957	0.0215		4.957	0.232		4.957	0.173253		4.957	0.1302
4.962	0.0216		4.962	0.232		4.962	0.173447		4.962	0.1302
4.966	0.0215		4.966	0.232		4.966	0.173441		4.966	0.1302
4.97	0.0215		4.97	0.232		4.97	0.173635		4.97	0.1302
4.975	0.0215		4.975	0.2319		4.975	0.173429		4.975	0.1302
4.979	0.0215		4.979	0.2319		4.979	0.174124		4.979	0.1302
4.983	0.0215		4.983	0.2319		4.983	0.173518		4.983	0.1302
4.988	0.0215		4.988	0.2319		4.988	0.173512		4.988	0.1302
4.992	0.0215		4.992	0.2319		4.992	0.173706		4.992	0.1301
4.996	0.0215		4.996	0.2319		4.996	0.173602		4.996	0.1301
5.001	0.0215		5.001	0.2319		5.001	0.174098		5.001	0.1301
5.005	0.0215		5.005	0.2319		5.005	0.173494		5.005	0.1301
5.009	0.0215		5.009	0.2319		5.009	0.17399		5.009	0.1301
5.014	0.0215		5.014	0.2319		5.014	0.173286		5.014	0.1301
5.018	0.0215		5.018	0.2319		5.018	0.17358		5.018	0.1301
5.022	0.0215		5.022	0.2318		5.022	0.173375		5.022	0.1301
5.027	0.0215		5.027	0.2318		5.027	0.173269		5.027	0.1301
5.031	0.0215		5.031	0.2318		5.031	0.173263		5.031	0.1301
5.035	0.0215		5.035	0.2318		5.035	0.173257		5.035	0.1301
5.04	0.0215		5.04	0.2318		5.04	0.173551		5.04	0.1301
5.044	0.0215		5.044	0.2318		5.044	0.173545		5.044	0.1301
5.048	0.0215		5.048	0.2318		5.048	0.173239		5.048	0.1301
5.053	0.0215		5.053	0.2318		5.053	0.174033		5.053	0.1301
5.057	0.0215		5.057	0.2318		5.057	0.173627		5.057	0.1301
5.061	0.0215		5.061	0.2318		5.061	0.173622		5.061	0.1301
5.066	0.0215		5.066	0.2318		5.066	0.173816		5.066	0.1301
5.07	0.0215		5.07	0.2317		5.07	0.17381		5.07	0.1301
5.074	0.0215		5.074	0.2317		5.074	0.173206		5.074	0.1301
5.079	0.0215		5.079	0.2317		5.079	0.173702		5.079	0.1301
5.083	0.0215		5.083	0.2317		5.083	0.173498		5.083	0.1301
5.087	0.0215		5.087	0.2317		5.087	0.173194		5.087	0.1301
5.092	0.0215		5.092	0.2317		5.092	0.17329		5.092	0.1301
5.096	0.0215		5.096	0.2317		5.096	0.173686		5.096	0.1301
5.1	0.0215		5.1	0.2317		5.1	0.17388		5.1	0.1301
5.105	0.0215		5.105	0.2317		5.105	0.173575		5.105	0.1301
5.109	0.0215		5.109	0.2317		5.109	0.173369		5.109	0.1301
5.113	0.0215		5.113	0.2317		5.113	0.173263		5.113	0.1301
5.118	0.0215		5.118	0.2316		5.118	0.173657		5.118	0.13
5.122	0.0215		5.122	0.2316		5.122	0.173851		5.122	0.13
5.126	0.0215		5.126	0.2316		5.126	0.173645		5.126	0.13
5.131	0.0215		5.131	0.2316		5.131	0.173839		5.131	0.13
5.135	0.0215		5.135	0.2316		5.135	0.173433		5.135	0.13
5.139	0.0215		5.139	0.2316		5.139	0.173027		5.139	0.13
5.144	0.0216		5.144	0.2316		5.144	0.173322		5.144	0.13
5.148	0.0215		5.148	0.2316		5.148	0.173216		5.148	0.13
5.152	0.0215		5.152	0.2316		5.152	0.173412		5.152	0.13
5.157	0.0215		5.157	0.2316		5.157	0.173008		5.157	0.13
5.161	0.0215		5.161	0.2316		5.161	0.173104		5.161	0.13
5.165	0.0215		5.165	0.2316		5.165	0.1732		5.165	0.13
5.17	0.0216		5.17	0.2315		5.17	0.173396		5.17	0.13
5.174	0.0215		5.174	0.2315		5.174	0.173092		5.174	0.13
5.178	0.0215		5.178	0.2315		5.178	0.173788		5.178	0.13
5.183	0.0215		5.183	0.2315		5.183	0.173784		5.183	0.13
5.187	0.0215		5.187	0.2315		5.187	0.173878		5.187	0.13
5.191	0.0215		5.191	0.2315		5.191	0.173073		5.191	0.13
5.196	0.0215		5.196	0.2315		5.196	0.173867		5.196	0.13
5.2	0.0215		5.2	0.2315		5.2	0.173261		5.2	0.13
5.204	0.0215		5.204	0.2315		5.204	0.172955		5.204	0.13
5.209	0.0215		5.209	0.2315		5.209	0.173449		5.209	0.13
5.213	0.0215		5.213	0.2315		5.213	0.172943		5.213	0.13
5.217	0.0216		5.217	0.2314		5.217	0.172937		5.217	0.13
5.222	0.0216		5.222	0.2314		5.222	0.173031		5.222	0.13
5.226	0.0216		5.226	0.2314		5.226	0.173325		5.226	0.13
5.23	0.0215		5.23	0.2314		5.23	0.17312		5.23	0.13
5.235	0.0215		5.235	0.2314		5.235	0.173014		5.235	0.13
5.239	0.0215		5.239	0.2314		5.239	0.17321		5.239	0.13
5.243	0.0216		5.243	0.2314		5.243	0.173606		5.243	0.13
5.248	0.0216		5.248	0.2314		5.248	0.172902		5.248	0.13
5.252	0.0216		5.252	0.2314		5.252	0.173398		5.252	0.13
5.256	0.0215		5.256	0.2314		5.256	0.172994		5.256	0.1299
5.261	0.0215		5.261	0.2314		5.261	0.17369		5.261	0.1299
5.265	0.0215		5.265	0.2314		5.265	0.172986		5.265	0.1299
5.269	0.0215		5.269	0.2313		5.269	0.17348		5.269	0.1299
5.274	0.0216		5.274	0.2313		5.274	0.173775		5.274	0.1299
5.278	0.0215		5.278	0.2313		5.278	0.173569		5.278	0.1299
5.282	0.0215		5.282	0.2313		5.282	0.173763		5.282	0.1299
5.287	0.0215		5.287	0.2313		5.287	0.172857		5.287	0.1299
5.291	0.0215		5.291	0.2313		5.291	0.173551		5.291	0.1299
5.295	0.0215		5.295	0.2313		5.295	0.172945		5.295	0.1299
5.3	0.0216		5.3	0.2313		5.3	0.173539		5.3	0.1299
5.304	0.0216		5.304	0.2313		5.304	0.173533		5.304	0.1299
5.308	0.0215		5.308	0.2313		5.308	0.173027		5.308	0.1299
5.313	0.0215		5.313	0.2313		5.313	0.173022		5.313	0.1299
5.317	0.0216		5.317	0.2313		5.317	0.173716		5.317	0.1299
5.321	0.0216		5.321	0.2312		5.321	0.173312		5.321	0.1299
5.326	0.0216		5.326	0.2312		5.326	0.173108		5.326	0.1299
5.33	0.0215		5.33	0.2312		5.33	0.173104		5.33	0.1299
5.334	0.0215		5.334	0.2312		5.334	0.1733		5.334	0.1299
5.339	0.0215		5.339	0.2312		5.339	0.173596		5.339	0.1299
5.343	0.0215		5.343	0.2312		5.343	0.172892		5.343	0.1299
5.347	0.0216		5.347	0.2312		5.347	0.173088		5.347	0.1299
5.352	0.0216		5.352	0.2312		5.352	0.173684		5.352	0.1299
5.356	0.0216		5.356	0.2312		5.356	0.172978		5.356	0.1299
5.36	0.0215		5.36	0.2312		5.36	0.173173		5.36	0.1299
5.365	0.0215		5.365	0.2312		5.365	0.172867		5.365	0.1299
5.369	0.0215		5.369	0.2312		5.369	0.173561		5.369	0.1299
5.373	0.0216		5.373	0.2311		5.373	0.172855		5.373	0.1299
5.378	0.0216		5.378	0.2311		5.378	0.173449		5.378	0.1299
5.382	0.0216		5.382	0.2311		5.382	0.173143		5.382	0.1299
5.386	0.0215		5.386	0.2311		5.386	0.173637		5.386	0.1299
5.391	0.0215		5.391	0.2311		5.391	0.172931		5.391	0.1299
5.395	0.0215		5.395	0.2311		5.395	0.173025		5.395	0.1299
5.399	0.0215		5.399	0.2311		5.399	0.17282		5.399	0.1298
5.404	0.0216		5.404	0.2311		5.404	0.173314		5.404	0.1298
5.408	0.0216		5.408	0.2311		5.408	0.17331		5.408	0.1298
5.412	0.0215		5.412	0.2311		5.412	0.173506		5.412	0.1298
5.417	0.0215		5.417	0.2311		5.417	0.172702		5.417	0.1298
5.421	0.0215		5.421	0.2311		5.421	0.173498		5.421	0.1298
5.425	0.0216		5.425	0.231		5.425	0.173094		5.425	0.1298
5.43	0.0216		5.43	0.231		5.43	0.17289		5.43	0.1298
5.434	0.0215		5.434	0.231		5.434	0.173486		5.434	0.1298
5.438	0.0215		5.438	0.231		5.438	0.17358		5.438	0.1298
5.443	0.0215		5.443	0.231		5.443	0.173175		5.443	0.1298
5.447	0.0215		5.447	0.231		5.447	0.172769		5.447	0.1298
5.451	0.0216		5.451	0.231		5.451	0.173063		5.451	0.1298
5.456	0.0216		5.456	0.231		5.456	0.172657		5.456	0.1298
5.46	0.0216		5.46	0.231		5.46	0.172651		5.46	0.1298
5.464	0.0215		5.464	0.231		5.464	0.173145		5.464	0.1298
5.469	0.0215		5.469	0.231		5.469	0.172639		5.469	0.1298
5.473	0.0215		5.473	0.2309		5.473	0.173233		5.473	0.1298
5.477	0.0216		5.477	0.2309		5.477	0.173527		5.477	0.1298
5.482	0.0216		5.482	0.2309		5.482	0.173422		5.482	0.1298
5.486	0.0216		5.486	0.2309		5.486	0.173316		5.486	0.1298
5.49	0.0215		5.49	0.2309		5.49	0.173112		5.49	0.1298
5.495	0.0215		5.495	0.2309		5.495	0.173508		5.495	0.1298
5.499	0.0215		5.499	0.2309		5.499	0.172704		5.499	0.1298
5.503	0.0215		5.503	0.2309		5.503	0.1731		5.503	0.1298
5.508	0.0216		5.508	0.2309		5.508	0.172996		5.508	0.1298
5.512	0.0216		5.512	0.2309		5.512	0.172992		5.512	0.1298
5.516	0.0215		5.516	0.2309		5.516	0.173088		5.516	0.1298
5.521	0.0216		5.521	0.2309		5.521	0.172682		5.521	0.1298
5.525	0.0215		5.525	0.2308		5.525	0.172876		5.525	0.1298
5.529	0.0216		5.529	0.2308		5.529	0.173371		5.529	0.1298
5.534	0.0216		5.534	0.2308		5.534	0.172665		5.534	0.1298
5.538	0.0216		5.538	0.2308		5.538	0.173359		5.538	0.1298
5.542	0.0215		5.542	0.2308		5.542	0.173453		5.542	0.1297
5.547	0.0215		5.547	0.2308		5.547	0.172847		5.547	0.1297
5.551	0.0215		5.551	0.2308		5.551	0.172841		5.551	0.1297
5.555	0.0216		5.555	0.2308		5.555	0.173435		5.555	0.1297
5.56	0.0216		5.56	0.2308		5.56	0.172929		5.56	0.1297
5.564	0.0216		5.564	0.2308		5.564	0.173024		5.564	0.1297
5.568	0.0215		5.568	0.2308		5.568	0.172518		5.568	0.1297
5.573	0.0215		5.573	0.2308		5.573	0.173012		5.573	0.1297
5.577	0.0215		5.577	0.2307		5.577	0.172708		5.577	0.1297
5.581	0.0216		5.581	0.2307		5.581	0.173404		5.581	0.1297
5.586	0.0216		5.586	0.2307		5.586	0.1732		5.586	0.1297
5.59	0.0216		5.59	0.2307		5.59	0.173196		5.59	0.1297
5.594	0.0215		5.594	0.2307		5.594	0.173092		5.594	0.1297
5.599	0.0215		5.599	0.2307		5.599	0.173388		5.599	0.1297
5.603	0.0215		5.603	0.2307		5.603	0.172782		5.603	0.1297
5.607	0.0215		5.607	0.2307		5.607	0.172876		5.607	0.1297
5.612	0.0216		5.612	0.2307		5.612	0.173271		5.612	0.1297
5.616	0.0215		5.616	0.2307		5.616	0.173365		5.616	0.1297
5.62	0.0215		5.62	0.2307		5.62	0.173259		5.62	0.1297
5.625	0.0215		5.625	0.2307		5.625	0.173153		5.625	0.1297
5.629	0.0215		5.629	0.2306		5.629	0.172447		5.629	0.1297
5.633	0.0215		5.633	0.2306		5.633	0.173241		5.633	0.1297
5.638	0.0215		5.638	0.2306		5.638	0.172735		5.638	0.1297
5.642	0.0215		5.642	0.2306		5.642	0.172729		5.642	0.1297
5.646	0.0215		5.646	0.2306		5.646	0.172924		5.646	0.1297
5.651	0.0215		5.651	0.2306		5.651	0.172818		5.651	0.1297
5.655	0.0215		5.655	0.2306		5.655	0.173212		5.655	0.1297
5.659	0.0215		5.659	0.2306		5.659	0.173308		5.659	0.1297
5.664	0.0215		5.664	0.2306		5.664	0.172604		5.664	0.1297
5.668	0.0215		5.668	0.2306		5.668	0.1731		5.668	0.1297
5.672	0.0215		5.672	0.2306		5.672	0.172396		5.672	0.1297
5.677	0.0215		5.677	0.2305		5.677	0.172892		5.677	0.1296
5.681	0.0215		5.681	0.2305		5.681	0.172688		5.681	0.1296
5.685	0.0215		5.685	0.2305		5.685	0.173084		5.685	0.1296
5.69	0.0215		5.69	0.2305		5.69	0.173278		5.69	0.1296
5.694	0.0215		5.694	0.2305		5.694	0.172473		5.694	0.1296
5.698	0.0215		5.698	0.2305		5.698	0.172467		5.698	0.1296
5.703	0.0215		5.703	0.2305		5.703	0.172761		5.703	0.1296
5.707	0.0215		5.707	0.2305		5.707	0.172555		5.707	0.1296
5.711	0.0215		5.711	0.2305		5.711	0.172449		5.711	0.1296
5.716	0.0215		5.716	0.2305		5.716	0.172443		5.716	0.1296
5.72	0.0215		5.72	0.2305		5.72	0.172537		5.72	0.1296
5.724	0.0215		5.724	0.2305		5.724	0.172331		5.724	0.1296
5.729	0.0215		5.729	0.2304		5.729	0.173225		5.729	0.1296
5.733	0.0215		5.733	0.2304		5.733	0.17292		5.733	0.1296
5.737	0.0215		5.737	0.2304		5.737	0.172814		5.737	0.1296
5.742	0.0215		5.742	0.2304		5.742	0.17251		5.742	0.1296
5.746	0.0215		5.746	0.2304		5.746	0.173206		5.746	0.1296
5.75	0.0215		5.75	0.2304		5.75	0.172602		5.75	0.1296
5.755	0.0215		5.755	0.2304		5.755	0.172898		5.755	0.1296
5.759	0.0215		5.759	0.2304		5.759	0.173094		5.759	0.1296
5.763	0.0215		5.763	0.2304		5.763	0.17319		5.763	0.1296
5.768	0.0215		5.768	0.2304		5.768	0.172986		5.768	0.1296
5.772	0.0215		5.772	0.2304		5.772	0.172982		5.772	0.1296
5.776	0.0215		5.776	0.2304		5.776	0.172576		5.776	0.1296
5.781	0.0215		5.781	0.2303		5.781	0.172571		5.781	0.1296
5.785	0.0215		5.785	0.2303		5.785	0.172865		5.785	0.1296
5.789	0.0215		5.789	0.2303		5.789	0.173059		5.789	0.1296
5.794	0.0215		5.794	0.2303		5.794	0.173053		5.794	0.1296
5.798	0.0215		5.798	0.2303		5.798	0.172447		5.798	0.1296
5.802	0.0215		5.802	0.2303		5.802	0.172641		5.802	0.1296
5.807	0.0215		5.807	0.2303		5.807	0.172935		5.807	0.1296
5.811	0.0215		5.811	0.2303		5.811	0.172629		5.811	0.1296
5.815	0.0215		5.815	0.2303		5.815	0.173124		5.815	0.1295
5.82	0.0215		5.82	0.2303		5.82	0.172418		5.82	0.1295
5.824	0.0215		5.824	0.2303		5.824	0.172314		5.824	0.1295
5.828	0.0215		5.828	0.2302		5.828	0.17261		5.828	0.1295
5.833	0.0215		5.833	0.2302		5.833	0.172606		5.833	0.1295
5.837	0.0215		5.837	0.2302		5.837	0.172302		5.837	0.1295
5.841	0.0215		5.841	0.2302		5.841	0.172198		5.841	0.1295
5.846	0.0215		5.846	0.2302		5.846	0.172594		5.846	0.1295
5.85	0.0215		5.85	0.2302		5.85	0.17259		5.85	0.1295
5.854	0.0215		5.854	0.2302		5.854	0.172586		5.854	0.1295
5.859	0.0215		5.859	0.2302		5.859	0.17288		5.859	0.1295
5.863	0.0215		5.863	0.2302		5.863	0.172875		5.863	0.1295
5.867	0.0215		5.867	0.2302		5.867	0.172569		5.867	0.1295
5.872	0.0215		5.872	0.2302		5.872	0.172763		5.872	0.1295
5.876	0.0215		5.876	0.2302		5.876	0.172857		5.876	0.1295
5.88	0.0215		5.88	0.2301		5.88	0.172651		5.88	0.1295
5.885	0.0215		5.885	0.2301		5.885	0.172445		5.885	0.1295
5.889	0.0215		5.889	0.2301		5.889	0.172239		5.889	0.1295
5.893	0.0215		5.893	0.2301		5.893	0.172933		5.893	0.1295
5.898	0.0215		5.898	0.2301		5.898	0.172627		5.898	0.1295
5.902	0.0215		5.902	0.2301		5.902	0.172122		5.902	0.1295
5.906	0.0215		5.906	0.2301		5.906	0.173016		5.906	0.1295
5.911	0.0215		5.911	0.2301		5.911	0.172112		5.911	0.1295
5.915	0.0215		5.915	0.2301		5.915	0.172808		5.915	0.1295
5.919	0.0215		5.919	0.2301		5.919	0.172704		5.919	0.1295
5.924	0.0215		5.924	0.2301		5.924	0.1726		5.924	0.1295
5.928	0.0215		5.928	0.2301		5.928	0.172196		5.928	0.1295
5.932	0.0215		5.932	0.2301		5.932	0.172492		5.932	0.1295
5.937	0.0215		5.937	0.23		5.937	0.172788		5.937	0.1295
5.941	0.0215		5.941	0.23		5.941	0.172184		5.941	0.1295
5.945	0.0215		5.945	0.23		5.945	0.172078		5.945	0.1295
5.95	0.0215		5.95	0.23		5.95	0.172573		5.95	0.1295
5.954	0.0215		5.954	0.23		5.954	0.172667		5.954	0.1295
5.958	0.0215		5.958	0.23		5.958	0.172861		5.958	0.1295
5.963	0.0215		5.963	0.23		5.963	0.172855		5.963	0.1294
5.967	0.0215		5.967	0.23		5.967	0.172849		5.967	0.1294
5.971	0.0215		5.971	0.23		5.971	0.172643		5.971	0.1294
5.976	0.0215		5.976	0.23		5.976	0.172237		5.976	0.1294
5.98	0.0215		5.98	0.23		5.98	0.172831		5.98	0.1294
5.984	0.0215		5.984	0.23		5.984	0.172625		5.984	0.1294
5.989	0.0215		5.989	0.2299		5.989	0.17232		5.989	0.1294
5.993	0.0215		5.993	0.2299		5.993	0.172414		5.993	0.1294
5.997	0.0215		5.997	0.2299		5.997	0.17261		5.997	0.1294
6.002	0.0215		6.002	0.2299		6.002	0.172306		6.002	0.1294
6.006	0.0215		6.006	0.2299		6.006	0.172602		6.006	0.1294
6.01	0.0215		6.01	0.2299		6.01	0.172098		6.01	0.1294
6.015	0.0215		6.015	0.2299		6.015	0.172194		6.015	0.1294
6.019	0.0214		6.019	0.2299		6.019	0.17289		6.019	0.1294
6.023	0.0215		6.023	0.2299		6.023	0.172086		6.023	0.1294
6.028	0.0215		6.028	0.2299		6.028	0.17288		6.028	0.1294
6.032	0.0215		6.032	0.2299		6.032	0.172175		6.032	0.1294
6.036	0.0215		6.036	0.2298		6.036	0.172869		6.036	0.1294
6.041	0.0215		6.041	0.2298		6.041	0.172663		6.041	0.1294
6.045	0.0215		6.045	0.2298		6.045	0.172657		6.045	0.1294
6.049	0.0215		6.049	0.2298		6.049	0.172151		6.049	0.1294
6.054	0.0215		6.054	0.2298		6.054	0.171945		6.054	0.1294
6.058	0.0215		6.058	0.2298		6.058	0.172539		6.058	0.1294
6.062	0.0215		6.062	0.2298		6.062	0.172733		6.062	0.1294
6.067	0.0215		6.067	0.2298		6.067	0.172127		6.067	0.1294
6.071	0.0215		6.071	0.2298		6.071	0.172422		6.071	0.1294
6.075	0.0215		6.075	0.2298		6.075	0.172716		6.075	0.1294
6.08	0.0215		6.08	0.2298		6.08	0.172712		6.08	0.1294
6.084	0.0215		6.084	0.2298		6.084	0.171908		6.084	0.1294
6.088	0.0215		6.088	0.2297		6.088	0.172404		6.088	0.1294
6.093	0.0215		6.093	0.2297		6.093	0.1726		6.093	0.1294
6.097	0.0215		6.097	0.2297		6.097	0.172796		6.097	0.1294
6.101	0.0215		6.101	0.2297		6.101	0.172692		6.101	0.1293
6.106	0.0215		6.106	0.2297		6.106	0.172488		6.106	0.1293
6.11	0.0215		6.11	0.2297		6.11	0.172282		6.11	0.1293
6.114	0.0215		6.114	0.2297		6.114	0.172076		6.114	0.1293
6.119	0.0215		6.119	0.2297		6.119	0.171971		6.119	0.1293
6.123	0.0215		6.123	0.2297		6.123	0.171865		6.123	0.1293
6.127	0.0215		6.127	0.2297		6.127	0.172459		6.127	0.1293
6.132	0.0215		6.132	0.2297		6.132	0.172153		6.132	0.1293
6.136	0.0215		6.136	0.2297		6.136	0.172747		6.136	0.1293
6.14	0.0215		6.14	0.2296		6.14	0.172241		6.14	0.1293
6.145	0.0215		6.145	0.2296		6.145	0.172235		6.145	0.1293
6.149	0.0215		6.149	0.2296		6.149	0.172229		6.149	0.1293
6.153	0.0215		6.153	0.2296		6.153	0.172224		6.153	0.1293
6.158	0.0215		6.158	0.2296		6.158	0.172318		6.158	0.1293
6.162	0.0215		6.162	0.2296		6.162	0.171912		6.162	0.1293
6.166	0.0215		6.166	0.2296		6.166	0.172108		6.166	0.1293
6.171	0.0215		6.171	0.2296		6.171	0.172704		6.171	0.1293
6.175	0.0215		6.175	0.2296		6.175	0.1722		6.175	0.1293
6.179	0.0215		6.179	0.2296		6.179	0.172696		6.179	0.1293
6.184	0.0215		6.184	0.2296		6.184	0.172192		6.184	0.1293
6.188	0.0215		6.188	0.2295		6.188	0.172286		6.188	0.1293
6.192	0.0215		6.192	0.2295		6.192	0.17178		6.192	0.1293
6.197	0.0215		6.197	0.2295		6.197	0.172075		6.197	0.1293
6.201	0.0215		6.201	0.2295		6.201	0.172269		6.201	0.1293
6.205	0.0215		6.205	0.2295		6.205	0.172563		6.205	0.1293
6.21	0.0215		6.21	0.2295		6.21	0.172557		6.21	0.1293
6.214	0.0215		6.214	0.2295		6.214	0.171851		6.214	0.1293
6.218	0.0215		6.218	0.2295		6.218	0.172645		6.218	0.1293
6.223	0.0215		6.223	0.2295		6.223	0.172039		6.223	0.1293
6.227	0.0215		6.227	0.2295		6.227	0.172333		6.227	0.1293
6.231	0.0215		6.231	0.2295		6.231	0.172427		6.231	0.1293
6.236	0.0215		6.236	0.2295		6.236	0.172522		6.236	0.1293
6.24	0.0215		6.24	0.2294		6.24	0.172316		6.24	0.1292
6.244	0.0215		6.244	0.2294		6.244	0.17241		6.244	0.1292
6.249	0.0215		6.249	0.2294		6.249	0.172406		6.249	0.1292
6.253	0.0215		6.253	0.2294		6.253	0.171802		6.253	0.1292
6.257	0.0215		6.257	0.2294		6.257	0.171798		6.257	0.1292
6.262	0.0215		6.262	0.2294		6.262	0.171694		6.262	0.1292
6.266	0.0215		6.266	0.2294		6.266	0.17169		6.266	0.1292
6.27	0.0215		6.27	0.2294		6.27	0.172184		6.27	0.1292
6.275	0.0215		6.275	0.2294		6.275	0.172478		6.275	0.1292
6.279	0.0215		6.279	0.2294		6.279	0.171773		6.279	0.1292
6.283	0.0215		6.283	0.2294		6.283	0.171967		6.283	0.1292
6.288	0.0215		6.288	0.2294		6.288	0.171761		6.288	0.1292
6.292	0.0215		6.292	0.2293		6.292	0.172055		6.292	0.1292
6.296	0.0215		6.296	0.2293		6.296	0.172449		6.296	0.1292
6.301	0.0215		6.301	0.2293		6.301	0.172443		6.301	0.1292
6.305	0.0215		6.305	0.2293		6.305	0.172237		6.305	0.1292
6.309	0.0215		6.309	0.2293		6.309	0.172131		6.309	0.1292
6.314	0.0215		6.314	0.2293		6.314	0.172225		6.314	0.1292
6.318	0.0215		6.318	0.2293		6.318	0.17202		6.318	0.1292
6.322	0.0215		6.322	0.2293		6.322	0.172514		6.322	0.1292
6.327	0.0215		6.327	0.2293		6.327	0.171808		6.327	0.1292
6.331	0.0215		6.331	0.2293		6.331	0.172104		6.331	0.1292
6.335	0.0215		6.335	0.2293		6.335	0.1723		6.335	0.1292
6.34	0.0215		6.34	0.2292		6.34	0.172296		6.34	0.1292
6.344	0.0215		6.344	0.2292		6.344	0.172392		6.344	0.1292
6.348	0.0215		6.348	0.2292		6.348	0.171988		6.348	0.1292
6.353	0.0215		6.353	0.2292		6.353	0.171584		6.353	0.1292
6.357	0.0215		6.357	0.2292		6.357	0.172378		6.357	0.1292
6.361	0.0215		6.361	0.2292		6.361	0.171873		6.361	0.1292
6.366	0.0215		6.366	0.2292		6.366	0.172167		6.366	0.1292
6.37	0.0215		6.37	0.2292		6.37	0.171761		6.37	0.1292
6.374	0.0215		6.374	0.2292		6.374	0.172355		6.374	0.1291
6.379	0.0215		6.379	0.2292		6.379	0.171749		6.379	0.1291
6.383	0.0215		6.383	0.2292		6.383	0.172043		6.383	0.1291
6.387	0.0215		6.387	0.2291		6.387	0.171637		6.387	0.1291
6.392	0.0215		6.392	0.2291		6.392	0.171831		6.392	0.1291
6.396	0.0215		6.396	0.2291		6.396	0.171525		6.396	0.1291
6.4	0.0215		6.4	0.2291		6.4	0.17162		6.4	0.1291
6.405	0.0215		6.405	0.2291		6.405	0.172114		6.405	0.1291
6.409	0.0215		6.409	0.2291		6.409	0.17231		6.409	0.1291
6.413	0.0215		6.413	0.2291		6.413	0.171806		6.413	0.1291
6.418	0.0215		6.418	0.2291		6.418	0.172202		6.418	0.1291
6.422	0.0215		6.422	0.2291		6.422	0.171598		6.422	0.1291
6.426	0.0215		6.426	0.2291		6.426	0.172094		6.426	0.1291
6.431	0.0215		6.431	0.2291		6.431	0.17219		6.431	0.1291
6.435	0.0215		6.435	0.2291		6.435	0.172386		6.435	0.1291
6.439	0.0215		6.439	0.229		6.439	0.172282		6.439	0.1291
6.444	0.0215		6.444	0.229		6.444	0.172376		6.444	0.1291
6.448	0.0215		6.448	0.229		6.448	0.172171		6.448	0.1291
6.452	0.0215		6.452	0.229		6.452	0.171965		6.452	0.1291
6.457	0.0215		6.457	0.229		6.457	0.172259		6.457	0.1291
6.461	0.0215		6.461	0.229		6.461	0.171753		6.461	0.1291
6.465	0.0215		6.465	0.229		6.465	0.172047		6.465	0.1291
6.47	0.0215		6.47	0.229		6.47	0.171741		6.47	0.1291
6.474	0.0215		6.474	0.229		6.474	0.172035		6.474	0.1291
6.478	0.0215		6.478	0.229		6.478	0.172329		6.478	0.1291
6.483	0.0215		6.483	0.229		6.483	0.172324		6.483	0.1291
6.487	0.0215		6.487	0.2289		6.487	0.171918		6.487	0.1291
6.491	0.0215		6.491	0.2289		6.491	0.172014		6.491	0.1291
6.496	0.0215		6.496	0.2289		6.496	0.17211		6.496	0.1291
6.5	0.0215		6.5	0.2289		6.5	0.171706		6.5	0.1291
6.504	0.0215		6.504	0.2289		6.504	0.171802		6.504	0.1291
6.509	0.0215		6.509	0.2289		6.509	0.171698		6.509	0.129
6.513	0.0215		6.513	0.2289		6.513	0.172194		6.513	0.129
6.517	0.0215		6.517	0.2289		6.517	0.17229		6.517	0.129
6.522	0.0215		6.522	0.2289		6.522	0.171386		6.522	0.129
6.526	0.0215		6.526	0.2289		6.526	0.17208		6.526	0.129
6.53	0.0215		6.53	0.2289		6.53	0.171575		6.53	0.129
6.535	0.0215		6.535	0.2289		6.535	0.171569		6.535	0.129
6.539	0.0214		6.539	0.2288		6.539	0.172063		6.539	0.129
6.543	0.0215		6.543	0.2288		6.543	0.171457		6.543	0.129
6.548	0.0215		6.548	0.2288		6.548	0.171651		6.548	0.129
6.552	0.0214		6.552	0.2288		6.552	0.171345		6.552	0.129
6.556	0.0214		6.556	0.2288		6.556	0.171439		6.556	0.129
6.561	0.0214		6.561	0.2288		6.561	0.172033		6.561	0.129
6.565	0.0214		6.565	0.2288		6.565	0.171727		6.565	0.129
6.569	0.0214		6.569	0.2288		6.569	0.171822		6.569	0.129
6.574	0.0214		6.574	0.2288		6.574	0.171916		6.574	0.129
6.578	0.0214		6.578	0.2288		6.578	0.172212		6.578	0.129
6.582	0.0214		6.582	0.2288		6.582	0.171708		6.582	0.129
6.587	0.0214		6.587	0.2288		6.587	0.171904		6.587	0.129
6.591	0.0214		6.591	0.2287		6.591	0.1715		6.591	0.129
6.595	0.0214		6.595	0.2287		6.595	0.172196		6.595	0.129
6.6	0.0214		6.6	0.2287		6.6	0.171292		6.6	0.129
6.604	0.0214		6.604	0.2287		6.604	0.171486		6.604	0.129
6.608	0.0214		6.608	0.2287		6.608	0.17218		6.608	0.129
6.613	0.0214		6.613	0.2287		6.613	0.171675		6.613	0.129
6.617	0.0214		6.617	0.2287		6.617	0.172169		6.617	0.129
6.621	0.0214		6.621	0.2287		6.621	0.171963		6.621	0.129
6.626	0.0214		6.626	0.2287		6.626	0.171557		6.626	0.129
6.63	0.0214		6.63	0.2287		6.63	0.171351		6.63	0.129
6.634	0.0214		6.634	0.2287		6.634	0.171345		6.634	0.129
6.639	0.0214		6.639	0.2287		6.639	0.171739		6.639	0.129
6.643	0.0214		6.643	0.2286		6.643	0.171233		6.643	0.129
6.647	0.0214		6.647	0.2286		6.647	0.172027		6.647	0.129
6.652	0.0214		6.652	0.2286		6.652	0.171322		6.652	0.1289
6.656	0.0214		6.656	0.2286		6.656	0.171216		6.656	0.1289
6.66	0.0214		6.66	0.2286		6.66	0.17161		6.66	0.1289
6.665	0.0214		6.665	0.2286		6.665	0.171706		6.665	0.1289
6.669	0.0214		6.669	0.2286		6.669	0.172102		6.669	0.1289
6.673	0.0214		6.673	0.2286		6.673	0.172098		6.673	0.1289
6.678	0.0214		6.678	0.2286		6.678	0.171194		6.678	0.1289
6.682	0.0214		6.682	0.2286		6.682	0.17119		6.682	0.1289
6.686	0.0214		6.686	0.2286		6.686	0.171686		6.686	0.1289
6.691	0.0214		6.691	0.2286		6.691	0.17168		6.691	0.1289
6.695	0.0214		6.695	0.2285		6.695	0.171575		6.695	0.1289
6.699	0.0214		6.699	0.2285		6.699	0.171969		6.699	0.1289
6.704	0.0214		6.704	0.2285		6.704	0.171563		6.704	0.1289
6.708	0.0214		6.708	0.2285		6.708	0.172057		6.708	0.1289
6.712	0.0214		6.712	0.2285		6.712	0.171851		6.712	0.1289
6.717	0.0214		6.717	0.2285		6.717	0.171745		6.717	0.1289
6.721	0.0214		6.721	0.2285		6.721	0.171139		6.721	0.1289
6.725	0.0214		6.725	0.2285		6.725	0.171533		6.725	0.1289
6.73	0.0214		6.73	0.2285		6.73	0.171827		6.73	0.1289
6.734	0.0214		6.734	0.2285		6.734	0.171322		6.734	0.1289
6.738	0.0214		6.738	0.2285		6.738	0.171616		6.738	0.1289
6.743	0.0214		6.743	0.2285		6.743	0.17131		6.743	0.1289
6.747	0.0214		6.747	0.2284		6.747	0.171806		6.747	0.1289
6.751	0.0214		6.751	0.2284		6.751	0.171202		6.751	0.1289
6.756	0.0214		6.756	0.2284		6.756	0.171898		6.756	0.1289
6.76	0.0214		6.76	0.2284		6.76	0.171794		6.76	0.1289
6.764	0.0214		6.764	0.2284		6.764	0.17199		6.764	0.1289
6.769	0.0214		6.769	0.2284		6.769	0.171486		6.769	0.1289
6.773	0.0214		6.773	0.2284		6.773	0.17178		6.773	0.1289
6.777	0.0214		6.777	0.2284		6.777	0.171175		6.777	0.1289
6.782	0.0214		6.782	0.2284		6.782	0.171469		6.782	0.1289
6.786	0.0214		6.786	0.2284		6.786	0.171563		6.786	0.1288
6.79	0.0214		6.79	0.2284		6.79	0.171857		6.79	0.1288
6.795	0.0214		6.795	0.2283		6.795	0.171351		6.795	0.1288
6.799	0.0214		6.799	0.2283		6.799	0.171045		6.799	0.1288
6.803	0.0214		6.803	0.2283		6.803	0.171239		6.803	0.1288
6.808	0.0214		6.808	0.2283		6.808	0.171333		6.808	0.1288
6.812	0.0214		6.812	0.2283		6.812	0.171527		6.812	0.1288
6.816	0.0214		6.816	0.2283		6.816	0.171522		6.816	0.1288
6.821	0.0214		6.821	0.2283		6.821	0.171516		6.821	0.1288
6.825	0.0214		6.825	0.2283		6.825	0.171512		6.825	0.1288
6.829	0.0214		6.829	0.2283		6.829	0.171008		6.829	0.1288
6.834	0.0214		6.834	0.2283		6.834	0.171904		6.834	0.1288
6.838	0.0214		6.838	0.2283		6.838	0.1712		6.838	0.1288
6.842	0.0214		6.842	0.2282		6.842	0.171796		6.842	0.1288
6.847	0.0214		6.847	0.2282		6.847	0.171192		6.847	0.1288
6.851	0.0214		6.851	0.2282		6.851	0.171388		6.851	0.1288
6.855	0.0214		6.855	0.2282		6.855	0.171782		6.855	0.1288
6.86	0.0214		6.86	0.2282		6.86	0.171176		6.86	0.1288
6.864	0.0214		6.864	0.2282		6.864	0.171571		6.864	0.1288
6.868	0.0214		6.868	0.2282		6.868	0.171765		6.868	0.1288
6.873	0.0214		6.873	0.2282		6.873	0.171059		6.873	0.1288
6.877	0.0214		6.877	0.2282		6.877	0.171153		6.877	0.1288
6.881	0.0214		6.881	0.2282		6.881	0.171547		6.881	0.1288
6.886	0.0214		6.886	0.2282		6.886	0.171141		6.886	0.1288
6.89	0.0214		6.89	0.2282		6.89	0.171035		6.89	0.1288
6.894	0.0214		6.894	0.2281		6.894	0.170929		6.894	0.1288
6.899	0.0214		6.899	0.2281		6.899	0.170924		6.899	0.1288
6.903	0.0214		6.903	0.2281		6.903	0.171118		6.903	0.1288
6.907	0.0214		6.907	0.2281		6.907	0.171212		6.907	0.1288
6.912	0.0214		6.912	0.2281		6.912	0.171608		6.912	0.1288
6.916	0.0214		6.916	0.2281		6.916	0.171004		6.916	0.1288
6.92	0.0214		6.92	0.2281		6.92	0.1709		6.92	0.1287
6.925	0.0214		6.925	0.2281		6.925	0.171396		6.925	0.1287
6.929	0.0214		6.929	0.2281		6.929	0.170892		6.929	0.1287
6.933	0.0214		6.933	0.2281		6.933	0.170988		6.933	0.1287
6.938	0.0214		6.938	0.2281		6.938	0.171084		6.938	0.1287
6.942	0.0214		6.942	0.2281		6.942	0.170878		6.942	0.1287
6.946	0.0214		6.946	0.228		6.946	0.171373		6.946	0.1287
6.951	0.0214		6.951	0.228		6.951	0.171267		6.951	0.1287
6.955	0.0214		6.955	0.228		6.955	0.170961		6.955	0.1287
6.959	0.0214		6.959	0.228		6.959	0.171755		6.959	0.1287
6.964	0.0214		6.964	0.228		6.964	0.170849		6.964	0.1287
6.968	0.0214		6.968	0.228		6.968	0.170943		6.968	0.1287
6.972	0.0214		6.972	0.228		6.972	0.171237		6.972	0.1287
6.977	0.0214		6.977	0.228		6.977	0.170931		6.977	0.1287
6.981	0.0214		6.981	0.228		6.981	0.171725		6.981	0.1287
6.985	0.0214		6.985	0.228		6.985	0.17122		6.985	0.1287
6.99	0.0214		6.99	0.228		6.99	0.171014		6.99	0.1287
6.994	0.0214		6.994	0.2279		6.994	0.17171		6.994	0.1287
6.998	0.0214		6.998	0.2279		6.998	0.170806		6.998	0.1287
7.003	0.0214		7.003	0.2279		7.003	0.171002		7.003	0.1287
7.007	0.0214		7.007	0.2279		7.007	0.171098		7.007	0.1287
7.011	0.0214		7.011	0.2279		7.011	0.171194		7.011	0.1287
7.016	0.0214		7.016	0.2279		7.016	0.17119		7.016	0.1287
7.02	0.0214		7.02	0.2279		7.02	0.170886		7.02	0.1287
7.024	0.0214		7.024	0.2279		7.024	0.17078		7.024	0.1287
7.029	0.0214		7.029	0.2279		7.029	0.171675		7.029	0.1287
7.033	0.0214		7.033	0.2279		7.033	0.170869		7.033	0.1287
7.037	0.0214		7.037	0.2279		7.037	0.170763		7.037	0.1287
7.042	0.0214		7.042	0.2279		7.042	0.171357		7.042	0.1287
7.046	0.0214		7.046	0.2278		7.046	0.171651		7.046	0.1287
7.05	0.0214		7.05	0.2278		7.05	0.170945		7.05	0.1287
7.055	0.0214		7.055	0.2278		7.055	0.170739		7.055	0.1287
7.059	0.0214		7.059	0.2278		7.059	0.170933		7.059	0.1286
7.063	0.0214		7.063	0.2278		7.063	0.170727		7.063	0.1286
7.068	0.0214		7.068	0.2278		7.068	0.171122		7.068	0.1286
7.072	0.0214		7.072	0.2278		7.072	0.171316		7.072	0.1286
7.076	0.0214		7.076	0.2278		7.076	0.170812		7.076	0.1286
7.081	0.0214		7.081	0.2278		7.081	0.171608		7.081	0.1286
7.085	0.0214		7.085	0.2278		7.085	0.170904		7.085	0.1286
7.089	0.0214		7.089	0.2278		7.089	0.1716		7.089	0.1286
7.094	0.0214		7.094	0.2278		7.094	0.170696		7.094	0.1286
7.098	0.0214		7.098	0.2277		7.098	0.171092		7.098	0.1286
7.102	0.0214		7.102	0.2277		7.102	0.170788		7.102	0.1286
7.107	0.0214		7.107	0.2277		7.107	0.171084		7.107	0.1286
7.111	0.0214		7.111	0.2277		7.111	0.171478		7.111	0.1286
7.115	0.0214		7.115	0.2277		7.115	0.170773		7.115	0.1286
7.12	0.0214		7.12	0.2277		7.12	0.171367		7.12	0.1286
7.124	0.0214		7.124	0.2277		7.124	0.171561		7.124	0.1286
7.128	0.0214		7.128	0.2277		7.128	0.171155		7.128	0.1286
7.133	0.0214		7.133	0.2277		7.133	0.171049		7.133	0.1286
7.137	0.0214		7.137	0.2277		7.137	0.170743		7.137	0.1286
7.141	0.0214		7.141	0.2277		7.141	0.171437		7.141	0.1286
7.146	0.0214		7.146	0.2277		7.146	0.171331		7.146	0.1286
7.15	0.0214		7.15	0.2276		7.15	0.170825		7.15	0.1286
7.154	0.0214		7.154	0.2276		7.154	0.17082		7.154	0.1286
7.159	0.0214		7.159	0.2276		7.159	0.170714		7.159	0.1286
7.163	0.0214		7.163	0.2276		7.163	0.17061		7.163	0.1286
7.167	0.0214		7.167	0.2276		7.167	0.171406		7.167	0.1286
7.172	0.0214		7.172	0.2276		7.172	0.170602		7.172	0.1286
7.176	0.0214		7.176	0.2276		7.176	0.171498		7.176	0.1286
7.18	0.0214		7.18	0.2276		7.18	0.170694		7.18	0.1286
7.185	0.0214		7.185	0.2276		7.185	0.17109		7.185	0.1286
7.189	0.0214		7.189	0.2276		7.189	0.170886		7.189	0.1286
7.193	0.0214		7.193	0.2276		7.193	0.17078		7.193	0.1286
7.198	0.0214		7.198	0.2276		7.198	0.170975		7.198	0.1286
7.202	0.0214		7.202	0.2275		7.202	0.170669		7.202	0.1285
7.206	0.0214		7.206	0.2275		7.206	0.170663		7.206	0.1285
7.211	0.0214		7.211	0.2275		7.211	0.170657		7.211	0.1285
7.215	0.0214		7.215	0.2275		7.215	0.170551		7.215	0.1285
7.219	0.0214		7.219	0.2275		7.219	0.171045		7.219	0.1285
7.224	0.0214		7.224	0.2275		7.224	0.171239		7.224	0.1285
7.228	0.0214		7.228	0.2275		7.228	0.170633		7.228	0.1285
7.232	0.0214		7.232	0.2275		7.232	0.171127		7.232	0.1285
7.237	0.0214		7.237	0.2275		7.237	0.170722		7.237	0.1285
7.241	0.0214		7.241	0.2275		7.241	0.170716		7.241	0.1285
7.245	0.0214		7.245	0.2275		7.245	0.171012		7.245	0.1285
7.25	0.0214		7.25	0.2275		7.25	0.171208		7.25	0.1285
7.254	0.0214		7.254	0.2274		7.254	0.170904		7.254	0.1285
7.258	0.0214		7.258	0.2274		7.258	0.1708		7.258	0.1285
7.263	0.0214		7.263	0.2274		7.263	0.170496		7.263	0.1285
7.267	0.0214		7.267	0.2274		7.267	0.171292		7.267	0.1285
7.271	0.0214		7.271	0.2274		7.271	0.170988		7.271	0.1285
7.276	0.0214		7.276	0.2274		7.276	0.170684		7.276	0.1285
7.28	0.0214		7.28	0.2274		7.28	0.170778		7.28	0.1285
7.284	0.0214		7.284	0.2274		7.284	0.170873		7.284	0.1285
7.289	0.0214		7.289	0.2274		7.289	0.171167		7.289	0.1285
7.293	0.0214		7.293	0.2274		7.293	0.171061		7.293	0.1285
7.297	0.0214		7.297	0.2274		7.297	0.170655		7.297	0.1285
7.302	0.0214		7.302	0.2273		7.302	0.171249		7.302	0.1285
7.306	0.0214		7.306	0.2273		7.306	0.170443		7.306	0.1285
7.31	0.0214		7.31	0.2273		7.31	0.170437		7.31	0.1285
7.315	0.0214		7.315	0.2273		7.315	0.171131		7.315	0.1285
7.319	0.0214		7.319	0.2273		7.319	0.170525		7.319	0.1285
7.323	0.0214		7.323	0.2273		7.323	0.17072		7.323	0.1285
7.328	0.0214		7.328	0.2273		7.328	0.170514		7.328	0.1285
7.332	0.0214		7.332	0.2273		7.332	0.17081		7.332	0.1285
7.336	0.0214		7.336	0.2273		7.336	0.170506		7.336	0.1285
7.341	0.0213		7.341	0.2273		7.341	0.170702		7.341	0.1284
7.345	0.0213		7.345	0.2273		7.345	0.171198		7.345	0.1284
7.349	0.0213		7.349	0.2273		7.349	0.170394		7.349	0.1284
7.354	0.0213		7.354	0.2273		7.354	0.17079		7.354	0.1284
7.358	0.0213		7.358	0.2272		7.358	0.170786		7.358	0.1284
7.362	0.0213		7.362	0.2272		7.362	0.170582		7.362	0.1284
7.367	0.0213		7.367	0.2272		7.367	0.170976		7.367	0.1284
7.371	0.0213		7.371	0.2272		7.371	0.170971		7.371	0.1284
7.375	0.0213		7.375	0.2272		7.375	0.171165		7.375	0.1284
7.38	0.0213		7.38	0.2272		7.38	0.170759		7.38	0.1284
7.384	0.0213		7.384	0.2272		7.384	0.171153		7.384	0.1284
7.388	0.0213		7.388	0.2272		7.388	0.170947		7.388	0.1284
7.393	0.0213		7.393	0.2272		7.393	0.170541		7.393	0.1284
7.397	0.0213		7.397	0.2272		7.397	0.170935		7.397	0.1284
7.401	0.0213		7.401	0.2272		7.401	0.171129		7.401	0.1284
7.406	0.0213		7.406	0.2271		7.406	0.170724		7.406	0.1284
7.41	0.0213		7.41	0.2271		7.41	0.170418		7.41	0.1284
7.414	0.0213		7.414	0.2271		7.414	0.170414		7.414	0.1284
7.419	0.0213		7.419	0.2271		7.419	0.17041		7.419	0.1284
7.423	0.0213		7.423	0.2271		7.423	0.170606		7.423	0.1284
7.427	0.0214		7.427	0.2271		7.427	0.170902		7.427	0.1284
7.432	0.0214		7.432	0.2271		7.432	0.170598		7.432	0.1284
7.436	0.0214		7.436	0.2271		7.436	0.170594		7.436	0.1284
7.44	0.0214		7.44	0.2271		7.44	0.17089		7.44	0.1284
7.445	0.0213		7.445	0.2271		7.445	0.170986		7.445	0.1284
7.449	0.0213		7.449	0.2271		7.449	0.170982		7.449	0.1284
7.453	0.0214		7.453	0.2271		7.453	0.171076		7.453	0.1284
7.458	0.0214		7.458	0.227		7.458	0.171171		7.458	0.1284
7.462	0.0214		7.462	0.227		7.462	0.170965		7.462	0.1284
7.466	0.0214		7.466	0.227		7.466	0.170259		7.466	0.1284
7.471	0.0214		7.471	0.227		7.471	0.170953		7.471	0.1284
7.475	0.0214		7.475	0.227		7.475	0.170547		7.475	0.1284
7.479	0.0214		7.479	0.227		7.479	0.171041		7.479	0.1284
7.484	0.0214		7.484	0.227		7.484	0.170735		7.484	0.1283
7.488	0.0214		7.488	0.227		7.488	0.170429		7.488	0.1283
7.492	0.0214		7.492	0.227		7.492	0.170424		7.492	0.1283
7.497	0.0214		7.497	0.227		7.497	0.170218		7.497	0.1283
7.501	0.0214		7.501	0.227		7.501	0.171014		7.501	0.1283
7.505	0.0214		7.505	0.227		7.505	0.17031		7.505	0.1283
7.51	0.0214		7.51	0.2269		7.51	0.170306		7.51	0.1283
7.514	0.0214		7.514	0.2269		7.514	0.170802		7.514	0.1283
7.518	0.0214		7.518	0.2269		7.518	0.170798		7.518	0.1283
7.523	0.0214		7.523	0.2269		7.523	0.171094		7.523	0.1283
7.527	0.0214		7.527	0.2269		7.527	0.17099		7.527	0.1283
7.531	0.0214		7.531	0.2269		7.531	0.170486		7.531	0.1283
7.536	0.0214		7.536	0.2269		7.536	0.17018		7.536	0.1283
7.54	0.0214		7.54	0.2269		7.54	0.170975		7.54	0.1283
7.544	0.0214		7.544	0.2269		7.544	0.170369		7.544	0.1283
7.549	0.0214		7.549	0.2269		7.549	0.170663		7.549	0.1283
7.553	0.0214		7.553	0.2269		7.553	0.170957		7.553	0.1283
7.557	0.0214		7.557	0.2269		7.557	0.170751		7.557	0.1283
7.562	0.0214		7.562	0.2268		7.562	0.170145		7.562	0.1283
7.566	0.0214		7.566	0.2268		7.566	0.170839		7.566	0.1283
7.57	0.0214		7.57	0.2268		7.57	0.170833		7.57	0.1283
7.575	0.0214		7.575	0.2268		7.575	0.170927		7.575	0.1283
7.579	0.0214		7.579	0.2268		7.579	0.170422		7.579	0.1283
7.583	0.0214		7.583	0.2268		7.583	0.170316		7.583	0.1283
7.588	0.0214		7.588	0.2268		7.588	0.170212		7.588	0.1283
7.592	0.0214		7.592	0.2268		7.592	0.170808		7.592	0.1283
7.596	0.0214		7.596	0.2268		7.596	0.170504		7.596	0.1283
7.601	0.0214		7.601	0.2268		7.601	0.1702		7.601	0.1283
7.605	0.0214		7.605	0.2268		7.605	0.170596		7.605	0.1283
7.609	0.0214		7.609	0.2268		7.609	0.170692		7.609	0.1283
7.614	0.0214		7.614	0.2267		7.614	0.170488		7.614	0.1283
7.618	0.0214		7.618	0.2267		7.618	0.170884		7.618	0.1283
7.622	0.0214		7.622	0.2267		7.622	0.170378		7.622	0.1283
7.627	0.0214		7.627	0.2267		7.627	0.170373		7.627	0.1282
7.631	0.0214		7.631	0.2267		7.631	0.170867		7.631	0.1282
7.635	0.0214		7.635	0.2267		7.635	0.170061		7.635	0.1282
7.64	0.0214		7.64	0.2267		7.64	0.170855		7.64	0.1282
7.644	0.0214		7.644	0.2267		7.644	0.170749		7.644	0.1282
7.648	0.0214		7.648	0.2267		7.648	0.170243		7.648	0.1282
7.653	0.0214		7.653	0.2267		7.653	0.170937		7.653	0.1282
7.657	0.0214		7.657	0.2267		7.657	0.170931		7.657	0.1282
7.661	0.0214		7.661	0.2267		7.661	0.170625		7.661	0.1282
7.666	0.0214		7.666	0.2266		7.666	0.17062		7.666	0.1282
7.67	0.0214		7.67	0.2266		7.67	0.170614		7.67	0.1282
7.674	0.0214		7.674	0.2266		7.674	0.17091		7.674	0.1282
7.679	0.0214		7.679	0.2266		7.679	0.170706		7.679	0.1282
7.683	0.0214		7.683	0.2266		7.683	0.170102		7.683	0.1282
7.687	0.0214		7.687	0.2266		7.687	0.170198		7.687	0.1282
7.692	0.0214		7.692	0.2266		7.692	0.169994		7.692	0.1282
7.696	0.0214		7.696	0.2266		7.696	0.17039		7.696	0.1282
7.7	0.0214		7.7	0.2266		7.7	0.169986		7.7	0.1282
7.705	0.0214		7.705	0.2266		7.705	0.170482		7.705	0.1282
7.709	0.0214		7.709	0.2266		7.709	0.170776		7.709	0.1282
7.713	0.0214		7.713	0.2266		7.713	0.170071		7.713	0.1282
7.718	0.0214		7.718	0.2265		7.718	0.170365		7.718	0.1282
7.722	0.0214		7.722	0.2265		7.722	0.170659		7.722	0.1282
7.726	0.0214		7.726	0.2265		7.726	0.170553		7.726	0.1282
7.731	0.0214		7.731	0.2265		7.731	0.170447		7.731	0.1282
7.735	0.0214		7.735	0.2265		7.735	0.170141		7.735	0.1282
7.739	0.0214		7.739	0.2265		7.739	0.170235		7.739	0.1282
7.744	0.0214		7.744	0.2265		7.744	0.170629		7.744	0.1282
7.748	0.0214		7.748	0.2265		7.748	0.170024		7.748	0.1282
7.752	0.0214		7.752	0.2265		7.752	0.170118		7.752	0.1282
7.757	0.0214		7.757	0.2265		7.757	0.170314		7.757	0.1282
7.761	0.0214		7.761	0.2265		7.761	0.17051		7.761	0.1282
7.765	0.0214		7.765	0.2265		7.765	0.170506		7.765	0.1282
7.77	0.0214		7.77	0.2264		7.77	0.170402		7.77	0.1281
7.774	0.0214		7.774	0.2264		7.774	0.169898		7.774	0.1281
7.778	0.0214		7.778	0.2264		7.778	0.170694		7.778	0.1281
7.783	0.0214		7.783	0.2264		7.783	0.17029		7.783	0.1281
7.787	0.0214		7.787	0.2264		7.787	0.170286		7.787	0.1281
7.791	0.0214		7.791	0.2264		7.791	0.17078		7.791	0.1281
7.796	0.0214		7.796	0.2264		7.796	0.170775		7.796	0.1281
7.8	0.0214		7.8	0.2264		7.8	0.170769		7.8	0.1281
7.804	0.0214		7.804	0.2264		7.804	0.169963		7.804	0.1281
7.809	0.0214		7.809	0.2264		7.809	0.170657		7.809	0.1281
7.813	0.0214		7.813	0.2264		7.813	0.169951		7.813	0.1281
7.817	0.0214		7.817	0.2264		7.817	0.170745		7.817	0.1281
7.822	0.0214		7.822	0.2263		7.822	0.170539		7.822	0.1281
7.826	0.0214		7.826	0.2263		7.826	0.169933		7.826	0.1281
7.83	0.0214		7.83	0.2263		7.83	0.170027		7.83	0.1281
7.835	0.0214		7.835	0.2263		7.835	0.169922		7.835	0.1281
7.839	0.0214		7.839	0.2263		7.839	0.170616		7.839	0.1281
7.843	0.0214		7.843	0.2263		7.843	0.169812		7.843	0.1281
7.848	0.0214		7.848	0.2263		7.848	0.170508		7.848	0.1281
7.852	0.0214		7.852	0.2263		7.852	0.170204		7.852	0.1281
7.856	0.0214		7.856	0.2263		7.856	0.1702		7.856	0.1281
7.861	0.0214		7.861	0.2263		7.861	0.169896		7.861	0.1281
7.865	0.0214		7.865	0.2263		7.865	0.170292		7.865	0.1281
7.869	0.0214		7.869	0.2263		7.869	0.169788		7.869	0.1281
7.874	0.0214		7.874	0.2262		7.874	0.170584		7.874	0.1281
7.878	0.0214		7.878	0.2262		7.878	0.170478		7.878	0.1281
7.882	0.0214		7.882	0.2262		7.882	0.169873		7.882	0.1281
7.887	0.0214		7.887	0.2262		7.887	0.170467		7.887	0.1281
7.891	0.0214		7.891	0.2262		7.891	0.170461		7.891	0.1281
7.895	0.0214		7.895	0.2262		7.895	0.169755		7.895	0.1281
7.9	0.0214		7.9	0.2262		7.9	0.170449		7.9	0.1281
7.904	0.0214		7.904	0.2262		7.904	0.170543		7.904	0.1281
7.908	0.0214		7.908	0.2262		7.908	0.170537		7.908	0.1281
7.913	0.0214		7.913	0.2262		7.913	0.169931		7.913	0.128
7.917	0.0214		7.917	0.2262		7.917	0.170025		7.917	0.128
7.921	0.0214		7.921	0.2262		7.921	0.16972		7.921	0.128
7.926	0.0214		7.926	0.2261		7.926	0.169814		7.926	0.128
7.93	0.0214		7.93	0.2261		7.93	0.17031		7.93	0.128
7.934	0.0214		7.934	0.2261		7.934	0.170506		7.934	0.128
7.939	0.0214		7.939	0.2261		7.939	0.170402		7.939	0.128
7.943	0.0214		7.943	0.2261		7.943	0.169898		7.943	0.128
7.947	0.0214		7.947	0.2261		7.947	0.169894		7.947	0.128
7.952	0.0214		7.952	0.2261		7.952	0.16969		7.952	0.128
7.956	0.0214		7.956	0.2261		7.956	0.170386		7.956	0.128
7.96	0.0214		7.96	0.2261		7.96	0.170482		7.96	0.128
7.965	0.0214		7.965	0.2261		7.965	0.169776		7.965	0.128
7.969	0.0214		7.969	0.2261		7.969	0.169871		7.969	0.128
7.973	0.0214		7.973	0.2261		7.973	0.170065		7.973	0.128
7.978	0.0214		7.978	0.226		7.978	0.170359		7.978	0.128
7.982	0.0214		7.982	0.226		7.982	0.170353		7.982	0.128
7.986	0.0214		7.986	0.226		7.986	0.169647		7.986	0.128
7.991	0.0214		7.991	0.226		7.991	0.170241		7.991	0.128
7.995	0.0214		7.995	0.226		7.995	0.170135		7.995	0.128
7.999	0.0214		7.999	0.226		7.999	0.170329		7.999	0.128
8.004	0.0214		8.004	0.226		8.004	0.170324		8.004	0.128
8.008	0.0214		8.008	0.226		8.008	0.170318		8.008	0.128
8.012	0.0214		8.012	0.226		8.012	0.170414		8.012	0.128
8.017	0.0214		8.017	0.226		8.017	0.17001		8.017	0.128
8.021	0.0214		8.021	0.226		8.021	0.169906		8.021	0.128
8.025	0.0214		8.025	0.226		8.025	0.170102		8.025	0.128
8.03	0.0214		8.03	0.2259		8.03	0.170298		8.03	0.128
8.034	0.0214		8.034	0.2259		8.034	0.169994		8.034	0.128
8.038	0.0214		8.038	0.2259		8.038	0.17019		8.038	0.128
8.043	0.0214		8.043	0.2259		8.043	0.170086		8.043	0.128
8.047	0.0214		8.047	0.2259		8.047	0.169582		8.047	0.128
8.051	0.0214		8.051	0.2259		8.051	0.169576		8.051	0.1279
8.056	0.0214		8.056	0.2259		8.056	0.169671		8.056	0.1279
8.06	0.0214		8.06	0.2259		8.06	0.169865		8.06	0.1279
8.064	0.0214		8.064	0.2259		8.064	0.170459		8.064	0.1279
8.069	0.0214		8.069	0.2259		8.069	0.170453		8.069	0.1279
8.073	0.0214		8.073	0.2259		8.073	0.170147		8.073	0.1279
8.077	0.0214		8.077	0.2259		8.077	0.169641		8.077	0.1279
8.082	0.0214		8.082	0.2258		8.082	0.170435		8.082	0.1279
8.086	0.0214		8.086	0.2258		8.086	0.170229		8.086	0.1279
8.09	0.0214		8.09	0.2258		8.09	0.170124		8.09	0.1279
8.095	0.0214		8.095	0.2258		8.095	0.170418		8.095	0.1279
8.099	0.0214		8.099	0.2258		8.099	0.169514		8.099	0.1279
8.103	0.0214		8.103	0.2258		8.103	0.16991		8.103	0.1279
8.108	0.0214		8.108	0.2258		8.108	0.170306		8.108	0.1279
8.112	0.0214		8.112	0.2258		8.112	0.170302		8.112	0.1279
8.116	0.0214		8.116	0.2258		8.116	0.169498		8.116	0.1279
8.121	0.0214		8.121	0.2258		8.121	0.169894		8.121	0.1279
8.125	0.0214		8.125	0.2258		8.125	0.16949		8.125	0.1279
8.129	0.0214		8.129	0.2258		8.129	0.169986		8.129	0.1279
8.134	0.0214		8.134	0.2257		8.134	0.16968		8.134	0.1279
8.138	0.0214		8.138	0.2257		8.138	0.169475		8.138	0.1279
8.142	0.0214		8.142	0.2257		8.142	0.169469		8.142	0.1279
8.147	0.0214		8.147	0.2257		8.147	0.169963		8.147	0.1279
8.151	0.0214		8.151	0.2257		8.151	0.169457		8.151	0.1279
8.155	0.0214		8.155	0.2257		8.155	0.170051		8.155	0.1279
8.16	0.0214		8.16	0.2257		8.16	0.169945		8.16	0.1279
8.164	0.0214		8.164	0.2257		8.164	0.170139		8.164	0.1279
8.168	0.0214		8.168	0.2257		8.168	0.170233		8.168	0.1279
8.173	0.0214		8.173	0.2257		8.173	0.170227		8.173	0.1279
8.177	0.0214		8.177	0.2257		8.177	0.169722		8.177	0.1279
8.181	0.0214		8.181	0.2257		8.181	0.169816		8.181	0.1279
8.186	0.0214		8.186	0.2256		8.186	0.170212		8.186	0.1279
8.19	0.0214		8.19	0.2256		8.19	0.169508		8.19	0.1279
8.194	0.0214		8.194	0.2256		8.194	0.169604		8.194	0.1279
8.199	0.0214		8.199	0.2256		8.199	0.1694		8.199	0.1278
8.203	0.0214		8.203	0.2256		8.203	0.170096		8.203	0.1278
8.207	0.0214		8.207	0.2256		8.207	0.170092		8.207	0.1278
8.212	0.0214		8.212	0.2256		8.212	0.170288		8.212	0.1278
8.216	0.0214		8.216	0.2256		8.216	0.169582		8.216	0.1278
8.22	0.0214		8.22	0.2256		8.22	0.170176		8.22	0.1278
8.225	0.0214		8.225	0.2256		8.225	0.169471		8.225	0.1278
8.229	0.0214		8.229	0.2256		8.229	0.170265		8.229	0.1278
8.233	0.0214		8.233	0.2256		8.233	0.169459		8.233	0.1278
8.238	0.0214		8.238	0.2255		8.238	0.169353		8.238	0.1278
8.242	0.0214		8.242	0.2255		8.242	0.169447		8.242	0.1278
8.246	0.0214		8.246	0.2255		8.246	0.170241		8.246	0.1278
8.251	0.0214		8.251	0.2255		8.251	0.169835		8.251	0.1278
8.255	0.0214		8.255	0.2255		8.255	0.170129		8.255	0.1278
8.259	0.0214		8.259	0.2255		8.259	0.170224		8.259	0.1278
8.264	0.0214		8.264	0.2255		8.264	0.170118		8.264	0.1278
8.268	0.0214		8.268	0.2255		8.268	0.169612		8.268	0.1278
8.272	0.0214		8.272	0.2255		8.272	0.169708		8.272	0.1278
8.277	0.0214		8.277	0.2255		8.277	0.169604		8.277	0.1278
8.281	0.0214		8.281	0.2255		8.281	0.1695		8.281	0.1278
8.285	0.0214		8.285	0.2255		8.285	0.169596		8.285	0.1278
8.29	0.0214		8.29	0.2254		8.29	0.170092		8.29	0.1278
8.294	0.0214		8.294	0.2254		8.294	0.169488		8.294	0.1278
8.298	0.0214		8.298	0.2254		8.298	0.170084		8.298	0.1278
8.303	0.0214		8.303	0.2254		8.303	0.169378		8.303	0.1278
8.307	0.0213		8.307	0.2254		8.307	0.169473		8.307	0.1278
8.311	0.0214		8.311	0.2254		8.311	0.169567		8.311	0.1278
8.316	0.0214		8.316	0.2254		8.316	0.169661		8.316	0.1278
8.32	0.0214		8.32	0.2254		8.32	0.169455		8.32	0.1278
8.324	0.0214		8.324	0.2254		8.324	0.169449		8.324	0.1278
8.329	0.0214		8.329	0.2254		8.329	0.169643		8.329	0.1278
8.333	0.0214		8.333	0.2254		8.333	0.169837		8.333	0.1278
8.337	0.0214		8.337	0.2254		8.337	0.169431		8.337	0.1277
8.342	0.0214		8.342	0.2253		8.342	0.169425		8.342	0.1277
8.346	0.0214		8.346	0.2253		8.346	0.16952		8.346	0.1277
8.35	0.0213		8.35	0.2253		8.35	0.169214		8.35	0.1277
8.355	0.0213		8.355	0.2253		8.355	0.16951		8.355	0.1277
8.359	0.0213		8.359	0.2253		8.359	0.169206		8.359	0.1277
8.363	0.0213		8.363	0.2253		8.363	0.169702		8.363	0.1277
8.368	0.0214		8.368	0.2253		8.368	0.170098		8.368	0.1277
8.372	0.0213		8.372	0.2253		8.372	0.169694		8.372	0.1277
8.376	0.0213		8.376	0.2253		8.376	0.16969		8.376	0.1277
8.381	0.0213		8.381	0.2253		8.381	0.169386		8.381	0.1277
8.385	0.0213		8.385	0.2253		8.385	0.169282		8.385	0.1277
8.389	0.0213		8.389	0.2253		8.389	0.169578		8.389	0.1277
8.394	0.0214		8.394	0.2252		8.394	0.169173		8.394	0.1277
8.398	0.0213		8.398	0.2252		8.398	0.170067		8.398	0.1277
8.402	0.0213		8.402	0.2252		8.402	0.169161		8.402	0.1277
8.407	0.0213		8.407	0.2252		8.407	0.169155		8.407	0.1277
8.411	0.0213		8.411	0.2252		8.411	0.169249		8.411	0.1277
8.415	0.0214		8.415	0.2252		8.415	0.169643		8.415	0.1277
8.42	0.0214		8.42	0.2252		8.42	0.169637		8.42	0.1277
8.424	0.0214		8.424	0.2252		8.424	0.169631		8.424	0.1277
8.428	0.0213		8.428	0.2252		8.428	0.169125		8.428	0.1277
8.433	0.0213		8.433	0.2252		8.433	0.16992		8.433	0.1277
8.437	0.0213		8.437	0.2252		8.437	0.169316		8.437	0.1277
8.441	0.0213		8.441	0.2252		8.441	0.169212		8.441	0.1277
8.446	0.0214		8.446	0.2251		8.446	0.169208		8.446	0.1277
8.45	0.0214		8.45	0.2251		8.45	0.169704		8.45	0.1277
8.454	0.0214		8.454	0.2251		8.454	0.1698		8.454	0.1277
8.459	0.0214		8.459	0.2251		8.459	0.169696		8.459	0.1277
8.463	0.0214		8.463	0.2251		8.463	0.169892		8.463	0.1277
8.467	0.0214		8.467	0.2251		8.467	0.169388		8.467	0.1277
8.472	0.0214		8.472	0.2251		8.472	0.169884		8.472	0.1277
8.476	0.0214		8.476	0.2251		8.476	0.16948		8.476	0.1276
8.48	0.0214		8.48	0.2251		8.48	0.169075		8.48	0.1276
8.485	0.0214		8.485	0.2251		8.485	0.169069		8.485	0.1276
8.489	0.0214		8.489	0.2251		8.489	0.169163		8.489	0.1276
8.493	0.0214		8.493	0.2251		8.493	0.169757		8.493	0.1276
8.498	0.0214		8.498	0.225		8.498	0.169151		8.498	0.1276
8.502	0.0214		8.502	0.225		8.502	0.169445		8.502	0.1276
8.506	0.0214		8.506	0.225		8.506	0.169139		8.506	0.1276
8.511	0.0214		8.511	0.225		8.511	0.169733		8.511	0.1276
8.515	0.0214		8.515	0.225		8.515	0.169727		8.515	0.1276
8.519	0.0214		8.519	0.225		8.519	0.169922		8.519	0.1276
8.524	0.0214		8.524	0.225		8.524	0.169018		8.524	0.1276
8.528	0.0214		8.528	0.225		8.528	0.169914		8.528	0.1276
8.532	0.0214		8.532	0.225		8.532	0.16911		8.532	0.1276
8.537	0.0214		8.537	0.225		8.537	0.169806		8.537	0.1276
8.541	0.0214		8.541	0.225		8.541	0.169002		8.541	0.1276
8.545	0.0214		8.545	0.225		8.545	0.169798		8.545	0.1276
8.55	0.0214		8.55	0.2249		8.55	0.169694		8.55	0.1276
8.554	0.0214		8.554	0.2249		8.554	0.16919		8.554	0.1276
8.558	0.0214		8.558	0.2249		8.558	0.169786		8.558	0.1276
8.563	0.0214		8.563	0.2249		8.563	0.168982		8.563	0.1276
8.567	0.0214		8.567	0.2249		8.567	0.169876		8.567	0.1276
8.571	0.0214		8.571	0.2249		8.571	0.169371		8.571	0.1276
8.576	0.0214		8.576	0.2249		8.576	0.169265		8.576	0.1276
8.58	0.0214		8.58	0.2249		8.58	0.169659		8.58	0.1276
8.584	0.0214		8.584	0.2249		8.584	0.169553		8.584	0.1276
8.589	0.0214		8.589	0.2249		8.589	0.169147		8.589	0.1276
8.593	0.0214		8.593	0.2249		8.593	0.169141		8.593	0.1276
8.597	0.0214		8.597	0.2249		8.597	0.169535		8.597	0.1276
8.602	0.0214		8.602	0.2248		8.602	0.169229		8.602	0.1276
8.606	0.0214		8.606	0.2248		8.606	0.169424		8.606	0.1276
8.61	0.0214		8.61	0.2248		8.61	0.168918		8.61	0.1276
8.615	0.0214		8.615	0.2248		8.615	0.169514		8.615	0.1276
8.619	0.0214		8.619	0.2248		8.619	0.16981		8.619	0.1276
8.623	0.0214		8.623	0.2248		8.623	0.169106		8.623	0.1275
8.628	0.0214		8.628	0.2248		8.628	0.169002		8.628	0.1275
8.632	0.0214		8.632	0.2248		8.632	0.169598		8.632	0.1275
8.636	0.0214		8.636	0.2248		8.636	0.168994		8.636	0.1275
8.641	0.0214		8.641	0.2248		8.641	0.16919		8.641	0.1275
8.645	0.0214		8.645	0.2248		8.645	0.169086		8.645	0.1275
8.649	0.0214		8.649	0.2248		8.649	0.16968		8.649	0.1275
[truncated: 21,209 more rows]
[truncated: 1 more columns]

## Sheet: Figure 1c
Endogenous levels of HNO and •NO in extracts from control WT leaves, cell suspension and noa1-2, nia1nia2, nia1nia2noa1-2 NO-deficient mutant leaves
	WT leaves - NO	WT leaves - HNO	WT cell suspension - NO	WT cell suspension - HNO	noa1-2 - NO	noa1-2 -HNO	nia1nia2 - NO	nia1nia2 - HNO	nia1nia2noa1-2 -NO	nia1nia2noa1-2 -HNO
	6.24	10.98	3.12	5	4.66	8.2	2.22	3.06	0.16	1.84
	6.04	10.18	3.28	5.3	4.58	7.9	2.34	2.84	0.2	1.48
	5.8	10.7	2.96	4.84	4.86	8.38	2.28	3	0.36	1.16

## Sheet: Figure 1d
Fluorescence quantification (arbitrary units) in homogenates of leaf discs or cell suspension incubated with 16 μM phosphine-based fluorescent probe (Ex: 465 nm, Em: 520 nm)
	WT leaves	cell suspension	WT leaves + TXPTS	WT leaves + CM	WT leaves + CM + TXPTS	noa1-2 leaves	nia1nia2 leaves	nia1nia2noa1-2 leaves
	1	2	3	4	5	6	7	8
	156	138	111	342	168	122	78	18
	128	73	96	256	138	109	67	2
	174	105	121	371	221	92	90	6
Two-tailed t-test P value
*P ≤ 0.05;
