# Supplementary material for: Discovery of endogenous nitroxyl as a new redox player in Arabidopsis thaliana
Source: Nat Plants. 2022 Dec 23;9(1):36–44. doi: 10.1038/s41477-022-01301-z (PMC9873566; doi:10.1038/s41477-022-01301-z)
Supplement: Source Data Fig. 3 — Statistical source data. [file 41477_2022_1301_MOESM9_ESM.xlsx]

## Sheet: Fig. 3a
Electrochemical detection of HNO/•NO during hypoxia
		Hypoxia stress - NO
	time (h)	0	6	24	48	48 (24 h recovery)	72
	NO (mmol x mg-1 protein)	5.6	5.2	4.1	4.4	5	4.5
		5.2	5.6	4.5	3.6	5.4	4.1
		5.7	4.8	4.9	4	4.6	3.7
		Hypoxia stress - HNO
	time (h)	0	2	4	6	24	48	48 (24 h recovery)	72
	HNO (nmol x mg-1 protein)	9.6	10.4	10.4	10.6	13.2	13.6	11.2	12.5
		9.2	9.6	9.9	11.4	13.4	14.4	10.44	13.8
		10	10	11	11.6	12.4	13.2	12.04	13.4

## Sheet: Fig. 3c
Fluorescence quantification in homogenates of leaf discs incubated with 16 μM phosphine-based fluorescent probe (Ex: 465 nm, Em: 520 nm)
	control	hypoxia	hypoxia + TXPTS
	149	249	108
	163	192	159
	122	229	179

## Sheet: Fig. 3d
Gene ID	logCPM	logFC	p-value	adj. P-value
AT1G78930	-0.5171	1.391	0.9209	1
AT1G71695	-0.4721	6.005	0.9727	1
AT1G69810	-0.07946	-0.4737	0.9856	1
AT1G72450	0.2867	6.791	0.9954	1
AT1G76280	-0.1254	3.562	0.9998	1
AT1G71390	0.8015	-1.752	0.6193	1
AT1G15250	-0.2044	3.196	0.9978	1
AT1G79700	-0.9552	2.837	0.5601	1
AT1G73360	-0.2518	0.6951	0.9694	1
AT1G26670	0.06852	6.46	1	1
AT1G52200	0.4247	3.572	0.8381	1
AT1G69460	0.1576	6.101	1	1
AT1G75550	-0.1985	-0.3292	0.9302	1
AT1G71890	-0.1968	-0.09449	0.9661	1
AT1G05430	-0.05831	4.585	1	1
AT1G80870	0.09168	3.723	0.9985	1
AT1G75310	0.1945	4.004	0.9211	1
AT1G02010	-0.33	3.449	0.9747	1
AT1G47900	-0.4819	3.591	0.8553	1
AT1G24575	0.4832	3.623	0.9101	1
AT1G12790	-0.04559	1.858	1	1
AT1G04850	-0.1462	5.823	0.9999	1
AT1G31760	-0.3174	-0.04668	0.9751	1
AT1G33250	0.1701	4.803	1	1
AT1G74000	-1.329	-1.692	0.4486	1
AT1G19715	-0.08068	6.537	0.9985	1
AT1G69430	-0.74	-0.2303	0.7119	1
AT1G29890	-0.1312	4.668	1	1
AT1G80290	0.476	2.833	0.9824	1
AT1G56540	-0.3588	1.828	0.9637	1
AT1G48650	-0.4011	5.708	0.9607	1
AT1G07030	0.3429	4.061	0.999	1
AT1G10120	-0.5324	3.309	0.9671	1
AT1G43650	-0.4017	2.728	0.9974	1
AT1G09960	-0.06607	1.303	0.9991	1
AT1G53625	0.6748	1.227	0.6796	1
AT1G63360	-0.07463	5.666	1	1
AT1G33330	0.1472	4.1	1	1
AT1G74929	-0.03468	-0.2354	0.9908	1
AT1G63430	-0.1112	4.776	0.9999	1
AT1G80720	0.1838	1.602	0.9941	1
AT1G69770	-0.6291	3.117	0.8895	1
AT1G08460	0.1954	5.251	0.9999	1
AT1G08610	-0.2695	2.158	0.9952	1
AT1G51440	0.01717	3.877	1	1
AT1G21610	0.09346	4.496	0.9997	1
AT1G79710	-0.3265	2.255	0.9972	1
AT1G80840	-1.113	3.184	0.447	1
AT1G49490	0.1926	0.1898	0.957	1
AT1G09795	0.1876	5.971	1	1
AT1G68470	-0.5052	1.632	0.799	1
AT1G75580	1.262	0.4979	0.2873	1
AT1G59970	-0.3414	2.978	0.9978	1
AT1G30640	0.432	3.652	0.9752	1
AT1G26440	0.5147	4.723	0.989	1
AT1G22070	0.5957	5.61	0.9885	1
AT1G78180	-0.2233	3.971	0.9988	1
AT1G29880	-0.1861	6.479	1	1
AT1G53645	-0.2324	3.403	0.9986	1
AT1G06240	-0.008043	4.257	1	1
AT1G72330	0.4062	2.726	0.9433	1
AT1G20840	0.2853	4.523	0.9949	1
AT1G45050	0.09953	3.642	1	1
AT1G52500	-0.1119	2.713	0.9992	1
AT1G10430	-0.001482	4.411	1	1
AT1G05670	-0.03034	2.759	0.9999	1
AT1G64110	0.7087	-0.7626	0.665	1
AT1G65220	-0.05081	5.874	1	1
AT1G13635	-0.7899	-1.178	0.6525	1
AT1G55730	0.3534	4.065	0.9974	1
AT1G07310	0.221	4.823	1	1
AT1G77230	0.05502	3.406	0.9997	1
AT1G52400	-0.3739	8.477	0.9005	1
AT1G16430	-0.006452	1.59	0.9998	1
AT1G27752	-0.07626	4.742	1	1
AT1G14880	1.204	7.689	0.4086	1
AT1G11190	-0.366	1.104	0.9273	1
AT1G26650	-0.136	4.661	1	1
AT1G34640	-0.2757	2.748	0.9976	1
AT1G49430	-0.4657	4.265	0.9531	1
AT1G74240	0.1302	1.791	0.9999	1
AT1G01760	-0.3046	1.34	0.9807	1
AT1G47480	0.429	0.8881	0.9272	1
AT1G65820	0.5395	6.7	0.925	1
AT1G22900	0.05581	1.38	0.9895	1
AT1G76820	-0.006353	2.513	0.9991	1
AT1G52080	0.2521	2.483	0.9866	1
AT1G35180	-0.3822	1.827	0.9145	1
AT1G30070	-0.3972	3.147	0.9758	1
AT1G35210	0.4581	2.152	0.8135	1
AT1G10410	0.5557	4.983	0.9209	1
AT1G73740	0.1543	4.123	1	1
AT1G53350	0.09157	3.763	1	1
AT1G34110	0.1207	2.446	0.9999	1
AT1G17240	0.7544	0.4888	0.7422	1
AT1G61730	0.3035	3.742	0.9989	1
AT1G29260	0.1068	4.511	0.9999	1
AT1G08040	0.04977	4.537	1	1
AT1G08810	-0.4653	2.833	0.9678	1
AT1G09210	0.404	7.108	0.9897	1
AT1G10522	-0.1669	4.597	0.9997	1
AT1G04570	0.3456	0.9242	0.9365	1
AT1G01830	-0.02504	4.406	1	1
AT1G67590	-0.3353	4.165	0.9982	1
AT1G69080	-0.4728	0.7116	0.8061	1
AT1G05760	-0.6424	1.219	0.8395	1
AT1G30530	-0.1172	4.978	0.9963	1
AT1G12480	-0.03301	2.179	0.9989	1
AT1G76850	-0.1299	6.098	0.9985	1
AT1G73570	-0.2065	2.487	0.9975	1
AT1G44130	0.697	0.3614	0.6686	1
AT1G67340	-0.4688	4.192	0.987	1
AT1G66150	0.1168	7.061	1	1
AT1G04640	0.01437	5.187	1	1
AT1G56500	-0.1638	7.427	0.9999	1
AT1G77120	-0.2085	1.799	0.9544	1
AT1G50590	-0.2966	1.096	0.9902	1
AT1G17147	-0.4548	1.807	0.9132	1
AT1G44740	-0.7771	-1.251	0.6284	1
AT1G15500	0.06962	7.287	1	1
AT1G77760	-0.7628	6.442	0.9411	1
AT1G53510	-0.4333	5.793	0.9818	1
AT1G50020	-0.1169	7.017	1	1
AT1G22370	0.2499	3.964	0.9943	1
AT1G17270	-0.1639	2.569	0.9999	1
AT1G74350	0.0905	0.7156	0.9909	1
AT1G75230	-0.09743	3.336	1	1
AT1G29150	-0.05961	6.187	1	1
AT1G17140	-0.4611	4.436	0.9044	1
AT1G08380	-0.0628	11.77	1	1
AT1G43560	0.05818	6.347	1	1
AT1G07700	0.1372	6.655	1	1
AT1G05900	-0.05767	4.541	1	1
AT1G37130	-0.3844	9.644	0.9975	1
AT1G48175	0.1056	2.929	0.9999	1
AT1G66465	0.6178	2.226	0.7185	1
AT1G01710	-0.01273	5.486	1	1
AT1G44000	-0.1894	7.412	0.999	1
AT1G73960	-0.2308	5.016	0.9909	1
AT1G11360	0.2064	4.418	1	1
AT1G04490	-0.2543	0.07506	0.8975	1
AT1G78476	0.0001603	0.7732	1	1
AT1G15310	0.3821	1.553	0.9253	1
AT1G55530	-0.1305	4.733	1	1
AT1G74458	0.01094	1.772	0.9998	1
AT1G32120	-0.4886	0.1848	0.854	1
AT1G17260	-0.1516	0.4321	0.9631	1
AT1G31480	-0.2504	3.548	0.9942	1
AT1G17500	0.2379	4.381	0.9532	1
AT1G21150	-0.5522	1.048	0.9033	1
AT1G78110	-0.5535	3.151	0.9904	1
AT1G80080	-0.5724	0.08176	0.816	1
AT1G23260	-0.03736	5.052	1	1
AT1G60270	-0.971	2.652	0.5236	1
AT1G25400	-0.3871	2.579	0.8268	1
AT1G42470	0.01335	5.485	0.9998	1
AT1G56150	-0.2094	2.294	0.9582	1
AT1G73370	-0.8155	1.386	0.6295	1
AT1G01230	0.1539	4.82	1	1
AT1G70700	0.6195	7.752	0.9107	1
AT1G02380	-0.3757	2.173	0.9575	1
AT1G48870	0.7512	0.1055	0.7276	1
AT1G69280	-0.1311	-0.3192	0.9815	1
AT1G12430	-0.2956	3.946	0.9921	1
AT1G36310	0.02695	4.465	1	1
AT1G01300	-0.03557	4.799	0.9963	1
AT1G48050	0.01675	3.943	1	1
AT1G22180	0.6445	3.153	0.9568	1
AT1G17450	0.3448	4.316	0.9839	1
AT1G79670	0.03753	4.564	1	1
AT1G60080	0.2974	1.805	0.9914	1
AT1G07130	-0.1105	0.3749	0.9954	1
AT1G64355	-0.02763	5.4	1	1
AT1G04820	-0.3748	6.731	0.9676	1
AT1G33050	0.04618	6.028	1	1
AT1G77810	0.8031	2.992	0.7466	1
AT1G16210	-0.00874	5.267	1	1
AT1G34580	-2.749	-2.017	0.1578	1
AT1G02050	-0.07298	1.961	0.9971	1
AT1G66500	-0.7062	2.745	0.6819	1
AT1G04030	-0.1721	1.766	0.9859	1
AT1G29370	-0.1076	4.275	0.9998	1
AT1G18880	-0.49	3.513	0.924	1
AT1G50740	0.3305	4.124	0.9874	1
AT1G58220	0.03068	3.739	0.9999	1
AT1G07350	-0.2054	4.601	0.9998	1
AT1G06950	-0.2965	6.466	0.9843	1
AT1G19200	-0.1596	0.9309	0.9989	1
AT1G52140	-0.1238	2.625	0.9966	1
AT1G18550	-0.5045	0.3149	0.8812	1
AT1G77510	0.8871	5.781	0.6124	1
AT1G15950	-0.006808	7.268	1	1
AT1G67850	0.3442	4.08	0.9918	1
AT1G69620	-0.04287	7.167	1	1
AT1G57860	0.0244	5.078	1	1
AT1G63160	-0.4422	1.347	0.9733	1
AT1G71050	-0.4494	0.6952	0.8601	1
AT1G28510	0.2366	3.926	0.9986	1
AT1G48240	-0.2707	3.993	0.9995	1
AT1G71140	-0.1494	4.097	0.9979	1
AT1G66960	1.22	1.573	0.3541	1
AT1G36370	-0.1427	5.743	0.9999	1
AT1G63370	-0.07778	-0.2226	0.9878	1
AT1G56110	-0.2905	5.341	0.9952	1
AT1G14510	0.041	4.886	1	1
AT1G19010	-0.1047	2.732	0.9998	1
AT1G54250	0.1843	3.053	0.999	1
AT1G55170	0.1151	2.867	1	1
AT1G70230	0.1724	4.999	1	1
AT1G52830	0.07389	1.321	0.9713	1
AT1G67510	0.4207	2.842	0.992	1
AT1G08230	-0.2404	3.327	0.996	1
AT1G04280	0.00568	4.319	1	1
AT1G55020	-0.02239	3.604	0.9968	1
AT1G48970	0.02412	3.596	1	1
AT1G79420	-0.1667	-0.193	0.9543	1
AT1G70350	0.004246	2.126	0.9999	1
AT1G12450	-0.07703	3.282	0.9996	1
AT1G57660	-0.07853	6.026	0.9998	1
AT1G05870	-0.2508	5.243	0.9999	1
AT1G78820	-0.7668	4.766	0.6927	1
AT1G02220	0.6968	2.897	0.6959	1
AT1G58848	-0.0618	1.556	0.9957	1
AT1G22140	0.05868	5.02	0.9999	1
AT1G75210	-0.206	5.851	1	1
AT1G30330	0.1234	5.664	0.9985	1
AT1G30360	0.07848	7.368	1	1
AT1G75280	-0.1817	7.108	0.9997	1
AT1G18200	0.2966	0.718	0.9503	1
AT1G55680	0.004172	6.593	1	1
AT1G34000	-0.1105	7.337	1	1
AT1G04410	0.03048	9.138	1	1
AT1G21650	-0.3056	4.037	0.9957	1
AT1G28520	-0.294	5.25	0.9998	1
AT1G63245	0.2901	-1.28	0.8711	1
AT1G66180	-1.077	5.518	0.3683	1
AT1G07790	0.02224	4.029	1	1
AT1G07720	-0.1586	5.745	0.9991	1
AT1G16420	0.4928	0.1316	0.7683	1
AT1G72740	-0.1314	4.691	1	1
AT1G05060	0.1971	4.405	1	1
AT1G55960	-0.5345	7.3	0.9882	1
AT1G32060	-0.1705	10.71	0.9998	1
AT1G77700	-0.6786	0.859	0.8116	1
AT1G75510	0.1109	4.634	1	1
AT1G54090	-0.0007886	4.75	1	1
AT1G26520	0.1502	2.738	1	1
AT1G15240	0.01782	5.149	0.9999	1
AT1G07980	0.2154	3.155	1	1
AT1G01740	0.1699	3.023	0.9997	1
AT1G62914	-0.187	2.577	0.9977	1
AT1G53090	-0.1248	5.186	1	1
AT1G08540	-0.1249	6.583	0.9996	1
AT1G12460	-0.1978	3.562	0.9949	1
AT1G52827	-0.437	2.687	0.963	1
AT1G49590	0.09076	3.961	1	1
AT1G78420	0.1813	4.916	0.9998	1
AT1G08465	0.04877	3.788	1	1
AT1G01260	0.009852	3.72	1	1
AT1G16730	0.3283	4.681	0.9781	1
AT1G08700	0.1682	4.829	1	1
AT1G66590	0.4276	2.735	0.9869	1
AT1G11420	-0.7627	0.6575	0.6835	1
AT1G61210	-0.1511	5.246	0.9926	1
AT1G57980	-0.09088	3.234	0.9997	1
AT1G15140	0.1505	5.829	1	1
AT1G04810	-0.1498	5.412	1	1
AT1G67070	0.368	2.024	0.9836	1
AT1G04550	-0.1705	4.57	0.9999	1
AT1G27450	0.2454	6.225	0.9999	1
AT1G69400	-0.9266	-0.2956	0.5704	1
AT1G56000	-0.1555	3.692	1	1
AT1G42540	0.003944	5.392	1	1
AT1G29465	0.1201	2.353	0.9994	1
AT1G75960	1.147	2.426	0.4248	1
AT1G63420	-0.2605	3.75	0.9716	1
AT1G29470	-0.384	7.007	0.9764	1
AT1G48310	-0.1563	2.6	0.9947	1
AT1G32930	-0.2716	1.023	0.987	1
AT1G63880	0.0572	6.625	0.9998	1
AT1G04630	0.04779	4.033	1	1
AT1G27150	-0.1457	5.082	1	1
AT1G79110	0.8235	3.446	0.7467	1
AT1G68490	0.1838	5.603	1	1
AT1G06040	-0.08812	8.569	1	1
AT1G72430	0.9016	6.287	0.6367	1
AT1G03040	0.1147	5.256	1	1
AT1G28250	0.1348	3.845	1	1
AT1G24090	-0.3318	0.2662	0.8774	1
AT1G09640	-0.04354	7.32	1	1
AT1G49350	0.1134	3.137	1	1
AT1G47240	-0.05557	3.745	1	1
AT1G21370	0.3253	3.863	0.9928	1
AT1G21590	-0.1372	7.075	0.9999	1
AT1G60870	-0.07934	5.591	1	1
AT1G69870	0.6626	6.07	0.8344	1
AT1G18610	-0.2084	3.003	0.9939	1
AT1G24260	2.635	-0.3317	0.14	1
AT1G64140	-0.05398	6.374	1	1
AT1G02290	0.06288	2.938	0.999	1
AT1G26740	0.08452	3.25	0.9999	1
AT1G20460	0.1211	3.313	0.9999	1
AT1G75040	1.265	5.169	0.2938	1
AT1G15510	-0.2678	3.05	0.9976	1
AT1G07040	0.3281	4.911	0.9912	1
AT1G71170	0.4717	3.409	0.9987	1
AT1G63470	-0.1725	2.774	0.996	1
AT1G13640	-0.3689	4.447	0.9986	1
AT1G35516	-0.3	5.228	0.9986	1
AT1G33230	-0.09974	4.941	1	1
AT1G79340	0.0119	6.376	1	1
AT1G57680	0.4754	6.164	0.9921	1
AT1G55110	0.1231	5.178	1	1
AT1G64550	-0.4112	5.609	0.9987	1
AT1G68710	0.5283	3.977	0.8582	1
AT1G79270	-0.08122	5.711	0.9998	1
AT1G67310	-0.1519	5.236	0.9975	1
AT1G65610	1.167	1.148	0.5187	1
AT1G64380	-0.5734	3.877	0.948	1
AT1G27920	-0.09166	0.6699	0.9674	1
AT1G07220	0.2311	3.768	0.9988	1
AT1G14130	0.04743	2.721	0.9994	1
AT1G55040	-0.275	1.486	0.9957	1
AT1G71010	-0.1288	5.604	0.9989	1
AT1G56240	-2.505	-1.782	0.13	1
AT1G20630	0.3521	6.386	0.9682	1
AT1G54217	0.6821	-0.5796	0.7383	1
AT1G44920	-0.1249	5.937	1	1
AT1G63970	0.191	6.605	1	1
AT1G26945	-0.4069	3.572	0.9879	1
AT1G67870	-0.1038	8.803	1	1
AT1G62850	-0.1493	4.243	1	1
AT1G50520	0.4116	0.7939	0.9664	1
AT1G31500	0.02395	4.233	1	1
AT1G15820	-0.1033	12.39	0.9997	1
AT1G72690	0.6058	0.6021	0.8309	1
AT1G29030	0.07664	2.808	0.9994	1
AT1G26090	-0.0871	3.748	1	1
AT1G59660	-0.257	2.13	0.9814	1
AT1G10720	0.1062	4.388	1	1
AT1G11410	-0.09691	4.62	0.9989	1
AT1G19025	-0.7176	1.009	0.8382	1
AT1G80050	-0.4106	3.906	0.9423	1
AT1G50320	0.09859	7.377	1	1
AT1G77330	-1.084	-0.8281	0.4486	1
AT1G16650	-0.1023	2.404	0.9997	1
AT1G50830	-0.7159	0.08066	0.7116	1
AT1G02410	0.0947	4.594	1	1
AT1G04420	-0.03628	6.654	0.9999	1
AT1G05190	-0.02593	8.383	1	1
AT1G60660	-0.147	2.921	0.9991	1
AT1G13950	0.434	3.307	0.9908	1
AT1G17460	0.7618	1.744	0.7457	1
AT1G02110	-0.4254	3.479	0.9889	1
AT1G32990	-0.07289	7.435	0.9998	1
AT1G61300	0.03087	6.223	1	1
AT1G15440	0.01379	3.206	0.9998	1
AT1G49650	-0.02302	2.464	0.9992	1
AT1G18850	0.06212	2.714	0.9996	1
AT1G34150	-0.06249	3.32	1	1
AT1G13320	-0.1814	5.777	1	1
AT1G13820	-0.02384	6.168	1	1
AT1G15880	0.08396	5.097	1	1
AT1G80810	-0.3855	2.959	0.8937	1
AT1G20010	0.05987	7.095	0.9986	1
AT1G52570	0.5583	1.204	0.8146	1
AT1G33520	-0.09326	4.969	1	1
AT1G54350	-0.05934	6.539	1	1
AT1G58160	-0.6712	0.4363	0.7272	1
AT1G30190	-0.5587	0.5465	0.8649	1
AT1G16830	-0.1691	-0.06435	0.9711	1
AT1G03830	-0.1132	1.697	0.9684	1
AT1G52530	0.2201	-0.8106	0.9598	1
AT1G63580	0.5835	0.9594	0.828	1
AT1G10210	0.007104	3.475	1	1
AT1G62720	-0.1257	0.009014	0.9781	1
AT1G36980	0.001626	6.27	1	1
AT1G74180	-0.112	2.719	0.994	1
AT1G69480	0.3176	1.001	0.8506	1
AT1G35190	-0.09488	3.795	0.9999	1
AT1G09620	-0.1284	6.385	1	1
AT1G03620	0.01593	0.8537	0.9971	1
AT1G01350	0.06511	3.765	1	1
AT1G13810	-0.3539	2.192	0.9896	1
AT1G14520	0.7975	2.831	0.6398	1
AT1G55630	0.4378	2.464	0.9982	1
AT1G18390	0.2715	3.233	0.9737	1
AT1G25480	0.1682	3.785	0.9999	1
AT1G28190	0.05554	2.459	0.9841	1
AT1G49530	0.1044	0.7117	0.9882	1
AT1G12880	-0.08138	3.808	0.9999	1
AT1G04985	-0.02439	4.987	1	1
AT1G36940	-0.5635	1.316	0.8458	1
AT1G23850	-0.02163	2.156	0.9992	1
AT1G66190	-0.08248	2.386	0.9993	1
AT1G05350	-0.1027	4.135	1	1
AT1G62520	-0.1015	1.226	0.9745	1
AT1G23170	-0.1179	1.902	0.9957	1
AT1G11430	0.04553	6.433	1	1
AT1G17145	-0.07248	4.199	1	1
AT1G73910	-0.5831	-1.158	0.7553	1
AT1G34320	-0.009986	5.467	1	1
AT1G48280	-0.2614	2.382	0.9987	1
AT1G01715	0.2517	0.5364	0.9864	1
AT1G22660	-0.1606	3.078	0.9999	1
AT1G79410	0.1451	3.68	0.999	1
AT1G75990	0.01705	4.03	1	1
AT1G78800	0.08628	3.973	1	1
AT1G57560	-0.3551	-0.1876	0.837	1
AT1G48040	0.2685	2.39	0.9974	1
AT1G63400	-0.2121	1.636	0.9976	1
AT1G71830	-0.9803	1.144	0.5217	1
AT1G75800	0.1784	6.546	0.9999	1
AT1G75950	0.04228	7.401	1	1
AT1G21060	-0.5777	3.384	0.9517	1
AT1G11330	0.318	4.5	0.9605	1
AT1G77600	-0.03933	4.055	0.9962	1
AT1G68790	0.1206	4.797	0.9677	1
AT1G22860	0.1046	4.088	1	1
AT1G53200	-0.06112	2.312	0.9976	1
AT1G52700	0.1443	-0.1737	0.9565	1
AT1G19990	-0.4257	1.826	0.9824	1
AT1G62422	0.1985	3.569	0.9973	1
AT1G67890	-0.1455	4.775	0.9996	1
AT1G18260	0.131	5.462	1	1
AT1G34430	-0.1463	5.55	1	1
AT1G14460	-0.2092	3.895	0.9636	1
AT1G61350	-0.07209	4.271	0.9999	1
AT1G42440	-0.1738	4.72	0.9999	1
AT1G06570	-0.03854	6.339	1	1
AT1G55310	0.06878	5.021	1	1
AT1G63740	-0.1647	3.105	0.9948	1
AT1G09870	-0.04712	4.256	1	1
AT1G27200	-0.6066	4.366	0.9881	1
AT1G62120	-0.2822	1.565	0.998	1
AT1G04770	-0.3039	4.941	0.9994	1
AT1G67920	0.2282	1.44	0.9476	1
AT1G09410	0.2081	-0.3539	0.9596	1
AT1G49240	-0.2656	7.38	1	1
AT1G09240	-0.06469	4.238	0.9709	1
AT1G67810	1.058	1.717	0.4549	1
AT1G65920	-0.9637	2.399	0.5267	1
AT1G28440	-0.1702	5.917	1	1
AT1G01650	0.07247	5.29	0.9999	1
AT1G16510	0.2405	0.769	0.9355	1
AT1G33440	-0.3713	0.1226	0.8899	1
AT1G74720	0.0524	4.624	1	1
AT1G53230	0.5842	5.572	0.9848	1
AT1G01970	-0.2998	4.748	0.9989	1
AT1G12860	-0.1479	4.643	0.9991	1
AT1G11400	-0.2112	3.627	1	1
AT1G75560	0.09346	4.796	1	1
AT1G27290	-0.2557	5.976	0.9947	1
AT1G16740	0.1458	3.702	1	1
AT1G64060	0.05331	4.214	0.9995	1
AT1G15470	-0.05234	3.485	1	1
AT1G01800	0.0886	5.992	1	1
AT1G41830	-0.8074	5.937	0.7114	1
AT1G31490	-0.4714	-0.7553	0.861	1
AT1G04440	0.06996	6.495	1	1
AT1G49520	-0.08502	2.063	0.9973	1
AT1G54370	0.1084	5.463	1	1
AT1G74920	-0.07081	7.204	1	1
AT1G77080	0.1166	5.365	1	1
AT1G56050	-0.27	5.109	0.9846	1
AT1G15130	0.2148	5.768	0.9999	1
AT1G26220	-0.1338	4.965	1	1
AT1G09932	0.7782	3.314	0.6668	1
AT1G15670	0.7315	2.024	0.6693	1
AT1G78895	0.0729	3.192	0.9999	1
AT1G22530	0.3796	5.099	0.959	1
AT1G05780	-0.09163	2.02	0.9999	1
AT1G17840	0.1258	5.996	1	1
AT1G18080	-0.1536	7.453	0.9999	1
AT1G66970	0.4445	8.638	0.9988	1
AT1G25280	-0.04879	4.898	1	1
AT1G48000	1.188	-0.3114	0.4149	1
AT1G53330	0.4463	0.1758	0.9331	1
AT1G64650	0.06882	5.371	1	1
AT1G49320	0.3515	0.7549	0.9229	1
AT1G66400	0.1741	1.707	0.9269	1
AT1G58280	-0.1484	3.997	0.9995	1
AT1G01060	-0.9284	5.701	0.637	1
AT1G24280	-0.3031	2.573	0.9947	1
AT1G71696	0.04981	3.746	1	1
AT1G09690	-0.126	7.031	1	1
AT1G14780	0.1237	2.009	0.9752	1
AT1G26665	-0.3545	2.758	0.9994	1
AT1G51380	-0.6209	0.6059	0.819	1
AT1G37150	0.6054	-0.6999	0.8244	1
AT1G05310	-0.2415	1.772	0.9821	1
AT1G43130	0.3224	4.8	0.9997	1
AT1G24440	0.113	4.406	0.9999	1
AT1G01440	-0.05184	4.434	1	1
AT1G66200	-0.08602	9.014	1	1
AT1G09900	0.2012	4.118	0.9999	1
AT1G01630	0.07166	5.463	1	1
AT1G20440	-0.1135	7.053	0.9967	1
AT1G77460	-0.2732	3.709	0.9148	1
AT1G65040	0.6631	5.465	0.956	1
AT1G71430	0.1257	2.004	0.9967	1
AT1G14830	-0.3431	5.539	0.9995	1
AT1G77750	-0.1017	3.079	1	1
AT1G52620	-0.06285	1.737	0.9996	1
AT1G52930	-0.2929	3.187	0.9935	1
AT1G58270	-0.3435	3.813	0.9229	1
AT1G64790	-0.1329	6.206	0.9938	1
AT1G01550	-0.002956	7.488	1	1
AT1G69270	-0.2523	3.636	0.9888	1
AT1G23100	-0.4846	1.629	0.8707	1
AT1G70940	-0.5708	6.983	0.9681	1
AT1G32220	-0.1251	7.02	1	1
AT1G03650	-0.2061	1.131	0.9908	1
AT1G17330	0.1329	3.637	0.9997	1
AT1G16090	0.113	2.334	0.9983	1
AT1G32160	0.118	6.643	1	1
AT1G55870	-0.04163	2.867	1	1
AT1G50900	0.004562	6.809	1	1
AT1G10590	0.156	5.934	0.9999	1
AT1G10200	0.3724	5.887	0.9998	1
AT1G74300	0.558	3.761	0.9762	1
AT1G07250	0.1393	6.046	1	1
AT1G10370	-0.843	5.334	0.6681	1
AT1G09575	-0.611	1.587	0.894	1
AT1G09150	-0.1013	4.974	1	1
AT1G18690	0.3982	2.937	0.9996	1
AT1G71730	-0.133	4.44	1	1
AT1G72530	-0.004361	1.344	1	1
AT1G62930	-0.1438	2.588	1	1
AT1G50480	0.008145	7.874	1	1
AT1G20540	-0.3226	4.307	0.9997	1
AT1G58150	-0.3793	1.551	0.9772	1
AT1G23060	-0.5956	1.711	0.8072	1
AT1G71330	0.008524	0.7623	0.9997	1
AT1G58225	0.9099	1.882	0.596	1
AT1G76680	-0.3641	6.114	0.9969	1
AT1G77420	0.3529	4.416	0.998	1
AT1G27310	0.005409	5.668	1	1
AT1G24020	-0.8295	2.741	0.6022	1
AT1G28210	-0.1264	1.881	0.9981	1
AT1G14840	-0.4811	4.376	0.8573	1
AT1G35620	-0.1266	5.736	1	1
AT1G72210	-0.8128	-1.157	0.6126	1
AT1G14685	0.1683	4.4	1	1
AT1G66070	0.2132	3.706	0.9994	1
AT1G70300	0.5592	3.053	0.9057	1
AT1G33470	-0.2071	5.001	0.9983	1
AT1G55540	0.03559	4.06	0.9988	1
AT1G78890	0.112	5.334	0.9998	1
AT1G01910	-0.03774	5.217	1	1
AT1G01570	0.3423	0.3931	0.955	1
AT1G68185	0.1996	2.505	0.9998	1
AT1G16080	-0.1169	6.834	0.9999	1
AT1G04940	0.08495	-0.4067	0.988	1
AT1G02340	-0.6205	2.309	0.7319	1
AT1G62880	0.1747	2.766	0.9994	1
AT1G67930	-0.1301	4.528	1	1
AT1G51170	-0.575	2.968	0.964	1
AT1G71970	-0.03901	5.384	1	1
AT1G05385	0.106	4.522	0.9997	1
AT1G67560	-0.2432	5.217	0.9972	1
AT1G01680	0.4833	2.799	0.8274	1
AT1G65660	0.003456	5.068	1	1
AT1G51600	0.05026	3.45	1	1
AT1G71500	-0.1652	8.127	0.9999	1
AT1G70780	-0.2844	5.925	0.9988	1
AT1G66160	-0.976	2.905	0.5198	1
AT1G48090	0.4294	7.078	0.8879	1
AT1G70760	0.1394	7.86	0.9999	1
AT1G18300	-0.3323	3.239	0.8627	1
AT1G73680	0.1536	5.105	0.9997	1
AT1G54460	-0.4794	3.813	0.9718	1
AT1G06180	0.3008	0.5494	0.9428	1
AT1G75660	-0.1741	6.072	0.9999	1
AT1G48620	0.09627	5.601	1	1
AT1G74250	-0.1156	4.285	0.9887	1
AT1G07740	0.02147	0.6836	0.9994	1
AT1G77140	-0.006487	4.171	1	1
AT1G73170	0.04412	6.406	1	1
AT1G67500	0.2621	3.282	0.9731	1
AT1G22890	0.1106	4.374	0.9885	1
AT1G23830	0.04467	2.409	0.9999	1
AT1G76510	0.05664	3.542	1	1
AT1G08010	-0.03336	3.204	1	1
AT1G05840	-0.1901	5.035	1	1
AT1G55200	0.07311	-0.8585	0.9658	1
AT1G17070	0.08088	2.997	0.9996	1
AT1G78090	-0.966	0.9751	0.5301	1
AT1G70810	0.9087	5.246	0.6176	1
AT1G64750	0.1015	5.235	1	1
AT1G78440	-0.8614	-1.073	0.5848	1
AT1G79570	-0.06291	5.449	0.9993	1
AT1G01690	0.1448	0.6848	0.9958	1
AT1G63240	-0.1176	3.43	0.9832	1
AT1G34300	0.03698	4.582	1	1
AT1G09680	0.07062	1.197	0.9961	1
AT1G03730	0.3841	2.197	0.9792	1
AT1G18160	0.003978	5.555	1	1
AT1G53490	-0.4988	0.2756	0.9019	1
AT1G26260	0.1651	2.321	0.999	1
AT1G08290	-0.3688	-0.5093	0.8805	1
AT1G12320	0.2409	2.735	0.9968	1
AT1G11220	0.567	-0.5377	0.7795	1
AT1G74660	0.105	0.306	0.9831	1
AT1G63460	0.2333	4.142	0.9973	1
AT1G55325	-0.05706	5.11	0.9995	1
AT1G77660	0.1811	3.1	0.9904	1
AT1G30130	-0.2295	4.123	1	1
AT1G31300	-0.04984	5.718	1	1
AT1G73750	0.2621	6.79	0.9978	1
AT1G27170	0.162	0.8856	0.9761	1
AT1G04700	-0.06603	-0.5045	0.9791	1
AT1G67050	-0.274	4.693	0.9979	1
AT1G78040	-0.3262	8.094	0.9991	1
AT1G49170	0.517	2.166	0.9937	1
AT1G31540	0.3392	6.01	0.9924	1
AT1G29420	0.02731	0.03242	0.9986	1
AT1G64840	0.1449	3.598	1	1
AT1G62030	-0.5594	2.425	0.9646	1
AT1G21660	-0.09203	5.317	1	1
AT1G65320	0.145	5.144	1	1
AT1G50570	0.07199	5.164	1	1
AT1G47870	-0.2344	2.527	0.9999	1
AT1G48850	-0.01971	5.741	1	1
AT1G70440	-2.697	-1.788	0.4169	1
AT1G65150	-0.0436	2.277	1	1
AT1G72800	-0.1831	3.029	0.9865	1
AT1G09000	-0.1802	0.1025	0.9741	1
AT1G36160	-0.453	6.725	0.9231	1
AT1G02145	0.08627	4.603	1	1
AT1G51690	-0.08699	6.013	1	1
AT1G06490	-0.3036	1.466	0.9003	1
AT1G63640	-0.3845	3.227	0.9187	1
AT1G19970	-0.4849	2.101	0.9862	1
AT1G50110	-0.6125	-0.4438	0.7346	1
AT1G21540	-1.021	-0.2811	0.4832	1
AT1G22610	-0.2153	5.951	0.9975	1
AT1G75110	-0.2693	0.1313	0.9431	1
AT1G73110	-0.3333	5.48	0.9974	1
AT1G20370	0.02742	3.052	0.9999	1
AT1G55510	-0.09943	3.401	1	1
AT1G77170	-0.3268	1.703	0.9992	1
AT1G70660	0.08351	1.201	0.9934	1
AT1G75335	0.3767	0.502	0.9292	1
AT1G22830	-0.03123	2.311	1	1
AT1G09630	-0.0473	3.67	1	1
AT1G17280	-0.02523	5.424	1	1
AT1G02750	-0.07393	3.582	1	1
AT1G03520	-0.2397	4.063	1	1
AT1G67880	-0.1782	3.636	0.9997	1
AT1G14590	0.05453	2.993	1	1
AT1G08300	-0.3019	1.149	0.9476	1
AT1G07020	0.055	2.661	0.9999	1
AT1G59760	-0.1301	4.631	1	1
AT1G01360	-0.1269	4.077	1	1
AT1G52690	-0.7791	-3.488	0.8605	1
AT1G78750	-0.3295	1.174	0.9685	1
AT1G15720	-0.2154	0.09983	0.9956	1
AT1G14850	-0.2997	4.045	0.9986	1
AT1G70470	-0.08336	1.509	0.9958	1
AT1G11820	-0.2596	4.887	0.9993	1
AT1G80700	-0.159	2.839	1	1
AT1G25230	-0.6923	4.837	0.8592	1
AT1G43900	0.02774	4.913	1	1
AT1G67840	-0.1055	6.546	1	1
AT1G64660	-0.3337	2.957	0.9976	1
AT1G18450	-0.2674	4.875	1	1
AT1G55930	-0.1371	3.919	0.9998	1
AT1G61400	0.03135	0.8379	0.998	1
AT1G03080	0.4476	5.186	0.8329	1
AT1G56660	0.1214	2.662	0.9529	1
AT1G54960	0.1086	0.4788	0.9919	1
AT1G48350	-0.09774	7.294	0.9993	1
AT1G14440	-0.3521	1.267	0.9866	1
AT1G65620	-0.07796	0.1889	0.9719	1
AT1G69490	-1.66	3.967	0.08985	1
AT1G78990	-0.3933	0.131	0.8895	1
AT1G52315	-0.3473	0.8695	0.935	1
AT1G70100	-0.3814	4.96	0.9848	1
AT1G35220	-0.05698	3.883	0.9996	1
AT1G27510	-0.2527	5.588	1	1
AT1G69010	-0.3687	4.406	0.9994	1
AT1G56710	0.3566	1.066	0.9496	1
AT1G63350	-0.1011	3.341	0.9981	1
AT1G03055	-0.221	2.653	0.9999	1
AT1G01160	-0.03654	4.689	1	1
AT1G47340	-0.1003	1.732	0.9993	1
AT1G11170	0.7606	0.4577	0.6745	1
AT1G62045	-0.8623	-0.04228	0.6065	1
AT1G69970	0.3122	1.801	0.9855	1
AT1G70210	-0.4417	3.876	0.9035	1
AT1G49880	-0.05853	2.408	1	1
AT1G27060	-0.127	2.488	0.9996	1
AT1G30757	0.236	0.7849	0.9756	1
AT1G30690	-0.6196	5.155	0.8892	1
AT1G35680	-0.04695	8.027	0.9999	1
AT1G31970	-0.3489	5.342	0.9984	1
AT1G04960	-0.03627	4.685	1	1
AT1G68440	-0.1355	5.981	0.998	1
AT1G10740	-0.4699	5.341	0.9991	1
AT1G32960	1.22	1.609	0.4932	1
AT1G10290	0.1522	5.821	1	1
AT1G34020	-0.03469	3.765	1	1
AT1G20575	-0.1086	3.716	1	1
AT1G01730	0.183	4.174	0.9999	1
AT1G26500	-0.4634	0.6292	0.9688	1
AT1G75125	-0.2597	0.6175	0.9907	1
AT1G13800	0.3123	-0.4764	0.9301	1
AT1G28380	0.07133	5.624	1	1
AT1G10150	-0.2815	5.685	0.9984	1
AT1G02180	-0.2408	0.7633	0.9784	1
AT1G01180	0.09182	4.129	0.9986	1
AT1G16810	0.1311	5.258	1	1
AT1G55370	-0.1016	5.413	0.9999	1
AT1G67790	-0.8097	-0.3493	0.6377	1
AT1G30110	-0.09823	1.072	0.9944	1
AT1G70640	-0.6801	-2.008	0.6952	1
AT1G78970	-0.8252	4.394	0.6036	1
AT1G09610	-1.04	-0.8348	0.4713	1
AT1G34065	-0.1316	1.571	0.9935	1
AT1G69730	0.2304	5.544	0.9994	1
AT1G64300	0.1256	1.425	0.9982	1
AT1G18180	-0.01594	1.087	0.9997	1
AT1G18750	-0.1743	2.621	0.9993	1
AT1G63090	0.99	5.935	0.5097	1
AT1G67350	0.01312	5.696	1	1
AT1G03430	0.3365	5.023	0.9993	1
AT1G48790	0.02995	5.667	1	1
AT1G64510	-0.06272	7.706	0.9997	1
AT1G61667	0.2423	1.851	0.9585	1
AT1G48270	0.07089	2.196	1	1
AT1G66570	0.8895	-1.923	0.7143	1
AT1G35720	-0.04457	6.911	0.9996	1
AT1G72180	0.3814	7.17	0.9992	1
AT1G15920	0.02102	4.129	1	1
AT1G78020	-0.07749	7.07	0.9992	1
AT1G24265	0.04795	1.676	0.9995	1
AT1G19710	0.09782	3.378	1	1
AT1G28050	0.1861	2.125	0.999	1
AT1G65540	0.4249	6.038	0.9989	1
AT1G21600	0.2822	5.93	1	1
AT1G68980	0.4241	2.677	0.9985	1
AT1G20270	0.244	3.714	1	1
AT1G73640	-0.7586	-0.1363	0.7078	1
AT1G02260	0.7312	3.987	0.9728	1
AT1G20410	-0.4192	3.077	0.9977	1
AT1G55675	0.08554	4.678	0.9997	1
AT1G30260	0.01572	4.256	0.9998	1
AT1G56140	-0.07698	3.923	0.9998	1
AT1G74270	-0.02196	5.657	1	1
AT1G20050	0.1863	5.476	0.9999	1
AT1G72250	-0.4934	0.2376	0.8029	1
AT1G10940	0.1577	6.591	1	1
AT1G02420	-0.009468	1.745	1	1
AT1G32460	0.1727	4.877	0.9995	1
AT1G11390	0.2092	3.171	0.9999	1
AT1G25450	-0.4952	1.62	0.8284	1
AT1G77490	-0.01049	6.983	1	1
AT1G69250	-0.01244	3.961	1	1
AT1G14890	-0.3937	3.734	0.9929	1
AT1G07900	0.4261	0.3005	0.8338	1
AT1G33410	-0.2724	4.798	0.9946	1
AT1G72280	0.5422	2.393	0.8725	1
AT1G53670	-0.07329	6.78	1	1
AT1G78290	-0.1454	5.294	0.9988	1
AT1G17360	0.2217	5.941	0.9396	1
AT1G14150	-0.158	6.385	0.9993	1
AT1G62910	0.2296	0.7911	0.9937	1
AT1G70420	0.6484	4.377	0.9037	1
AT1G52590	0.3015	4.603	0.9997	1
AT1G29850	-0.02341	5.645	1	1
AT1G33810	-0.1172	5.351	0.9999	1
AT1G19600	-0.1322	5.119	1	1
AT1G18340	-0.2014	3.116	0.9998	1
AT1G53345	0.5982	-0.1556	0.7363	1
AT1G31820	0.5637	4.576	0.8395	1
AT1G55350	-0.1726	6.095	0.9848	1
AT1G29460	-0.04711	3.92	0.9992	1
AT1G07420	0.3739	4.079	0.9992	1
AT1G04260	0.186	3.189	1	1
AT1G14720	0.1781	5.096	1	1
AT1G69550	0.1506	5.237	1	1
AT1G62981	-0.3266	-0.6583	0.9227	1
AT1G65080	0.04581	1.827	0.9986	1
AT1G80350	-0.2025	3.846	0.9999	1
AT1G67060	0.0701	3.821	1	1
AT1G74100	-0.03255	6.279	1	1
AT1G48450	-0.2194	7.157	1	1
AT1G31910	0.1146	7.254	1	1
AT1G75010	0.1374	4.925	1	1
AT1G09700	-0.1244	2.631	0.9996	1
AT1G12900	-0.4062	10.76	0.9741	1
AT1G30545	-0.05938	2.046	0.9999	1
AT1G16840	0.2127	5.248	0.9999	1
AT1G69740	0.02626	7.149	1	1
AT1G30000	-0.04834	4.734	1	1
AT1G19150	-0.2632	7.277	0.989	1
AT1G04860	0.1385	5.005	1	1
AT1G60170	0.07661	5.611	1	1
AT1G45010	0.09076	3.669	0.9961	1
AT1G76065	0.271	0.294	0.9711	1
AT1G69780	-0.09926	4.141	0.9997	1
AT1G08750	-0.1518	3.639	1	1
AT1G62305	0.2876	2.135	0.9843	1
AT1G28610	0.3928	4.516	0.9977	1
AT1G20490	-0.08351	0.4223	0.969	1
AT1G73970	0.1464	3.846	1	1
AT1G74580	-0.009171	2.578	0.9999	1
AT1G07670	0.1072	5.432	0.9999	1
AT1G02890	-0.1327	6.239	0.9993	1
AT1G47720	0.2213	2.407	0.9994	1
AT1G33120	0.0154	5.228	1	1
AT1G30700	0.2538	-0.07506	0.8963	1
AT1G51650	-0.02009	6.172	1	1
AT1G27840	-0.03403	3.767	1	1
AT1G09230	-0.1432	4.064	0.9995	1
AT1G06900	-0.228	4.917	0.9994	1
AT1G06050	0.0315	3.16	1	1
AT1G73250	-0.02076	3.093	1	1
AT1G64810	0.05231	4.795	0.9998	1
AT1G75270	0.1118	3.954	0.9994	1
AT1G54680	0.2317	2.32	0.9999	1
AT1G05950	0.5974	0.5313	0.8117	1
AT1G33390	0.01259	2.986	0.9989	1
AT1G73990	-0.08838	5.456	1	1
AT1G56210	-0.6197	1.404	0.8456	1
AT1G78580	-0.2595	5.383	0.9437	1
AT1G80030	-0.1706	6.023	0.9999	1
AT1G45145	0.758	6.063	0.6747	1
AT1G53530	-0.111	2.489	0.9998	1
AT1G21980	-0.4005	4.758	0.9918	1
AT1G05100	-0.927	-0.3898	0.5676	1
AT1G56330	0.1967	6.317	1	1
AT1G72940	-0.2023	4.939	0.9975	1
AT1G47330	0.03013	4.453	1	1
AT1G18740	0.3069	5.448	0.9786	1
AT1G04210	-0.1197	5.257	0.9999	1
AT1G13910	-0.00495	2.61	1	1
AT1G07780	-0.2756	2.792	0.9934	1
AT1G76100	-0.09425	7.651	1	1
AT1G66100	-0.5542	7.743	0.8438	1
AT1G27360	-0.2281	3.517	0.9991	1
AT1G73530	-0.01678	5.603	1	1
AT1G77400	-0.2781	1.839	0.9936	1
AT1G35780	-0.5538	3.556	0.9821	1
AT1G56460	0.02551	5.301	0.9997	1
AT1G16520	-0.5955	2.068	0.8979	1
AT1G06450	-0.0108	1.21	1	1
AT1G51680	-0.0364	7.108	1	1
AT1G55160	0.1609	4.046	1	1
AT1G23020	0.3824	5.274	0.9961	1
AT1G69380	0.2092	2.855	0.9998	1
AT1G27420	0.2983	0.7266	0.9803	1
AT1G27910	-0.07295	4.309	0.9999	1
AT1G49040	-0.1109	5.166	0.9996	1
AT1G67330	0.1072	2.697	0.999	1
AT1G23300	0.8232	-0.984	0.6238	1
AT1G64230	0.03156	8.16	1	1
AT1G55152	0.2314	3.699	0.9961	1
AT1G48030	-0.01362	8.36	1	1
AT1G50890	-0.4012	2.906	0.9892	1
AT1G15180	-0.3469	5.045	0.9951	1
AT1G79460	0.4671	3.493	0.9404	1
AT1G20823	-0.4203	4.071	0.9853	1
AT1G27330	0.4373	5.203	0.9736	1
AT1G78830	-0.4621	7.784	0.9779	1
AT1G72545	0.5923	-1.039	0.7202	1
AT1G69523	-0.1489	3.408	0.9971	1
AT1G20720	-0.3671	0.7399	0.8474	1
AT1G55610	0.18	2.323	0.9979	1
AT1G07400	-1.438	-0.1458	0.551	1
AT1G44170	0.05842	4.666	1	1
AT1G27600	0.05757	4.596	1	1
AT1G05200	0.08091	5.979	0.9999	1
AT1G05575	0.2237	0.6909	0.9667	1
AT1G75220	0.1813	6.355	0.9993	1
AT1G13860	0.1056	4.331	1	1
AT1G05720	0.2569	4.383	0.9993	1
AT1G53300	-0.2382	5.305	1	1
AT1G54180	-0.1663	1.419	0.9911	1
AT1G61810	0.7001	0.02592	0.6738	1
AT1G62640	0.02705	4.327	1	1
AT1G63250	-0.4853	1.672	0.9257	1
AT1G23890	-0.1307	2.005	0.9994	1
AT1G20480	-0.4377	0.325	0.8886	1
AT1G61790	0.1904	6.238	1	1
AT1G68300	0.1423	4.628	1	1
AT1G69790	0.3888	2.45	0.9075	1
AT1G10560	-0.9495	1.518	0.5523	1
AT1G68780	-0.4558	3.831	0.9571	1
AT1G07640	0.3055	4.832	0.9987	1
AT1G52155	0.364	2.2	0.9971	1
AT1G47500	0.06981	4.209	1	1
AT1G77765	0.3323	-0.08628	0.9159	1
AT1G26130	0.006684	4.391	0.9998	1
AT1G07170	0.1331	3.58	1	1
AT1G10360	-0.2819	6.33	0.9949	1
AT1G22780	-0.1145	5.628	0.9987	1
AT1G64610	0.1675	3.782	0.9863	1
AT1G02305	0.2089	6.954	0.9988	1
AT1G16030	-0.8741	2.528	0.579	1
AT1G34270	-0.1352	2.928	1	1
AT1G69570	-0.4199	3.466	0.9811	1
AT1G05820	-0.1764	0.9221	0.9888	1
AT1G60690	-0.4547	3.317	0.9708	1
AT1G58210	-0.04079	3.067	1	1
AT1G29900	-0.308	6.147	0.9917	1
AT1G72630	0.04422	4.425	1	1
AT1G09780	-0.07365	5.93	1	1
AT1G15350	-0.01177	4.015	1	1
AT1G06515	0.01784	3.681	1	1
AT1G50030	-0.03654	5.827	0.9956	1
AT1G32520	-0.1248	5.269	0.9999	1
AT1G03540	-0.252	-0.5077	0.9103	1
AT1G76310	0.07034	0.3571	0.9869	1
AT1G64385	0.1947	4.422	1	1
AT1G43850	0.07709	5.674	0.9999	1
AT1G51570	-0.1408	6.361	1	1
AT1G76130	-0.2169	5.001	0.9965	1
AT1G11050	0.1009	4.541	0.9987	1
AT1G04680	-0.9552	5.169	0.5353	1
AT1G32780	-0.4062	0.9642	0.9693	1
AT1G18370	-0.6962	0.1732	0.6695	1
AT1G24040	0.01603	4.734	1	1
AT1G61120	2.195	2.339	0.2534	1
AT1G69160	-0.1263	5.397	0.9991	1
AT1G75240	-0.3675	1.617	0.8916	1
AT1G53700	-1.476	-0.9886	0.08308	1
AT1G80460	0.1026	6.604	1	1
AT1G59640	-0.02013	1.048	0.9998	1
AT1G19850	-0.04044	3.214	0.9927	1
AT1G48600	-0.3458	7.812	0.9975	1
AT1G28390	-0.4712	0.8104	0.8715	1
AT1G31550	0.4723	5.049	0.9832	1
AT1G52360	0.03615	5.865	0.9988	1
AT1G77270	-0.0541	0.3833	0.9767	1
AT1G64320	-0.8869	-0.8849	0.5706	1
AT1G02880	0.3644	4.022	0.9997	1
AT1G78850	-0.4929	6.464	0.9365	1
AT1G70895	-0.8678	0.04611	0.5989	1
AT1G12230	0.04319	5.839	1	1
AT1G35830	-0.2912	0.02174	0.921	1
AT1G53450	-0.02374	4.455	1	1
AT1G28150	0.274	4.676	1	1
AT1G03440	0.2079	4.213	0.9999	1
AT1G76270	0.3462	3.135	1	1
AT1G65560	-0.4102	1.875	0.9932	1
AT1G13730	0.1084	4.261	1	1
AT1G18060	-0.2048	7.086	0.9994	1
AT1G21640	-0.06765	6.919	0.9999	1
AT1G08960	-0.04278	3.054	1	1
AT1G68360	-0.6744	-0.6421	0.7312	1
AT1G10550	-0.6226	-2.352	0.8099	1
AT1G34570	0.1596	4.97	0.9999	1
AT1G53320	0.1723	5.51	1	1
AT1G17220	-0.1272	8.704	0.9998	1
AT1G19960	0.8531	5.638	0.6553	1
AT1G52880	0.2034	4.386	0.9809	1
AT1G05420	0.1654	-1.111	0.9225	1
AT1G76040	0.4135	3.281	0.9323	1
AT1G79840	-0.05964	0.05901	0.9852	1
AT1G47830	0.1466	4.262	1	1
AT1G03010	-1.888	-0.159	0.05515	1
AT1G78100	0.2948	5.298	0.9945	1
AT1G15380	0.1239	-0.8233	0.9421	1
AT1G72320	0.05829	4.209	1	1
AT1G61690	-0.258	4.504	0.9686	1
AT1G01610	-0.2079	5.107	0.9989	1
AT1G74030	-0.02261	2.178	0.9974	1
AT1G02520	-0.8472	-0.4874	0.6085	1
AT1G50620	-0.1951	3.504	0.9995	1
AT1G08130	-0.344	3.892	0.9778	1
AT1G33790	0.2697	0.3646	0.9552	1
AT1G62380	-0.728	7.8	0.8901	1
AT1G15480	-0.09174	2.183	0.9963	1
AT1G77960	-0.07818	3.954	0.9964	1
AT1G23880	-0.5439	1.333	0.9385	1
AT1G34460	0.02803	0.7274	0.9903	1
AT1G12780	-0.05753	5.965	0.9994	1
AT1G30300	0.07493	2.727	1	1
AT1G54060	-0.07079	4.559	1	1
AT1G71130	0.1149	3.594	0.9999	1
AT1G75170	0.1142	3.48	0.999	1
AT1G79920	-0.2608	6.2	0.9999	1
AT1G03190	0.1769	3.032	1	1
AT1G22620	0.006121	4.74	0.9999	1
AT1G26410	1.232	-1.586	0.4454	1
AT1G23190	0.006362	6.419	1	1
AT1G55250	-0.1502	4.36	0.9947	1
AT1G74210	0.3251	4.533	0.9949	1
AT1G76940	0.06677	3.839	1	1
AT1G80890	0.2774	3.21	0.9968	1
AT1G74730	-0.2463	7.422	0.9993	1
AT1G76090	0.2841	4.48	0.9929	1
AT1G61360	-0.2666	3.3	0.9877	1
AT1G75140	0.2421	4.038	1	1
AT1G21270	0.4572	6.919	0.9889	1
AT1G49300	0.1404	5.922	1	1
AT1G80610	0.04313	2.864	0.9997	1
AT1G05570	0.6851	6.011	0.8005	1
AT1G27540	-0.164	3.835	1	1
AT1G73350	-0.1116	4.144	0.9999	1
AT1G31280	0.005926	4.198	0.9999	1
AT1G01225	-0.3557	0.3887	0.9626	1
AT1G27110	-0.2347	0.2099	0.9865	1
AT1G03180	0.2146	0.2042	0.9787	1
AT1G19540	-0.6203	0.4975	0.8238	1
AT1G18940	-0.09134	0.3231	0.9908	1
AT1G11020	-0.1947	3.747	1	1
AT1G75680	-0.5791	6.013	0.8978	1
AT1G16630	-0.4319	-0.3464	0.8214	1
AT1G65840	0.1282	4.814	1	1
AT1G31870	0.09361	3.954	0.9996	1
AT1G74370	-0.1668	4.45	1	1
AT1G62370	0.6734	-0.3208	0.7294	1
AT1G12420	0.4005	3.065	0.9748	1
AT1G67980	2.242	-1.271	0.3176	1
AT1G02020	-0.1811	4.219	1	1
AT1G15000	-0.3267	3.884	0.9789	1
AT1G07440	0.1014	6.534	0.9999	1
AT1G72360	0.3695	1.233	0.9768	1
AT1G65500	0.3819	2.924	0.9496	1
AT1G14670	-0.02314	6.181	1	1
AT1G03850	0.6607	1.815	0.7003	1
AT1G80520	-0.221	1.424	0.9981	1
AT1G33420	0.1245	2.642	0.9983	1
AT1G03380	0.09451	5.924	0.9991	1
AT1G60420	0.03964	5.042	1	1
AT1G19660	0.4425	8.24	0.9736	1
AT1G19100	-0.1982	2.998	0.9996	1
AT1G75120	-0.1018	1.374	0.9889	1
AT1G78730	0.1673	2.434	0.9999	1
AT1G23560	-0.036	-0.4721	0.9925	1
AT1G05560	-0.3637	4.473	0.9778	1
AT1G53310	0.1586	6.728	0.9999	1
AT1G06270	0.3041	1.673	0.9946	1
AT1G21410	-0.2362	4.372	0.995	1
AT1G31230	-0.4256	6.944	0.986	1
AT1G15260	-0.2601	4.848	0.9944	1
AT1G67520	-0.06901	1.489	0.9824	1
AT1G29980	-0.302	1.708	0.9214	1
AT1G33950	1.117	-1.246	0.4925	1
AT1G13050	-0.03494	0.7038	0.997	1
AT1G31880	-0.5089	0.08672	0.935	1
AT1G73630	0.1217	3.831	0.9997	1
AT1G69040	-0.2325	4.641	0.995	1
AT1G61150	-0.0314	5.191	1	1
AT1G53110	0.4297	2.993	0.989	1
AT1G17530	0.1685	4.201	1	1
AT1G17040	-0.339	2.962	0.9989	1
AT1G19480	-0.1801	2.886	1	1
AT1G69930	1.268	-0.5508	0.5039	1
AT1G13390	0.05162	5.206	1	1
AT1G49130	-0.3865	3.677	0.9902	1
AT1G31175	0.1454	3.585	0.9998	1
AT1G05380	-0.151	5.007	1	1
AT1G11000	-0.4824	2.075	0.8451	1
AT1G80530	-0.245	3.866	0.9993	1
AT1G22540	0.3593	4.1	0.9994	1
AT1G01720	-0.8099	4.83	0.7288	1
AT1G04480	-0.1034	5.465	0.9997	1
AT1G29930	-0.03993	14.35	1	1
AT1G03140	-0.2436	4.849	1	1
AT1G33360	0.026	3.543	1	1
AT1G49820	0.07424	5.122	1	1
AT1G71960	-0.2106	3.083	0.9996	1
AT1G51110	-0.03961	6.945	1	1
AT1G52560	-1.914	-2.478	0.4526	1
AT1G52550	-0.1847	2.958	0.9999	1
AT1G54340	0.1407	5.084	1	1
AT1G60960	0.2955	3.867	0.9944	1
AT1G48635	0.2442	4.257	1	1
AT1G07745	0.01605	2.905	1	1
AT1G44810	-0.002762	4.289	1	1
AT1G71000	-0.8809	-1.844	0.8346	1
AT1G43170	-0.2828	8.214	0.9998	1
AT1G20470	-0.1167	2.218	0.9966	1
AT1G76660	-0.05689	3.894	1	1
AT1G62040	0.1888	5.179	0.9998	1
AT1G48860	-0.2035	5.041	1	1
AT1G62975	-0.296	0.7789	0.8998	1
AT1G15220	-0.1262	2.517	0.9999	1
AT1G27680	0.2012	3.459	1	1
AT1G64900	0.2996	7.148	0.9997	1
AT1G13770	-0.2779	3.59	1	1
AT1G75340	-0.2215	3.763	0.9989	1
AT1G11300	0.6829	1.083	0.8158	1
AT1G12250	-0.1442	6.121	0.9999	1
AT1G70190	-5.834e-05	3.798	1	1
AT1G50790	-0.3304	0.5119	0.97	1
AT1G62680	-0.2655	1.959	0.9978	1
AT1G64330	-0.01123	3.311	0.9978	1
AT1G80570	-0.1577	1.233	0.9868	1
AT1G80690	-0.4479	1.836	0.9653	1
AT1G01100	-0.1451	6.646	0.9997	1
AT1G03740	-0.01993	5.531	0.9999	1
AT1G54010	0.3163	-0.05829	0.8603	1
AT1G02450	0.2665	0.7896	0.9032	1
AT1G65290	-0.02587	6.111	1	1
AT1G75370	0.06094	6.563	1	1
AT1G60590	-1.563	2.312	0.2945	1
AT1G24170	0.09207	4.615	0.9983	1
AT1G17720	0.1774	5.765	1	1
AT1G12090	-0.1058	9.263	0.9968	1
AT1G75820	-0.004257	5.846	1	1
AT1G65480	1.374	1.311	0.3905	1
AT1G15490	-0.1882	2.966	0.9999	1
AT1G15125	0.153	3.572	0.939	1
AT1G13210	0.5789	6.439	0.8848	1
AT1G07210	-0.1673	4.36	1	1
AT1G03230	-0.1905	3.337	0.9997	1
AT1G34220	-0.1372	5.394	0.999	1
AT1G15120	0.1564	6.421	0.9995	1
AT1G16515	0.03027	0.11	0.9997	1
AT1G56550	1.379	1.121	0.2863	1
AT1G18490	-0.2684	3.804	0.9999	1
AT1G18900	-0.009415	3.593	0.9999	1
AT1G12050	0.1947	5.893	0.9999	1
AT1G69070	-0.24	3.595	0.98	1
AT1G27430	-0.04083	5.336	0.9994	1
AT1G55500	0.3958	4.462	0.9999	1
AT1G27435	-0.1155	4.102	0.9998	1
AT1G77350	0.007317	3.89	1	1
AT1G10450	-0.2344	4.056	0.9621	1
AT1G08400	0.2622	2.266	0.9998	1
AT1G49050	0.3587	5.181	0.9899	1
AT1G60700	-0.0234	2.483	1	1
AT1G25275	-0.03841	5.736	1	1
AT1G79985	-0.0488	4.39	1	1
AT1G68820	0.2784	4.406	0.9998	1
AT1G55190	0.1337	3.072	0.9999	1
AT1G73177	0.09566	1.595	0.9993	1
AT1G62200	0.03033	5.094	1	1
AT1G49950	0.005699	5.111	1	1
AT1G10390	-0.1686	5.897	0.9999	1
AT1G16670	0.2412	3.881	0.991	1
AT1G16800	-0.2537	2.548	0.9151	1
AT1G28070	0.02743	2.673	0.9998	1
AT1G12830	0.02746	3.242	1	1
AT1G36070	0.06793	3.938	1	1
AT1G14400	0.08034	6.87	1	1
AT1G52320	-0.01754	4.569	1	1
AT1G61240	-0.04325	3.955	0.9997	1
AT1G26600	-0.2868	-0.766	0.907	1
AT1G13750	0.5197	4.571	0.958	1
AT1G30280	0.09363	1.431	0.9634	1
AT1G61900	-0.2654	4.843	0.9997	1
AT1G75260	-0.9239	0.105	0.5555	1
AT1G07615	-0.1465	2.241	0.9988	1
AT1G09970	0.2853	6.769	0.9599	1
AT1G65370	-0.5693	4.152	0.8381	1
AT1G09250	-0.1377	4.345	1	1
AT1G76060	0.1467	2.708	0.9999	1
AT1G55810	-0.53	3.831	0.9946	1
AT1G34130	0.3841	5.323	0.9996	1
AT1G74320	-0.1199	4.283	1	1
AT1G23860	-0.1916	4.146	1	1
AT1G70730	-0.1041	7.089	1	1
AT1G11755	0.1019	3.403	1	1
AT1G43245	0.06814	2.635	1	1
AT1G47560	0.4498	1.454	0.9674	1
AT1G32560	1.41	-1.039	0.343	1
AT1G12710	0.2656	3.551	0.994	1
AT1G61280	-0.3316	-0.6919	0.9088	1
AT1G49980	-0.1493	3.86	1	1
AT1G59980	-0.4467	2.567	0.985	1
AT1G48230	-0.1547	4.803	1	1
AT1G12260	-0.3259	0.2527	0.9617	1
AT1G47250	-0.06305	4.041	1	1
AT1G68000	0.02221	5.231	1	1
AT1G25360	0.3205	0.1557	0.9742	1
AT1G65240	0.6726	-0.8213	0.6822	1
AT1G02670	0.1826	-0.7743	0.9372	1
AT1G07990	0.0739	5.666	0.9999	1
AT1G65483	1.305	0.1246	0.3264	1
AT1G74360	0.4632	3.419	0.8085	1
AT1G01560	0.01272	2.488	0.9955	1
AT1G34180	0.1793	1.897	0.9777	1
AT1G04270	-0.1365	7.34	0.9997	1
AT1G20930	-0.2188	1.191	0.9884	1
AT1G57770	0.003139	5.436	1	1
AT1G19240	0.1179	2.791	0.9999	1
AT1G13970	0.3621	1.312	0.9645	1
AT1G13940	0.02594	4.152	0.9987	1
AT1G05010	0.1147	6.93	0.9943	1
AT1G45207	-0.6649	2.781	0.8127	1
AT1G21690	0.002573	3.33	1	1
AT1G24880	0.01186	1.366	0.9998	1
AT1G53710	0.2714	3.927	0.9999	1
AT1G48110	0.006525	5.356	1	1
AT1G60710	-0.4506	6.234	0.9961	1
AT1G52380	-0.1206	4.052	1	1
AT1G79930	0.04037	5.752	1	1
AT1G23840	0.353	3.222	0.9513	1
AT1G76320	0.05926	3.768	0.999	1
AT1G53290	-0.2148	3.491	0.9998	1
AT1G29330	0.1685	3.067	0.9886	1
AT1G23120	-0.1441	-0.09792	0.9595	1
AT1G76540	-0.4442	1.963	0.9088	1
AT1G18720	0.4497	6.284	0.9898	1
AT1G68810	-0.6458	2.998	0.8705	1
AT1G13980	-0.2377	5.24	0.9886	1
AT1G68100	0.1232	4.576	0.9998	1
AT1G29840	-0.2539	2.737	0.999	1
AT1G65032	0.1623	1.735	0.9975	1
AT1G74680	0.2072	4.474	1	1
AT1G05880	0.8852	-0.8315	0.5794	1
AT1G79470	0.07379	2.305	0.9999	1
AT1G61460	0.2575	1.031	0.988	1
AT1G73940	-0.056	3.483	1	1
AT1G33560	0.1468	3.802	0.9969	1
AT1G01250	-0.3466	1.763	0.9513	1
AT1G32640	0.8872	6.48	0.6731	1
AT1G64740	-0.174	5.53	1	1
AT1G01950	-0.373	3.939	0.9882	1
AT1G12380	-0.3725	2.071	0.9621	1
AT1G33730	0.2709	-0.4837	0.8967	1
AT1G71865	0.2962	2.833	0.9999	1
AT1G09660	0.03926	4.406	1	1
AT1G22882	0.2325	4.035	0.993	1
AT1G61980	0.2149	2.967	1	1
AT1G28200	-0.1474	4.663	1	1
AT1G75420	0.006532	4.055	1	1
AT1G15170	-0.02512	3.11	0.9999	1
AT1G77940	-0.215	6.161	0.9972	1
AT1G35460	0.01976	4.329	1	1
AT1G54650	-0.1094	2.554	1	1
AT1G30845	0.001323	1.309	1	1
AT1G65700	0.02168	2.821	0.9999	1
AT1G10050	0.2557	3.558	0.997	1
AT1G73770	0.33	1.425	0.9884	1
AT1G09280	-0.3049	3.863	1	1
AT1G16300	-0.3315	1.45	0.9902	1
AT1G08200	-0.382	7.484	0.9999	1
AT1G04140	0.09132	6.53	1	1
AT1G63750	-0.1659	3.529	0.9937	1
AT1G51805	0.07279	7.751	1	1
AT1G63700	-0.008289	5.286	1	1
AT1G58602	0.244	7.674	0.9973	1
AT1G24490	0.09577	4.95	1	1
AT1G08820	0.01994	5.174	1	1
AT1G07240	0.4699	3.629	0.9976	1
AT1G51760	0.4039	5.523	0.9172	1
AT1G72600	0.5213	3.387	0.9178	1
AT1G13550	0.4456	-0.8964	0.8218	1
AT1G33102	0.4202	1.158	0.9374	1
AT1G76150	0.1956	5.567	0.9997	1
AT1G25490	-0.155	6.091	1	1
AT1G29500	-0.7317	2.696	0.7996	1
AT1G55880	-0.1597	3.215	1	1
AT1G77180	-0.177	6.254	0.9999	1
AT1G45230	0.01944	5.492	1	1
AT1G71860	-0.0425	5.2	1	1
AT1G31160	-0.009203	4.719	1	1
AT1G17090	0.1247	0.1155	0.9801	1
AT1G62750	-0.3237	8.865	0.9818	1
AT1G06980	0.5983	1.074	0.8601	1
AT1G65490	-0.285	6.26	0.9887	1
AT1G04230	0.1556	3.123	1	1
AT1G80190	-0.1453	2.719	0.9993	1
AT1G14040	-0.2728	0.9678	0.9758	1
AT1G01030	-0.5863	1.108	0.8919	1
AT1G63840	0.7576	3.294	0.681	1
AT1G68030	-0.04546	-0.5869	0.9903	1
AT1G29700	0.01311	6.723	1	1
AT1G68190	-0.2882	6.14	0.9985	1
AT1G68010	-0.298	9.776	0.9966	1
AT1G04950	-0.07881	4.438	1	1
AT1G56080	-0.612	-1.062	0.731	1
AT1G68260	-0.1608	3.403	0.9961	1
AT1G28490	-0.012	4.296	1	1
AT1G54100	0.1899	6.464	0.9748	1
AT1G56430	0.1893	3.769	0.9971	1
AT1G60160	-0.1003	5.763	1	1
AT1G03360	-0.4433	1.92	0.9739	1
AT1G28280	0.001226	5.208	1	1
AT1G02930	0.577	6.273	0.7293	1
AT1G18480	0.06387	3.425	1	1
AT1G31190	-0.1723	5.634	1	1
AT1G27960	-0.1358	2.083	0.993	1
AT1G10850	-0.6641	2.503	0.8231	1
AT1G10270	0.2541	2.543	0.991	1
AT1G01200	-0.3407	-0.2932	0.8484	1
AT1G75760	-0.01623	4.27	1	1
AT1G61430	0.06604	3.249	0.999	1
AT1G70770	0.1648	6.163	1	1
AT1G80500	0.1191	5.182	1	1
AT1G62440	-1.158	-1.248	0.4935	1
AT1G77280	-0.03203	3.252	1	1
AT1G26550	0.1354	6.542	1	1
AT1G57610	-0.007716	4.01	1	1
AT1G64640	-0.26	2.981	0.9239	1
AT1G24360	-0.1287	5.99	1	1
AT1G78630	-0.1275	8.251	0.9991	1
AT1G54730	-0.02468	4.746	1	1
AT1G14870	0.6341	2.319	0.6993	1
AT1G45249	-0.4218	4.46	1	1
AT1G02130	0.0006077	5.36	1	1
AT1G13110	0.0827	6.696	0.9998	1
AT1G34420	0.709	2.748	0.8023	1
AT1G20550	-0.1715	1.98	0.9999	1
AT1G47370	0.596	1.153	0.8915	1
AT1G28760	0.1494	1.414	0.9983	1
AT1G66240	0.1321	6.526	1	1
AT1G70710	-0.5844	1.873	0.7897	1
AT1G23960	0.04224	5.418	1	1
AT1G21480	-0.3297	3.482	0.9998	1
AT1G01470	0.08758	6.274	0.9971	1
AT1G56200	-0.08386	6.554	1	1
AT1G60200	-0.3003	5.753	0.9567	1
AT1G49400	0.1643	3.451	1	1
AT1G79740	-0.1246	4.474	1	1
AT1G09520	-0.3185	3.127	0.9998	1
AT1G80940	-0.1071	5.204	1	1
AT1G74470	-0.309	10.88	0.9967	1
AT1G72480	-0.0502	4.784	1	1
AT1G32310	-0.1185	3.033	0.9997	1
AT1G52160	0.1322	2.956	0.9988	1
AT1G30220	0.9397	0.5326	0.5409	1
AT1G24530	-0.3651	2.032	0.9024	1
AT1G13900	0.1219	4.618	1	1
AT1G31940	0.212	4.319	1	1
AT1G09940	-0.3219	3.952	0.999	1
AT1G32583	0.1509	0.2258	0.9733	1
AT1G63170	-0.03383	4.584	1	1
AT1G57590	1.009	2.833	0.4927	1
AT1G29310	0.09115	4.212	0.9995	1
AT1G45000	0.04208	6.137	1	1
AT1G04910	0.1784	4.848	1	1
AT1G06500	-0.1925	3.413	0.9999	1
AT1G08420	0.1738	5.964	1	1
AT1G23730	0.0548	2.424	0.9987	1
AT1G47310	0.1316	4.328	1	1
AT1G01930	-0.2677	3.498	0.9994	1
AT1G09980	-0.04811	4.628	0.9999	1
AT1G77630	-0.3838	3.005	0.9955	1
AT1G58200	0.04944	6.09	1	1
AT1G51500	-0.2218	7.588	0.9998	1
AT1G52245	-0.4109	-0.6852	0.8187	1
AT1G03550	0.2545	3.271	0.9892	1
AT1G56145	-0.05762	2.539	0.9978	1
AT1G11900	0.4346	1.472	0.9745	1
AT1G11700	0.5597	3.957	0.9741	1
AT1G62150	-0.01873	1.583	0.9998	1
AT1G59840	-0.06201	4.921	0.9994	1
AT1G69510	-0.1528	6.582	1	1
AT1G79220	-0.01897	1.775	1	1
AT1G27930	0.3055	5.498	0.9997	1
AT1G06780	0.3458	3.398	0.9989	1
AT1G06840	-0.146	3.522	1	1
AT1G06143	0.2259	1.548	0.9994	1
AT1G07930	-0.08836	7.565	1	1
AT1G01670	0.4746	1.532	0.9931	1
AT1G59540	0.2333	0.2243	0.945	1
AT1G73040	0.498	2.367	0.9036	1
AT1G20120	0.09328	1.117	0.9934	1
AT1G62630	0.08269	5.037	0.9995	1
AT1G17060	-0.522	1.042	0.8136	1
AT1G06520	-0.2631	0.6694	0.9068	1
AT1G67865	-0.02919	10.27	0.9994	1
AT1G15410	-0.498	4.854	0.9504	1
AT1G69700	-0.288	3.873	0.9921	1
AT1G05500	-0.213	5.378	0.9999	1
AT1G16610	-0.01445	4.968	1	1
AT1G04300	-0.2802	5.681	0.9672	1
AT1G08530	0.3365	3.558	0.9998	1
AT1G18950	-0.04195	4.574	0.9995	1
AT1G51350	0.1267	4.364	1	1
AT1G27750	-0.1181	4.214	1	1
AT1G54740	-1.089	4.063	0.3692	1
AT1G28710	-0.2767	2.609	0.9941	1
AT1G15625	0.0803	-0.6533	0.9674	1
AT1G61660	-0.2294	5.649	1	1
AT1G75460	0.04549	8.648	1	1
AT1G49310	0.3023	0.5745	0.8888	1
AT1G80070	-0.05016	7.301	0.9971	1
AT1G51060	0.1974	4.902	0.9998	1
AT1G80410	-0.2441	6.295	0.9993	1
AT1G09794	0.7461	1.1	0.7323	1
AT1G06680	-0.06581	12.29	1	1
AT1G66540	0.01266	3.57	1	1
AT1G09750	-0.337	6.165	0.8926	1
AT1G15280	-0.07857	5.383	1	1
AT1G21500	-0.3325	8.297	0.998	1
AT1G18170	-0.05247	5.296	1	1
AT1G79350	-0.02932	5.004	1	1
AT1G26200	0.751	1.496	0.7164	1
AT1G07520	0.2262	3.426	0.9932	1
AT1G08060	-0.1644	4.232	0.9599	1
AT1G02720	-0.1243	2.635	0.9995	1
AT1G47490	-0.09673	5.471	1	1
AT1G20180	0.8931	-4.427	0.7767	1
AT1G15870	0.08422	-0.3194	0.9744	1
AT1G34340	-0.03231	4.936	1	1
AT1G29660	-0.4127	7.533	0.9222	1
AT1G65060	-1.551	0.04689	0.1915	1
AT1G10890	-0.06773	5.316	0.9996	1
AT1G31920	-0.3712	4.541	0.9818	1
AT1G55120	-0.06617	3.523	0.9996	1
AT1G30240	-0.2521	2.387	0.9962	1
AT1G64570	-0.09431	4.663	0.9888	1
AT1G77855	0.8136	1.349	0.7055	1
AT1G01590	-0.7081	0.5658	0.7353	1
AT1G48120	-0.1335	3.842	0.9997	1
AT1G01070	-0.5789	3.219	0.9189	1
AT1G17440	0.1871	5.28	0.9995	1
AT1G79480	-0.3445	-0.7319	0.911	1
AT1G80230	0.07636	5.148	1	1
AT1G63080	-0.2266	1.846	0.9888	1
AT1G70160	0.206	7.364	0.9998	1
AT1G31410	-0.1563	4.729	1	1
AT1G76705	0.5222	0.4218	0.9076	1
AT1G08550	0.08425	6.575	0.9984	1
AT1G76450	-0.07218	6.702	1	1
AT1G48880	0.1032	1.959	0.9991	1
AT1G12020	0.2176	2.996	0.9938	1
AT1G01340	0.2492	2.564	0.976	1
AT1G30620	0.1198	2.61	0.9636	1
AT1G09920	0.07226	4.566	1	1
AT1G18840	-0.6879	3.608	0.7534	1
AT1G76030	-0.02071	7.384	1	1
AT1G02280	-0.3694	5.085	0.9907	1
AT1G05180	0.2177	4.651	0.9999	1
AT1G56070	-0.1367	9.438	1	1
AT1G13260	0.2885	6.752	0.9902	1
AT1G17970	-0.02619	5.067	1	1
AT1G13920	-0.652	0.8999	0.7618	1
AT1G20020	0.3786	9.766	0.9974	1
AT1G18090	-0.1378	2.28	0.9984	1
AT1G13000	0.3549	4.481	0.9994	1
AT1G80900	-0.1309	2.659	1	1
AT1G52600	0.2877	4.872	0.9971	1
AT1G65260	0.03886	8.01	1	1
AT1G33610	-0.3191	2.587	0.939	1
AT1G77470	-0.04979	2.919	1	1
AT1G12200	-0.172	2.901	0.9987	1
AT1G02950	-0.6554	2.702	0.8697	1
AT1G57870	0.07183	5.312	1	1
AT1G56020	0.4963	1.181	0.9469	1
AT1G71240	0.02251	4.831	1	1
AT1G10870	-0.209	4.092	0.9978	1
AT1G55210	0.4873	4.802	0.9791	1
AT1G29730	0.2708	1.708	0.9795	1
AT1G30840	-0.3997	1.384	0.9596	1
AT1G52630	-0.1095	2.657	1	1
AT1G01080	-0.133	6.119	0.9997	1
AT1G73210	0.06823	2.557	0.9998	1
AT1G55740	-0.5313	0.2517	0.9292	1
AT1G10180	-0.2162	4.024	0.9955	1
AT1G53790	0.04719	1.282	0.9999	1
AT1G59850	0.008805	-0.7977	0.9969	1
AT1G56060	0.5668	1.069	0.7318	1
AT1G10490	-0.2785	4.15	0.9982	1
AT1G78260	-0.528	-0.8544	0.7542	1
AT1G17640	-0.0271	2.539	1	1
AT1G69410	-0.1496	6.834	0.9956	1
AT1G31150	-0.1405	3.322	0.9995	1
AT1G57990	-0.9272	4.957	0.5572	1
AT1G16825	-0.1415	2.089	0.9992	1
AT1G51360	0.08661	3.299	1	1
AT1G66810	-0.1225	0.1341	0.9835	1
AT1G42480	0.3483	3.657	0.9994	1
AT1G69900	0.2494	1.876	0.9447	1
AT1G54270	-0.04424	6.324	1	1
AT1G27760	0.1749	5.626	0.9997	1
AT1G27020	-0.1666	2.798	0.945	1
AT1G03300	0.1114	2.435	0.9981	1
AT1G06690	-0.07539	5.655	1	1
AT1G45180	-0.4268	2.927	0.981	1
AT1G19730	0.01488	3.334	1	1
AT1G80260	-0.1952	4.802	0.9998	1
AT1G04840	0.474	0.05918	0.9135	1
AT1G62050	0.202	3.394	1	1
AT1G22885	-0.2617	2.6	0.9968	1
AT1G54450	-0.2602	1.402	0.9523	1
AT1G22730	0.004943	4.634	1	1
AT1G29710	0.01125	2.213	1	1
AT1G33760	-1.133	-0.6843	0.5731	1
AT1G67700	-0.1623	8.199	0.9998	1
AT1G07960	0.2863	4.19	0.9996	1
AT1G70430	-0.2176	1.193	0.9464	1
AT1G20200	-0.1114	5.817	1	1
AT1G11130	-0.4025	3.346	0.9879	1
AT1G55270	-0.09858	4.179	1	1
AT1G76890	-0.4053	5.398	0.9887	1
AT1G45976	-0.2004	4.253	1	1
AT1G44760	-0.1593	2.724	0.9996	1
AT1G72680	0.556	4.612	0.8387	1
AT1G61340	-0.6421	2.048	0.789	1
AT1G35430	-0.2414	2.302	1	1
AT1G61040	-0.2206	4.101	0.9999	1
AT1G54830	0.05764	4.395	1	1
AT1G14250	0.3619	6.673	0.8671	1
AT1G78880	-0.2168	4.939	1	1
AT1G32740	0.3491	1.869	0.9859	1
AT1G29600	0.1186	1.502	0.9573	1
AT1G67856	-0.7009	0.4251	0.7031	1
AT1G65070	-0.1858	4.59	0.9956	1
AT1G29195	0.05886	0.1975	0.9903	1
AT1G62570	-0.1803	3.528	0.9822	1
AT1G60650	-0.01035	3.417	1	1
AT1G18440	-0.2115	3.694	0.9999	1
AT1G08260	-0.09011	2.865	0.9699	1
AT1G68580	-0.128	5.153	0.9999	1
AT1G80245	0.3065	1.936	0.9902	1
AT1G31930	-0.2025	4.911	0.9979	1
AT1G49750	0.4817	8.201	0.9968	1
AT1G04600	1.041	0.308	0.4778	1
AT1G27970	-0.09715	5.523	0.9999	1
AT1G59870	0.5874	8.969	0.9087	1
AT1G59620	0.04916	4.901	1	1
AT1G62710	0.4471	3.185	0.9556	1
AT1G24310	-0.07341	3.151	1	1
AT1G09415	0.2464	4.082	0.9993	1
AT1G52905	-0.2361	2.922	0.9962	1
AT1G11840	-0.1545	8.097	1	1
AT1G64360	1.243	6.367	0.2566	1
AT1G16970	-0.1783	3.662	0.9991	1
AT1G44890	0.3665	1.037	0.9712	1
AT1G55890	-0.01112	3.214	1	1
AT1G28560	-0.1839	2.14	0.9906	1
AT1G55475	-0.05683	2.557	0.9999	1
AT1G33260	0.6275	4.005	0.9881	1
AT1G13195	-0.0311	2.808	0.9999	1
AT1G21080	0.03148	5.643	1	1
AT1G30480	-0.1094	3.426	1	1
AT1G19510	-0.188	2.923	0.9718	1
AT1G23330	0.07421	3.854	1	1
AT1G02840	-0.2533	6.013	1	1
AT1G71697	-0.1198	4.255	0.9985	1
AT1G04520	-0.8023	2.384	0.6354	1
AT1G11303	0.1194	2.169	0.9789	1
AT1G48210	1.209	3.187	0.334	1
AT1G06000	0.6455	3.184	0.8744	1
AT1G55280	-0.03133	3.394	0.9999	1
AT1G21840	0.1621	2.576	0.9997	1
AT1G30420	0.03943	3.146	0.9916	1
AT1G72560	-0.01502	4.453	1	1
AT1G33600	0.05302	5.911	1	1
AT1G28010	-0.7543	1.596	0.7296	1
AT1G78310	0.07484	2.009	0.9981	1
AT1G53210	-0.1464	7.76	1	1
AT1G51310	0.02406	4.453	1	1
AT1G29240	0.3156	3.036	0.9805	1
AT1G29400	0.0006211	7.3	1	1
AT1G15790	1.025	3.673	0.4774	1
AT1G48360	0.2734	2.797	0.9971	1
AT1G54710	0.01947	4.684	1	1
AT1G10657	-0.5297	4.385	0.8854	1
AT1G65000	0.06858	2.619	0.9998	1
AT1G79260	-0.1561	2.565	0.9998	1
AT1G43690	-0.08728	5.401	1	1
AT1G51400	-0.09614	9.632	0.9999	1
AT1G74330	-0.08613	3.444	0.9951	1
AT1G13190	-0.0264	5.335	1	1
AT1G64720	0.006639	11.2	1	1
AT1G70890	-0.1556	6.903	0.9823	1
AT1G06770	-0.1494	2.891	1	1
AT1G44350	0.4075	4.504	0.9387	1
AT1G71800	0.296	3.407	0.9995	1
AT1G16930	0.01661	1.934	0.9999	1
AT1G74950	0.2015	4.889	0.9999	1
AT1G01430	-0.2074	6.103	1	1
AT1G11340	-0.3755	0.8133	0.8986	1
AT1G76590	0.4778	3.519	0.8964	1
AT1G07180	-0.5169	6.778	0.9923	1
AT1G33030	0.8088	0.4007	0.6154	1
AT1G21170	-0.00282	4.137	0.9999	1
AT1G05270	-0.01242	4.796	1	1
AT1G19220	-0.4746	3.965	0.852	1
AT1G51270	0.2151	4.003	0.9892	1
AT1G28960	-0.1098	4.534	1	1
AT1G17780	0.2174	4.378	0.9994	1
AT1G53730	-0.5263	5.256	0.9843	1
AT1G64583	-0.4558	0.07237	0.9069	1
AT1G22650	-0.00644	3.613	1	1
AT1G61000	0.009436	1.861	0.9998	1
AT1G80980	-0.2024	2.879	0.9942	1
AT1G66980	0.1116	6.787	0.997	1
AT1G16560	0.05279	5.451	1	1
AT1G01780	-0.07989	2.895	0.9996	1
AT1G19370	0.05281	3.32	1	1
AT1G56345	0.2266	1.992	0.997	1
AT1G15860	0.04352	5.032	1	1
AT1G24180	-0.1231	5.316	1	1
AT1G67690	0.009893	2.112	0.9997	1
AT1G64780	-0.164	4.363	0.9979	1
AT1G51800	0.2453	3.024	0.9271	1
AT1G53040	-0.1789	4.038	0.9998	1
AT1G63120	-0.364	4.183	0.9989	1
AT1G21740	0.217	0.2145	0.9701	1
AT1G49200	-0.6793	2.332	0.868	1
AT1G13130	-0.6105	-1.593	0.7208	1
AT1G53035	0.3558	0.3816	0.951	1
AT1G23010	0.4551	0.4908	0.8784	1
AT1G58300	0.4238	1.277	0.9451	1
AT1G55820	-0.07457	2.006	0.9971	1
AT1G78140	-0.01279	5.625	1	1
AT1G30290	0.02379	2.193	0.9964	1
AT1G68310	0.1515	3.949	0.9999	1
AT1G26160	0.002363	4.463	1	1
AT1G69840	0.2571	6.447	0.994	1
AT1G28260	-0.03545	4.149	0.9998	1
AT1G26820	-0.5053	1.981	0.8863	1
AT1G12210	0.3575	2.283	0.9641	1
AT1G09730	-0.1471	4.903	0.9999	1
AT1G31817	-0.1736	3.673	1	1
AT1G07950	0.205	3.493	0.9999	1
AT1G61520	-0.1116	12.79	1	1
AT1G25540	0.02635	4.36	0.9999	1
AT1G15110	0.05977	2.195	0.9999	1
AT1G78000	0.7685	0.432	0.6509	1
AT1G30680	-0.1996	5.246	0.9999	1
AT1G55265	0.466	3.594	0.9481	1
AT1G23820	0.01276	5.712	1	1
AT1G13060	0.04123	6.191	1	1
AT1G09330	0.0736	4.747	1	1
AT1G72200	0.5554	0.2191	0.7659	1
AT1G80110	-0.311	1.599	0.9695	1
AT1G66520	-0.2341	2.646	0.9991	1
AT1G48610	-0.1681	3.371	1	1
AT1G17380	0.2907	2.459	0.8924	1
AT1G29640	0.2178	-0.7903	0.8983	1
AT1G60610	0.2851	2.066	0.9988	1
AT1G67300	0.1635	4.53	1	1
AT1G24290	-0.3853	1.598	0.9771	1
AT1G43670	0.05785	8.292	1	1
AT1G31420	-0.09822	7.186	1	1
AT1G49245	0.2734	1.992	0.9976	1
AT1G69290	0.1614	0.9094	0.9989	1
AT1G62310	0.1237	4.333	0.9745	1
AT1G65985	-0.5178	1.662	0.9846	1
AT1G02780	-0.1221	8.354	1	1
AT1G19340	-0.971	2.29	0.55	1
AT1G53170	-1.315	3.402	0.04515	1
AT1G17020	0.3933	1.375	0.8162	1
AT1G33800	0.004886	1.483	0.9998	1
AT1G12350	-0.05255	4.235	1	1
AT1G05070	-0.05078	4.496	1	1
AT1G20430	0.05961	3.855	0.9999	1
AT1G17250	0.1207	0.5959	0.9893	1
AT1G04650	-0.4665	0.5964	0.9207	1
AT1G78150	0.0377	5.504	1	1
AT1G20670	-0.1849	3.857	0.9988	1
AT1G13020	0.02167	4.657	1	1
AT1G80300	-0.0951	6.469	1	1
AT1G01420	0.223	3.469	0.9977	1
AT1G75200	-0.07397	3.936	0.9999	1
AT1G21240	1.155	3.046	0.4083	1
AT1G14650	-0.08463	5.325	1	1
AT1G32070	0.1713	6.793	1	1
AT1G66910	0.03394	4.271	0.9996	1
AT1G76980	0.6453	2.156	0.8066	1
AT1G05590	-0.09809	4.302	1	1
AT1G60060	0.2954	1.64	0.8925	1
AT1G63800	0.2533	6.287	0.9984	1
AT1G70790	0.2692	3.453	0.9997	1
AT1G69850	-0.2736	5.649	1	1
AT1G08125	-0.1102	3.681	1	1
AT1G74880	-0.1089	7.122	0.9999	1
AT1G06790	0.2494	2.506	0.9991	1
AT1G28410	-0.2555	3.756	1	1
AT1G01220	-0.07817	4.608	0.9994	1
AT1G55860	0.2596	6.779	0.941	1
AT1G26460	0.06147	4.477	1	1
AT1G60000	-0.03454	6.443	1	1
AT1G06400	0.03916	5.748	1	1
AT1G19835	-0.3568	5.797	0.8858	1
AT1G69526	-0.7324	1.075	0.7099	1
AT1G14020	0.0202	3.457	1	1
AT1G13780	-0.268	2.498	0.9999	1
AT1G12140	-0.07458	5.767	1	1
AT1G01050	-0.03772	5.913	1	1
AT1G64880	-0.3609	4.6	0.9989	1
AT1G30570	-0.46	3.769	0.9989	1
AT1G30720	-0.8543	-0.004304	0.5917	1
AT1G61010	-0.09546	4.524	0.9999	1
AT1G22510	0.04115	2.979	1	1
AT1G31790	0.01519	1.649	1	1
AT1G56220	-0.03695	8.353	1	1
AT1G66840	-0.1116	4.54	0.9992	1
AT1G25560	-0.2359	5.685	0.9456	1
AT1G21830	-0.05179	3.885	1	1
AT1G34470	0.1371	3.917	1	1
AT1G19440	-0.1965	3.875	0.9973	1
AT1G10170	-0.1224	5.512	0.999	1
AT1G09995	-0.1186	1.971	0.9999	1
AT1G61580	0.05049	3.857	0.9994	1
AT1G01860	-0.044	4.092	1	1
AT1G20890	0.1807	3.126	0.9999	1
AT1G04990	0.6356	3.724	0.9677	1
AT1G26190	-0.02235	3.407	0.9999	1
AT1G02660	-0.3633	4.079	0.944	1
AT1G55865	-0.01867	-0.3146	0.9965	1
AT1G53580	-0.02223	6.474	0.9998	1
AT1G78590	-0.1275	3.673	1	1
AT1G15100	-0.3307	3.08	0.9972	1
AT1G77370	0.3609	5.42	0.9898	1
AT1G48440	0.07567	5.742	1	1
AT1G08780	-0.06182	3.172	1	1
AT1G73100	0.1183	3.49	1	1
AT1G13630	0.01013	0.987	0.9996	1
AT1G12770	-0.188	5.349	0.9998	1
AT1G06150	-0.1442	5.335	0.9997	1
AT1G07280	0.1992	7.454	0.999	1
AT1G58440	-0.2168	4.953	0.9999	1
AT1G10610	-0.2482	3.644	0.997	1
AT1G61470	-0.5995	0.5053	0.7256	1
AT1G05540	-0.7701	2.246	0.7992	1
AT1G77680	-0.365	5.129	0.9998	1
AT1G68650	-0.1867	3.723	0.9997	1
AT1G72420	0.04825	2.8	1	1
AT1G31800	-0.2755	6.511	0.9999	1
AT1G60490	0.1499	5.576	0.9998	1
AT1G70520	0.1898	5.521	0.9985	1
AT1G54790	-0.5405	0.908	0.8639	1
AT1G72410	-0.5923	4.766	0.826	1
AT1G01140	-0.0819	6.562	0.999	1
AT1G18360	-0.1224	5.537	0.9986	1
AT1G15340	-0.3448	6.387	0.9885	1
AT1G31690	0.3052	-1.624	0.8787	1
AT1G28480	0.9862	1.745	0.5431	1
AT1G79970	-0.196	5.283	1	1
AT1G73720	-0.2732	4.225	1	1
AT1G73810	0.6779	1.122	0.6883	1
AT1G07150	-1.326	0.4005	0.1424	1
AT1G80320	-0.09542	0.2417	0.9888	1
AT1G02610	-0.105	4.142	0.986	1
AT1G62870	-0.03682	0.462	0.995	1
AT1G14790	0.1332	4.869	0.9992	1
AT1G56090	-0.1277	3.118	1	1
AT1G25220	0.3658	4.887	0.9871	1
AT1G68690	0.1333	2.081	0.9825	1
AT1G29950	0.08477	5.823	1	1
AT1G15080	-0.2406	1.69	0.996	1
AT1G63490	-0.01259	4.199	0.9994	1
AT1G71090	0.1921	5.404	0.9999	1
AT1G79720	-0.3661	4.546	0.9803	1
AT1G21920	-0.1737	7.02	0.9986	1
AT1G05520	0.2344	4.86	1	1
AT1G75090	0.327	0.2448	0.9392	1
AT1G47670	0.04742	3.214	0.9974	1
AT1G59720	-0.008923	2.598	0.9997	1
AT1G52740	0.003573	6.186	1	1
AT1G34780	0.1273	5.035	1	1
AT1G45688	-0.1	6.085	1	1
AT1G67170	-0.008045	2.788	1	1
AT1G30590	-0.143	5.137	0.9949	1
AT1G32920	-0.7797	4.75	0.6507	1
AT1G72500	-0.4828	5.578	0.9829	1
AT1G07480	-0.1447	4.301	1	1
AT1G29320	-0.07507	2.5	0.9971	1
AT1G15570	-0.5513	0.5859	0.8023	1
AT1G74070	-0.3155	5.524	0.9841	1
AT1G09480	0.4366	-0.2124	0.8347	1
AT1G79530	0.1114	2.459	0.9997	1
AT1G29290	-0.5299	-0.1492	0.7548	1
AT1G51390	0.1412	3.725	1	1
AT1G72645	-0.3182	3.307	0.9717	1
AT1G80380	-0.1309	7.907	1	1
AT1G48320	-0.7551	3.456	0.7958	1
AT1G51340	-0.05433	4.188	1	1
AT1G78170	-0.0638	2.98	0.9882	1
AT1G72820	-0.26	4.998	1	1
AT1G65510	0.07247	-0.3798	0.967	1
AT1G78950	-0.2734	-0.9061	0.9001	1
AT1G14330	0.306	3.968	0.9743	1
AT1G02730	-0.1412	2.224	0.9604	1
AT1G62790	0.2465	3.64	0.9834	1
AT1G02870	-0.06259	3.23	0.9997	1
AT1G28680	0.2083	4.141	1	1
AT1G47820	0.1554	2.565	0.9956	1
AT1G71190	0.1873	4.209	0.9999	1
AT1G65280	-0.1011	4.951	1	1
AT1G78610	-0.02182	4.327	0.9999	1
AT1G74260	-0.2088	5.904	0.998	1
AT1G68760	-0.1586	2.494	0.9979	1
AT1G16180	0.1799	7.45	0.9994	1
AT1G76580	0.2116	4.061	0.9847	1
AT1G26580	0.1196	6.019	0.9999	1
AT1G30630	0.1202	5.693	1	1
AT1G76300	-0.02863	3.729	1	1
AT1G68660	-0.04944	6.842	1	1
AT1G70630	0.01734	2.142	0.9998	1
AT1G13690	0.06702	3.605	1	1
AT1G79770	-0.1573	1.664	0.9974	1
AT1G50300	-0.1142	3.467	1	1
AT1G32415	0.01741	0.5196	0.9991	1
AT1G63290	-0.02361	4.893	1	1
AT1G80640	-0.4673	4.537	0.9788	1
AT1G30135	0.1247	-0.4427	0.9427	1
AT1G28240	-0.1486	5.349	1	1
AT1G75900	0.375	4.536	0.9621	1
AT1G32240	-0.06387	2.053	0.9998	1
AT1G65010	-0.3512	5	0.8493	1
AT1G02500	-0.1043	8.139	0.9999	1
AT1G43910	0.1077	2.351	0.9595	1
AT1G14710	-0.08991	5.107	0.9999	1
AT1G19380	-1.063	3.114	0.4518	1
AT1G56510	0.1414	5.554	0.9974	1
AT1G15810	0.2515	3.804	1	1
AT1G31814	0.1816	2.459	0.9991	1
AT1G59700	0.1503	5.05	0.9969	1
AT1G29940	-0.3259	4.288	0.9938	1
AT1G10510	-0.05144	5.236	1	1
AT1G47710	0.2884	4.317	0.9995	1
AT1G78790	-0.05133	3.442	1	1
AT1G12550	-0.2044	2.613	0.9999	1
AT1G63830	0.2389	4.897	1	1
AT1G53920	-0.1459	2.006	0.9961	1
AT1G36380	0.3746	3.801	0.9964	1
AT1G09645	0.1747	4.013	0.9992	1
AT1G77090	-0.09672	6.136	1	1
AT1G56520	0.1201	4.304	0.999	1
AT1G48560	0.03424	0.9284	0.9975	1
AT1G06460	0.4064	7.202	0.9961	1
AT1G72750	0.2297	5.37	0.9992	1
AT1G07630	0.265	4.398	0.9992	1
AT1G66620	-0.2747	0.3155	0.9572	1
AT1G36390	0.02729	4.887	1	1
AT1G59740	-0.6141	1.46	0.8383	1
AT1G04555	0.1452	2.658	0.9968	1
AT1G67230	-0.0968	5.105	0.9755	1
AT1G29970	0.09296	4.879	1	1
AT1G16110	0.1481	4.033	0.9977	1
AT1G67320	-0.4112	2.796	0.9918	1
AT1G10600	0.06225	4.584	1	1
AT1G50700	0.326	2.325	0.9957	1
AT1G18660	-0.2649	5.658	0.9996	1
AT1G65380	0.02441	3.162	1	1
AT1G25440	0.004474	8.928	1	1
AT1G31290	-0.6638	0.6071	0.7503	1
AT1G02360	0.2555	1.455	0.9249	1
AT1G67580	0.01606	5.387	1	1
AT1G19940	-0.5576	1.28	0.7487	1
AT1G51620	0.327	0.8801	0.8721	1
AT1G56340	0.3275	7.118	0.9943	1
AT1G73440	-0.05522	2.657	1	1
AT1G16260	0.2035	5.126	0.9978	1
AT1G21250	0.6948	7.508	0.7488	1
AT1G30880	-0.02746	5.706	1	1
AT1G74960	-0.151	6.941	1	1
AT1G21050	0.2026	4.185	0.9954	1
AT1G17455	0.6298	2.198	0.9433	1
AT1G09340	-0.3585	9.701	0.9856	1
AT1G71060	0.5738	1.343	0.9545	1
AT1G67750	-0.5681	3.534	0.7704	1
AT1G05830	-0.1607	4.734	0.9946	1
AT1G11120	-0.1513	-0.9975	0.9547	1
AT1G47395	1.861	-1.533	0.3514	1
AT1G78680	0.1742	7.367	0.9992	1
AT1G63730	0.0997	0.7586	0.9952	1
AT1G08930	0.2336	6.774	0.9799	1
AT1G54820	-0.07642	6.14	0.9978	1
AT1G58060	-0.1803	4.336	0.9885	1
AT1G63770	0.01437	8.197	1	1
AT1G24735	-0.8436	0.2458	0.6097	1
AT1G16410	-0.2824	9.079	0.9964	1
AT1G59960	-0.09611	3.688	0.9987	1
AT1G27470	-0.3308	3.054	0.9881	1
AT1G33590	0.007256	7.16	1	1
AT1G18540	-0.2178	6.903	0.9987	1
AT1G72610	0.3277	10.36	0.9972	1
AT1G08880	-0.1665	5.545	1	1
AT1G07430	-0.5536	1.624	0.757	1
AT1G43860	0.2936	3.689	0.999	1
AT1G29090	1.607	-2.335	0.3798	1
AT1G17340	0.08822	5.009	1	1
AT1G48605	0.2441	0.8803	0.9945	1
AT1G63270	0.1721	2.844	0.9998	1
AT1G72870	0.2048	-1.018	0.9485	1
AT1G14920	-0.41	5.433	0.9942	1
AT1G22310	-0.1962	3.266	0.9998	1
AT1G07650	0.2141	5.707	1	1
AT1G12110	-0.2773	6.488	0.9995	1
AT1G05710	-0.3011	2.223	0.9584	1
AT1G34040	0.4146	-0.6103	0.8986	1
AT1G27320	0.07409	6.965	1	1
AT1G08450	0.6289	7.531	0.881	1
AT1G22950	0.1522	3.426	1	1
AT1G76880	0.2535	5.394	0.9999	1
AT1G61820	-0.1027	-0.4368	0.9522	1
AT1G22410	-0.1315	6.676	0.9997	1
AT1G65730	1.693	-0.1663	0.2885	1
AT1G24140	0.02852	3.088	0.9914	1
AT1G16010	0.131	5.441	1	1
AT1G47510	-0.2299	2.614	0.8981	1
AT1G31730	-0.1154	5.697	0.9989	1
AT1G26880	-0.08499	5.524	0.9996	1
AT1G50730	-0.0164	4.607	1	1
AT1G24330	0.04204	2.433	0.9977	1
AT1G25370	0.08326	1.924	0.9987	1
AT1G25570	-0.03612	4.607	1	1
AT1G74710	0.2312	5.181	0.9953	1
AT1G47278	0.1728	3.336	0.9999	1
AT1G62250	-0.09254	5.819	1	1
AT1G70550	-0.1161	3.116	0.9997	1
AT1G20870	-0.6761	0.4369	0.7341	1
AT1G31340	-0.08837	5.939	1	1
AT1G54220	-0.1733	4.274	0.9999	1
AT1G78120	-0.572	0.9097	0.8905	1
AT1G76952	-0.4317	-0.7088	0.8081	1
AT1G30200	0.08247	5.323	1	1
AT1G21710	-0.2821	3.159	1	1
AT1G63940	-0.2375	5.285	0.9951	1
AT1G80270	-0.4118	2.786	0.9724	1
AT1G03457	-0.3248	1.232	0.937	1
AT1G55920	-0.2269	5.736	0.9999	1
AT1G65800	0.4682	6.728	0.9726	1
AT1G30490	0.01961	4.816	1	1
AT1G10030	-0.0529	2.738	0.9999	1
AT1G33811	-0.7341	4.014	0.6915	1
AT1G12610	-3.293	-2.639	0.1282	1
AT1G62820	0.07632	3.81	1	1
AT1G62260	0.01553	1.063	0.9985	1
AT1G70280	-0.5198	4.927	0.9324	1
AT1G66350	-0.2203	3.392	0.993	1
AT1G55980	0.2209	0.2481	0.9846	1
AT1G19450	-0.3021	7.288	0.9993	1
AT1G08620	0.0647	4.635	0.9984	1
AT1G19430	-0.08891	4.649	0.9999	1
AT1G09040	-0.0872	1.351	0.9761	1
AT1G80880	-0.07031	0.9142	0.9996	1
AT1G22520	0.08022	3.7	1	1
AT1G22400	0.3928	3.692	0.8266	1
AT1G03750	-0.2197	2.342	0.9883	1
AT1G61100	-0.2535	5.736	0.9799	1
AT1G66760	-0.4819	3.146	0.9591	1
AT1G03020	0.632	2.046	0.8246	1
AT1G79760	-0.6466	0.4373	0.7803	1
AT1G80830	-0.201	5.292	0.9864	1
AT1G79900	0.6131	-0.47	0.7257	1
AT1G42990	0.03047	5.237	0.9985	1
AT1G23980	0.1981	1.512	0.9955	1
AT1G60730	0.3445	4.66	0.9193	1
AT1G65950	-0.07523	3.676	0.9999	1
AT1G36320	0.1046	6.904	1	1
AT1G10095	0.08938	2.209	0.9998	1
AT1G29340	0.02181	5.903	1	1
AT1G54020	-1.192	-1.033	0.4089	1
AT1G07530	0.07706	5.094	1	1
AT1G76405	-0.1105	3.059	0.9998	1
AT1G71920	0.1883	-0.06118	0.9838	1
AT1G50270	-0.1013	0.8672	0.9995	1
AT1G01020	0.04114	3.523	1	1
AT1G02140	-0.05898	6.321	1	1
AT1G05810	-0.309	3.116	0.9968	1
AT1G67470	-0.1684	3.064	0.9952	1
AT1G76700	-0.1441	3.668	0.9992	1
AT1G61770	0.07066	4.547	1	1
AT1G66730	-0.0102	3.867	0.9995	1
AT1G54160	0.5285	1.995	0.9288	1
AT1G52310	-0.1043	4.425	1	1
AT1G52410	-0.2483	5.954	0.9523	1
AT1G14030	-0.1205	5.432	0.9998	1
AT1G27500	-0.7256	1.624	0.783	1
AT1G17210	-0.298	5.728	0.9997	1
AT1G54030	0.2139	5.276	1	1
AT1G04100	-0.2562	2.282	0.9989	1
AT1G75540	-0.1681	4.973	1	1
AT1G55915	0.3454	1.706	0.9906	1
AT1G01480	1.308	0.1009	0.5123	1
AT1G15800	-0.3326	0.916	0.9882	1
AT1G52760	0.1204	4.695	1	1
AT1G12775	0.1249	1.813	0.9999	1
AT1G54490	0.003698	5.565	1	1
AT1G74390	-0.5207	1.932	0.9373	1
AT1G14540	-0.351	-0.594	0.8393	1
AT1G06890	0.1492	5.045	1	1
AT1G64620	-0.3576	3.187	0.9969	1
AT1G64450	0.2271	1.043	0.9948	1
AT1G33490	0.1211	5.102	1	1
AT1G60560	-0.2419	2.765	0.9931	1
AT1G29530	0.007476	4.57	1	1
AT1G62920	0.1859	1.888	0.9936	1
AT1G79070	0.0671	2.174	0.9998	1
AT1G77800	-0.1445	6.11	0.9861	1
AT1G71940	-0.04607	3.081	1	1
AT1G71230	0.1617	1.638	0.9996	1
AT1G02335	-0.5809	3.345	0.8476	1
AT1G31650	-0.07133	4.998	1	1
AT1G30760	-0.2364	0.3411	0.9229	1
AT1G22710	-0.06289	7.907	1	1
AT1G06910	0.114	2.123	0.9957	1
AT1G74020	0.5195	2.811	0.807	1
AT1G14730	-0.3728	0.7402	0.9448	1
AT1G74875	-0.3565	1.166	0.9713	1
AT1G38131	-0.343	1.975	0.9864	1
AT1G11570	-1.178	-0.8907	0.3762	1
AT1G73670	0.1	5.574	1	1
AT1G05340	-0.1201	2.4	0.9436	1
AT1G06580	-0.3612	1.48	0.9901	1
AT1G01640	-0.007158	1.104	0.9995	1
AT1G26470	-0.1327	3.159	0.9985	1
AT1G07660	-0.07373	3.827	1	1
AT1G02170	0.005024	4.668	1	1
AT1G14310	-0.1521	3.865	1	1
AT1G28765	0.1111	1.621	0.992	1
AT1G62020	-0.0458	5.516	0.9999	1
[truncated: 16,454 more rows]

## Sheet: Fig. 1e
Validation of differentially expressed genes in response to TXPTS-treatment using qPCR
	EBF2 expression (fold)				ERS2 expression (fold)
	control	5 mM TXPTS			control	5 mM TXPTS
	1	0.35521			1	0.32551
	1	0.64246			1	0.56887
	1	0.40654			1	0.29665

## Sheet: Fig. 1f
The expression of the identified HNO-responsive genes during hypoxia.
		EBF2 expression (fold)						ERS2 expression (fold)
		untreated						untreated
	time of hypoxia treatment (h)	0	24	48	72		time of hypoxia treatment (h)	0	24	48	72
		1	1.8622	1.4021	1.17655			1	2.10544	3.1847	1.18988
		1	1.7264	1.42025	1.1922			1	2.20055	3.36088	1.1785
		1	1.6955	1.5255	1.05871			1	2.32561	3.5098	1.22289
		EBF2 expression (fold)						ERS2 expression (fold)
		5 mM TXPTS						5 mM TXPTS
	time of hypoxia treatment (h)	0	24	48	72		time of hypoxia treatment (h)	0	24	48	72
		0.35521	0.56078	0.75522	1.00541			0.32551	0.95574	1.41055	1.01546
		0.64246	0.7125	0.84599	0.85555			0.56887	1.08505	1.80056	0.82005
		0.40654	0.77003	0.88545	1.0885			0.29665	1.26588	1.80556	0.91558
