# Supplementary material for: Discovery of endogenous nitroxyl as a new redox player in Arabidopsis thaliana
Source: Nat Plants. 2022 Dec 23;9(1):36–44. doi: 10.1038/s41477-022-01301-z (PMC9873566; doi:10.1038/s41477-022-01301-z)
Supplement: Source Data Extended Data Fig. 1 — Statistical source data. [file 41477_2022_1301_MOESM10_ESM.xlsx]

## Sheet: Ex_D_Fig. 1b
HNO biosensor calibration; Current response after adding different Angeli’s salt (AS) concentrations to a stabilized sensor's baseline
10 mM AS						25 mM AS						50 mM AS						100 mM AS
Time(s)	Current (mA)		Time(s)	Current (mA)		Time(s)	Current (mA)		Time(s)	Current (mA)		Time(s)	Current (mA)		Time(s)	Current (mA)		Time(s)	Current (mA)		Time(s)	Current (mA)
0.26	0.8076		0.26	0.331		0.26	0.1775		0.26	0.2181		0.26	0.0749		0.26	0.0822		0.26	0.9062		0.26	0.2748
0.51	0.7586		0.51	0.3074		0.51	0.1697		0.51	0.2085		0.51	0.0697		0.51	0.0766		0.51	0.8762		0.51	0.2672
0.77	0.6985		0.77	0.2779		0.77	0.16		0.77	0.1975		0.77	0.0634		0.77	0.0697		0.77	0.8363		0.77	0.2549
1.03	0.6293		1.03	0.244		1.03	0.1489		1.03	0.1902		1.03	0.0563		1.03	0.0616		1.03	0.7886		1.03	0.2435
1.28	0.5848		1.28	0.2207		1.28	0.1416		1.28	0.1868		1.28	0.0521		1.28	0.0565		1.28	0.7509		1.28	0.2348
1.54	0.5524		1.54	0.2037		1.54	0.1365		1.54	0.1792		1.54	0.0491		1.54	0.0527		1.54	0.7212		1.54	0.2284
1.79	0.5271		1.79	0.1905		1.79	0.1325		1.79	0.1773		1.79	0.0464		1.79	0.0498		1.79	0.6929		1.79	0.2228
2.05	0.5064		2.05	0.1802		2.05	0.1292		2.05	0.1708		2.05	0.0442		2.05	0.0477		2.05	0.6685		2.05	0.218
2.31	0.4889		2.31	0.1727		2.31	0.1261		2.31	0.1698		2.31	0.0422		2.31	0.0459		2.31	0.6468		2.31	0.2127
2.56	0.4739		2.56	0.1664		2.56	0.1234		2.56	0.1665		2.56	0.0406		2.56	0.0441		2.56	0.6269		2.56	0.2103
2.82	0.4619		2.82	0.1603		2.82	0.1211		2.82	0.1635		2.82	0.0395		2.82	0.0426		2.82	0.6151		2.82	0.2076
3.08	0.4505		3.08	0.1548		3.08	0.119		3.08	0.1608		3.08	0.0385		3.08	0.0414		3.08	0.5997		3.08	0.2033
3.33	0.4403		3.33	0.1501		3.33	0.1175		3.33	0.1582		3.33	0.0374		3.33	0.0402		3.33	0.59		3.33	0.2009
3.59	0.4315		3.59	0.1465		3.59	0.1161		3.59	0.1558		3.59	0.0364		3.59	0.0395		3.59	0.5766		3.59	0.1994
3.85	0.4221		3.85	0.1444		3.85	0.1145		3.85	0.1509		3.85	0.0355		3.85	0.0388		3.85	0.5607		3.85	0.1968
4.1	0.4147		4.1	0.1425		4.1	0.1129		4.1	0.1512		4.1	0.0347		4.1	0.0379		4.1	0.5496		4.1	0.1943
4.36	0.4079		4.36	0.1393		4.36	0.1115		4.36	0.1491		4.36	0.0341		4.36	0.037		4.36	0.5346		4.36	0.1908
4.62	0.4007		4.62	0.1362		4.62	0.1102		4.62	0.1447		4.62	0.0336		4.62	0.0363		4.62	0.5242		4.62	0.1886
4.87	0.3943		4.87	0.1333		4.87	0.1092		4.87	0.1453		4.87	0.0328		4.87	0.0356		4.87	0.5165		4.87	0.1863
5.13	0.3891		5.13	0.1307		5.13	0.1084		5.13	0.1436		5.13	0.0322		5.13	0.0351		5.13	0.5081		5.13	0.1845
5.38	0.3848		5.38	0.1298		5.38	0.1073		5.38	0.1419		5.38	0.0316		5.38	0.0349		5.38	0.5007		5.38	0.1836
5.64	0.3807		5.64	0.1287		5.64	0.1065		5.64	0.1378		5.64	0.0311		5.64	0.0344		5.64	0.4934		5.64	0.1818
5.9	0.3775		5.9	0.1258		5.9	0.1058		5.9	0.1387		5.9	0.0309		5.9	0.0337		5.9	0.485		5.9	0.1786
6.15	0.3738		6.15	0.1235		6.15	0.1052		6.15	0.1372		6.15	0.0306		6.15	0.0332		6.15	0.479		6.15	0.1782
6.41	0.3699		6.41	0.1214		6.41	0.1046		6.41	0.1357		6.41	0.0301		6.41	0.0327		6.41	0.4764		6.41	0.1764
6.67	0.3663		6.67	0.1196		6.67	0.104		6.67	0.1317		6.67	0.0296		6.67	0.0324		6.67	0.4738		6.67	0.1734
6.92	0.3616		6.92	0.1195		6.92	0.1031		6.92	0.1329		6.92	0.0292		6.92	0.0321		6.92	0.4708		6.92	0.1718
7.18	0.357		7.18	0.1185		7.18	0.1021		7.18	0.1291		7.18	0.0289		7.18	0.0316		7.18	0.466		7.18	0.1701
7.44	0.3525		7.44	0.1162		7.44	0.1014		7.44	0.1303		7.44	0.0287		7.44	0.031		7.44	0.4576		7.44	0.1688
7.69	0.3486		7.69	0.1143		7.69	0.1006		7.69	0.1266		7.69	0.0286		7.69	0.0307		7.69	0.4502		7.69	0.1684
7.95	0.3452		7.95	0.113		7.95	0.1001		7.95	0.1278		7.95	0.0282		7.95	0.0304		7.95	0.4434		7.95	0.1671
8.21	0.342		8.21	0.1124		8.21	0.0996		8.21	0.1266		8.21	0.0276		8.21	0.0303		8.21	0.4379		8.21	0.1642
8.46	0.3392		8.46	0.1129		8.46	0.0989		8.46	0.1253		8.46	0.0273		8.46	0.0302		8.46	0.4331		8.46	0.1627
8.72	0.3369		8.72	0.113		8.72	0.0981		8.72	0.1241		8.72	0.027		8.72	0.0297		8.72	0.4284		8.72	0.1614
8.97	0.3349		8.97	0.1114		8.97	0.0974		8.97	0.1205		8.97	0.0269		8.97	0.0292		8.97	0.4237		8.97	0.1614
9.23	0.3323		9.23	0.1095		9.23	0.0966		9.23	0.1219		9.23	0.0269		9.23	0.0289		9.23	0.4204		9.23	0.1603
9.49	0.3301		9.49	0.1083		9.49	0.0962		9.49	0.1209		9.49	0.0266		9.49	0.0286		9.49	0.4173		9.49	0.1591
9.74	0.3273		9.74	0.1074		9.74	0.0958		9.74	0.1175		9.74	0.0263		9.74	0.0285		9.74	0.4142		9.74	0.1567
10	0.3247		10	0.1077		10	0.0952		10	0.119		10	0.0261		10	0.0284		10	0.4124		10	0.1568
10.26	0.3224		10.26	0.1079		10.26	0.0946		10.26	0.1157		10.26	0.0258		10.26	0.0282		10.26	0.4105		10.26	0.1558
10.51	0.32		10.51	0.1064		10.51	0.0942		10.51	0.1173		10.51	0.0258		10.51	0.0278		10.51	0.4083		10.51	0.1544
10.77	0.3179		10.77	0.105		10.77	0.0936		10.77	0.1166		10.77	0.0258		10.77	0.0276		10.77	0.4054		10.77	0.1534
11.03	0.3159		11.03	0.1044		11.03	0.0933		11.03	0.1158		11.03	0.0255		11.03	0.0274		11.03	0.4037		11.03	0.151
11.28	0.3143		11.28	0.104		11.28	0.093		11.28	0.1151		11.28	0.0252		11.28	0.0273		11.28	0.3984		11.28	0.1512
11.54	0.3144		11.54	0.1048		11.54	0.0923		11.54	0.1144		11.54	0.0251		11.54	0.0272		11.54	0.3939		11.54	0.1503
11.79	0.3144		11.79	0.1055		11.79	0.0917		11.79	0.1112		11.79	0.0249		11.79	0.0267		11.79	0.392		11.79	0.1494
12.05	0.3142		12.05	0.1049		12.05	0.0913		12.05	0.1105		12.05	0.0249		12.05	0.0264		12.05	0.3868		12.05	0.149
12.31	0.314		12.31	0.1038		12.31	0.0909		12.31	0.1098		12.31	0.0251		12.31	0.0263		12.31	0.3844		12.31	0.1473
12.56	0.3117		12.56	0.1036		12.56	0.0907		12.56	0.1116		12.56	0.0247		12.56	0.0262		12.56	0.382		12.56	0.147
12.82	0.3098		12.82	0.1034		12.82	0.0906		12.82	0.1084		12.82	0.0245		12.82	0.0264		12.82	0.3795		12.82	0.1463
13.08	0.3081		13.08	0.1037		13.08	0.09		13.08	0.1103		13.08	0.0244		13.08	0.0264		13.08	0.3784		13.08	0.1468
13.33	0.3062		13.33	0.1045		13.33	0.0894		13.33	0.1096		13.33	0.0241		13.33	0.0261		13.33	0.3775		13.33	0.1447
13.59	0.305		13.59	0.1035		13.59	0.089		13.59	0.1065		13.59	0.0242		13.59	0.0258		13.59	0.376		13.59	0.1453
13.85	0.3034		13.85	0.1022		13.85	0.0886		13.85	0.1084		13.85	0.0241		13.85	0.0256		13.85	0.3735		13.85	0.1447
14.1	0.3019		14.1	0.1019		14.1	0.0885		14.1	0.1078		14.1	0.0236		14.1	0.0255		14.1	0.3709		14.1	0.1428
14.36	0.3004		14.36	0.1012		14.36	0.0884		14.36	0.1048		14.36	0.0236		14.36	0.0256		14.36	0.3694		14.36	0.1436
14.62	0.2989		14.62	0.1018		14.62	0.0879		14.62	0.1067		14.62	0.0234		14.62	0.0257		14.62	0.3691		14.62	0.1431
14.87	0.2975		14.87	0.1024		14.87	0.0875		14.87	0.1062		14.87	0.0232		14.87	0.0254		14.87	0.3666		14.87	0.1427
15.13	0.2965		15.13	0.1012		15.13	0.0872		15.13	0.1057		15.13	0.0235		15.13	0.025		15.13	0.3662		15.13	0.1419
15.38	0.296		15.38	0.1002		15.38	0.0869		15.38	0.1052		15.38	0.0234		15.38	0.025		15.38	0.3642		15.38	0.141
15.64	0.2954		15.64	0.0996		15.64	0.0868		15.64	0.1024		15.64	0.0231		15.64	0.0248		15.64	0.3612		15.64	0.1387
15.9	0.2948		15.9	0.0991		15.9	0.0867		15.9	0.1022		15.9	0.0229		15.9	0.0249		15.9	0.3587		15.9	0.139
16.15	0.2938		16.15	0.0995		16.15	0.0863		16.15	0.1048		16.15	0.0227		16.15	0.0251		16.15	0.3544		16.15	0.1383
16.41	0.2926		16.41	0.1003		16.41	0.0859		16.41	0.1051		16.41	0.0226		16.41	0.0249		16.41	0.3507		16.41	0.1379
16.67	0.2912		16.67	0.0992		16.67	0.0857		16.67	0.1054		16.67	0.0227		16.67	0.0247		16.67	0.3473		16.67	0.1364
16.92	0.2901		16.92	0.0986		16.92	0.0855		16.92	0.1056		16.92	0.0229		16.92	0.0245		16.92	0.3455		16.92	0.136
17.18	0.2889		17.18	0.0992		17.18	0.0856		17.18	0.1029		17.18	0.0226		17.18	0.0242		17.18	0.3434		17.18	0.1356
17.44	0.2879		17.44	0.0989		17.44	0.0855		17.44	0.1026		17.44	0.0226		17.44	0.0241		17.44	0.343		17.44	0.1363
17.69	0.2873		17.69	0.1		17.69	0.0852		17.69	0.1022		17.69	0.0225		17.69	0.0241		17.69	0.3422		17.69	0.1359
17.95	0.2863		17.95	0.1007		17.95	0.0848		17.95	0.1044		17.95	0.0223		17.95	0.0238		17.95	0.3412		17.95	0.1356
18.21	0.2862		18.21	0.0997		18.21	0.0846		18.21	0.1015		18.21	0.0225		18.21	0.0237		18.21	0.3401		18.21	0.1354
18.46	0.2852		18.46	0.0986		18.46	0.0843		18.46	0.1011		18.46	0.0225		18.46	0.0238		18.46	0.3374		18.46	0.1347
18.72	0.2842		18.72	0.0981		18.72	0.0844		18.72	0.1008		18.72	0.0221		18.72	0.0238		18.72	0.3351		18.72	0.1341
18.97	0.2836		18.97	0.0977		18.97	0.0844		18.97	0.1004		18.97	0.022		18.97	0.0239		18.97	0.3331		18.97	0.1335
19.23	0.282		19.23	0.0985		19.23	0.0841		19.23	0.1026		19.23	0.0219		19.23	0.0239		19.23	0.3314		19.23	0.1329
19.49	0.2808		19.49	0.0997		19.49	0.0836		19.49	0.0998		19.49	0.0218		19.49	0.0236		19.49	0.3353		19.49	0.1314
19.74	0.2797		19.74	0.0991		19.74	0.0833		19.74	0.0995		19.74	0.022		19.74	0.0234		19.74	0.3383		19.74	0.1312
20	0.2782		20	0.0987		20	0.0829		20	0.0991		20	0.0221		20	0.0233		20	0.3416		20	0.132
20.26	0.2769		20.26	0.0983		20.26	0.0828		20.26	0.1014		20.26	0.0219		20.26	0.0232		20.26	0.3445		20.26	0.1301
20.51	0.276		20.51	0.0982		20.51	0.0828		20.51	0.0986		20.51	0.0216		20.51	0.0233		20.51	0.3423		20.51	0.1298
20.77	0.2747		20.77	0.0993		20.77	0.0824		20.77	0.0983		20.77	0.0216		20.77	0.0233		20.77	0.3432		20.77	0.1292
21.03	0.2737		21.03	0.0999		21.03	0.0821		21.03	0.1005		21.03	0.0216		21.03	0.0231		21.03	0.343		21.03	0.1289
21.28	0.2727		21.28	0.0996		21.28	0.0819		21.28	0.1002		21.28	0.0217		21.28	0.0229		21.28	0.3432		21.28	0.1301
21.54	0.2717		21.54	0.099		21.54	0.0816		21.54	0.0975		21.54	0.0218		21.54	0.0228		21.54	0.3443		21.54	0.1282
21.79	0.2707		21.79	0.0988		21.79	0.0816		21.79	0.0974		21.79	0.0215		21.79	0.0227		21.79	0.3424		21.79	0.1291
22.05	0.2698		22.05	0.0987		22.05	0.0816		22.05	0.0972		22.05	0.0211		22.05	0.0228		22.05	0.339		22.05	0.1275
22.31	0.2691		22.31	0.0994		22.31	0.0813		22.31	0.0995		22.31	0.0209		22.31	0.0229		22.31	0.3329		22.31	0.1284
22.56	0.2683		22.56	0.1002		22.56	0.0811		22.56	0.0993		22.56	0.0208		22.56	0.0226		22.56	0.3259		22.56	0.1269
22.82	0.2678		22.82	0.0991		22.82	0.0809		22.82	0.099		22.82	0.0209		22.82	0.0223		22.82	0.3205		22.82	0.1267
23.08	0.2667		23.08	0.0986		23.08	0.0807		23.08	0.0988		23.08	0.0212		23.08	0.0222		23.08	0.3176		23.08	0.1274
23.33	0.2658		23.33	0.0987		23.33	0.0808		23.33	0.0986		23.33	0.021		23.33	0.0222		23.33	0.3169		23.33	0.1269
23.59	0.2647		23.59	0.0985		23.59	0.0809		23.59	0.0983		23.59	0.0209		23.59	0.0223		23.59	0.3163		23.59	0.1253
23.85	0.2638		23.85	0.0999		23.85	0.0806		23.85	0.0981		23.85	0.0209		23.85	0.0225		23.85	0.3162		23.85	0.1249
24.1	0.2633		24.1	0.1009		24.1	0.0803		24.1	0.0953		24.1	0.0209		24.1	0.0223		24.1	0.316		24.1	0.126
24.36	0.2627		24.36	0.1		24.36	0.0802		24.36	0.0975		24.36	0.0211		24.36	0.0221		24.36	0.3158		24.36	0.1257
24.62	0.2625		24.62	0.0999		24.62	0.08		24.62	0.0947		24.62	0.0212		24.62	0.022		24.62	0.3163		24.62	0.1252
24.87	0.262		24.87	0.1002		24.87	0.0801		24.87	0.097		24.87	0.0209		24.87	0.022		24.87	0.3202		24.87	0.1234
25.13	0.2616		25.13	0.1		25.13	0.0802		25.13	0.0967		25.13	0.0207		25.13	0.0222		25.13	0.3187		25.13	0.1244
25.38	0.2606		25.38	0.1008		25.38	0.0799		25.38	0.0965		25.38	0.0205		25.38	0.0224		25.38	0.3196		25.38	0.123
25.64	0.2598		25.64	0.1012		25.64	0.0796		25.64	0.0962		25.64	0.0204		25.64	0.0222		25.64	0.3174		25.64	0.123
25.9	0.2589		25.9	0.0999		25.9	0.0793		25.9	0.0935		25.9	0.0206		25.9	0.022		25.9	0.3103		25.9	0.1229
26.15	0.2582		26.15	0.0995		26.15	0.0792		26.15	0.0933		26.15	0.0209		26.15	0.0218		26.15	0.3085		26.15	0.1226
26.41	0.2577		26.41	0.0995		26.41	0.0793		26.41	0.093		26.41	0.0207		26.41	0.0218		26.41	0.3054		26.41	0.1222
26.67	0.257		26.67	0.0993		26.67	0.0795		26.67	0.0953		26.67	0.0205		26.67	0.022		26.67	0.3054		26.67	0.1233
26.92	0.2566		26.92	0.1002		26.92	0.0794		26.92	0.0926		26.92	0.0204		26.92	0.0222		26.92	0.306		26.92	0.1218
27.18	0.2561		27.18	0.1007		27.18	0.0791		27.18	0.0949		27.18	0.0203		27.18	0.022		27.18	0.305		27.18	0.123
27.44	0.2559		27.44	0.0999		27.44	0.0788		27.44	0.0921		27.44	0.0205		27.44	0.0218		27.44	0.3034		27.44	0.1228
27.69	0.2554		27.69	0.0993		27.69	0.0786		27.69	0.0919		27.69	0.0205		27.69	0.0216		27.69	0.3007		27.69	0.1225
27.95	0.2549		27.95	0.0995		27.95	0.0787		27.95	0.0917		27.95	0.0204		27.95	0.0215		27.95	0.2984		27.95	0.1222
28.21	0.2542		28.21	0.0994		28.21	0.0787		28.21	0.0915		28.21	0.0201		28.21	0.0216		28.21	0.3001		28.21	0.122
28.46	0.2536		28.46	0.1006		28.46	0.0784		28.46	0.0938		28.46	0.0201		28.46	0.0217		28.46	0.3003		28.46	0.1206
28.72	0.2531		28.72	0.1013		28.72	0.0781		28.72	0.091		28.72	0.0202		28.72	0.0216		28.72	0.301		28.72	0.1206
28.97	0.2526		28.97	0.1003		28.97	0.078		28.97	0.0905		28.97	0.0204		28.97	0.0213		28.97	0.302		28.97	0.1206
29.23	0.2526		29.23	0.0998		29.23	0.0778		29.23	0.0898		29.23	0.0205		29.23	0.0213		29.23	0.2997		29.23	0.1202
29.49	0.2523		29.49	0.0995		29.49	0.0777		29.49	0.0913		29.49	0.0203		29.49	0.0213		29.49	0.2988		29.49	0.1212
29.74	0.2521		29.74	0.0996		29.74	0.0778		29.74	0.0879		29.74	0.0201		29.74	0.0214		29.74	0.2975		29.74	0.1209
30	0.2515		30	0.1009		30	0.0773		30	0.0871		30	0.0199		30	0.0216		30	0.2952		30	0.1207
30.26	0.2508		30.26	0.1018		30.26	0.0771		30.26	0.0867		30.26	0.0199		30.26	0.0214		30.26	0.3004		30.26	0.1207
30.51	0.2502		30.51	0.1011		30.51	0.0769		30.51	0.0864		30.51	0.0202		30.51	0.0213		30.51	0.2993		30.51	0.1206
30.77	0.2496		30.77	0.1004		30.77	0.0767		30.77	0.0887		30.77	0.0203		30.77	0.0212		30.77	0.3027		30.77	0.1203
31.03	0.2492		31.03	0.1002		31.03	0.0769		31.03	0.0885		31.03	0.02		31.03	0.0211		31.03	0.3021		31.03	0.1188
31.28	0.2487		31.28	0.1002		31.28	0.0769		31.28	0.0883		31.28	0.0198		31.28	0.0213		31.28	0.2951		31.28	0.1186
31.54	0.2485		31.54	0.1011		31.54	0.0767		31.54	0.0882		31.54	0.0197		31.54	0.0213		31.54	0.2978		31.54	0.1186
31.79	0.248		31.79	0.1023		31.79	0.0765		31.79	0.0855		31.79	0.0198		31.79	0.0211		31.79	0.2963		31.79	0.1199
32.05	0.2478		32.05	0.1014		32.05	0.0764		32.05	0.0853		32.05	0.0199		32.05	0.0209		32.05	0.2989		32.05	0.1188
32.31	0.2472		32.31	0.1003		32.31	0.0763		32.31	0.0876		32.31	0.0201		32.31	0.0209		32.31	0.2987		32.31	0.1185
32.56	0.2471		32.56	0.0996		32.56	0.0764		32.56	0.0874		32.56	0.02		32.56	0.0209		32.56	0.2962		32.56	0.1194
32.82	0.2467		32.82	0.0992		32.82	0.0765		32.82	0.0847		32.82	0.0197		32.82	0.0211		32.82	0.2915		32.82	0.1178
33.08	0.2462		33.08	0.1002		33.08	0.0761		33.08	0.0846		33.08	0.0198		33.08	0.0213		33.08	0.2878		33.08	0.1174
33.33	0.2461		33.33	0.1014		33.33	0.0759		33.33	0.0845		33.33	0.0197		33.33	0.0211		33.33	0.2865		33.33	0.1174
33.59	0.2459		33.59	0.1008		33.59	0.0759		33.59	0.0845		33.59	0.0198		33.59	0.0209		33.59	0.283		33.59	0.1173
33.85	0.2462		33.85	0.0998		33.85	0.0758		33.85	0.087		33.85	0.0199		33.85	0.0208		33.85	0.2812		33.85	0.1168
34.1	0.2463		34.1	0.0994		34.1	0.0761		34.1	0.0871		34.1	0.0197		34.1	0.0207		34.1	0.2785		34.1	0.1176
34.36	0.2462		34.36	0.0989		34.36	0.0762		34.36	0.0847		34.36	0.0195		34.36	0.0209		34.36	0.2756		34.36	0.1171
34.62	0.2456		34.62	0.0999		34.62	0.076		34.62	0.0874		34.62	0.0195		34.62	0.0211		34.62	0.274		34.62	0.1155
34.87	0.2452		34.87	0.1007		34.87	0.0758		34.87	0.0876		34.87	0.0194		34.87	0.021		34.87	0.2721		34.87	0.1154
35.13	0.2447		35.13	0.0997		35.13	0.0756		35.13	0.0853		35.13	0.0196		35.13	0.0207		35.13	0.2707		35.13	0.1166
35.38	0.2445		35.38	0.0989		35.38	0.0755		35.38	0.0855		35.38	0.0199		35.38	0.0206		35.38	0.2697		35.38	0.1164
35.64	0.2443		35.64	0.0987		35.64	0.0755		35.64	0.0882		35.64	0.0198		35.64	0.0204		35.64	0.2686		35.64	0.1162
35.9	0.2441		35.9	0.0987		35.9	0.0756		35.9	0.0858		35.9	0.0197		35.9	0.0205		35.9	0.2682		35.9	0.1147
36.15	0.2442		36.15	0.0996		36.15	0.0754		36.15	0.0859		36.15	0.0196		36.15	0.0207		36.15	0.2681		36.15	0.1159
36.41	0.2441		36.41	0.1004		36.41	0.0752		36.41	0.0884		36.41	0.0195		36.41	0.0206		36.41	0.2677		36.41	0.1147
36.67	0.2443		36.67	0.0993		36.67	0.0751		36.67	0.0884		36.67	0.0196		36.67	0.0204		36.67	0.2672		36.67	0.1147
36.92	0.2441		36.92	0.0985		36.92	0.0751		36.92	0.086		36.92	0.0196		36.92	0.0204		36.92	0.2668		36.92	0.1144
37.18	0.2437		37.18	0.0983		37.18	0.0752		37.18	0.086		37.18	0.0193		37.18	0.0203		37.18	0.2661		37.18	0.1141
37.44	0.2433		37.44	0.098		37.44	0.0753		37.44	0.086		37.44	0.019		37.44	0.0206		37.44	0.2671		37.44	0.114
37.69	0.2429		37.69	0.0995		37.69	0.0756		37.69	0.0861		37.69	0.0189		37.69	0.0208		37.69	0.2676		37.69	0.1139
37.95	0.2426		37.95	0.1002		37.95	0.0759		37.95	0.0886		37.95	0.0189		37.95	0.0205		37.95	0.2672		37.95	0.1153
38.21	0.2423		38.21	0.0992		38.21	0.0761		38.21	0.0861		38.21	0.0191		38.21	0.0202		38.21	0.2684		38.21	0.1141
38.46	0.2423		38.46	0.0984		38.46	0.0764		38.46	0.0862		38.46	0.0193		38.46	0.02		38.46	0.2667		38.46	0.1137
38.72	0.242		38.72	0.0982		38.72	0.0762		38.72	0.0887		38.72	0.019		38.72	0.02		38.72	0.2661		38.72	0.1133
38.97	0.242		38.97	0.0977		38.97	0.0758		38.97	0.0862		38.97	0.019		38.97	0.0202		38.97	0.2647		38.97	0.1132
39.23	0.2416		39.23	0.0989		39.23	0.0754		39.23	0.0888		39.23	0.0191		39.23	0.0204		39.23	0.2623		39.23	0.113
39.49	0.2414		39.49	0.0997		39.49	0.075		39.49	0.0863		39.49	0.0191		39.49	0.0202		39.49	0.2627		39.49	0.1132
39.74	0.2411		39.74	0.0985		39.74	0.0748		39.74	0.0863		39.74	0.0194		39.74	0.02		39.74	0.2623		39.74	0.1145
40	0.2409		40	0.0984		40	0.0746		40	0.0889		40	0.0194		40	0.0199		40	0.2619		40	0.114
40.26	0.2407		40.26	0.0981		40.26	0.0747		40.26	0.0865		40.26	0.0191		40.26	0.0199		40.26	0.2614		40.26	0.1139
40.51	0.2403		40.51	0.0984		40.51	0.0747		40.51	0.089		40.51	0.0191		40.51	0.0202		40.51	0.2594		40.51	0.1138
40.77	0.2402		40.77	0.0994		40.77	0.0743		40.77	0.089		40.77	0.0192		40.77	0.0203		40.77	0.257		40.77	0.1124
41.03	0.24		41.03	0.1002		41.03	0.0742		41.03	0.0891		41.03	0.0191		41.03	0.0202		41.03	0.2559		41.03	0.1139
41.28	0.24		41.28	0.0997		41.28	0.074		41.28	0.0866		41.28	0.0193		41.28	0.02		41.28	0.254		41.28	0.1137
41.54	0.2399		41.54	0.0988		41.54	0.0739		41.54	0.0867		41.54	0.0195		41.54	0.0198		41.54	0.2524		41.54	0.1122
41.79	0.2396		41.79	0.0985		41.79	0.0741		41.79	0.0892		41.79	0.0191		41.79	0.0199		41.79	0.2518		41.79	0.1121
42.05	0.2393		42.05	0.0984		42.05	0.0742		42.05	0.0893		42.05	0.019		42.05	0.02		42.05	0.2505		42.05	0.1132
42.31	0.239		42.31	0.0996		42.31	0.074		42.31	0.0868		42.31	0.019		42.31	0.0203		42.31	0.2495		42.31	0.112
42.56	0.2386		42.56	0.1003		42.56	0.0737		42.56	0.0869		42.56	0.0187		42.56	0.0201		42.56	0.2482		42.56	0.1119
42.82	0.2382		42.82	0.0998		42.82	0.0735		42.82	0.0894		42.82	0.019		42.82	0.0199		42.82	0.2483		42.82	0.1131
43.08	0.238		43.08	0.0988		43.08	0.0734		43.08	0.0894		43.08	0.019		43.08	0.0199		43.08	0.2476		43.08	0.1115
43.33	0.2377		43.33	0.0985		43.33	0.0735		43.33	0.0894		43.33	0.0188		43.33	0.0198		43.33	0.2473		43.33	0.1123
43.59	0.2375		43.59	0.0984		43.59	0.0736		43.59	0.087		43.59	0.0187		43.59	0.02		43.59	0.2464		43.59	0.1123
43.85	0.2372		43.85	0.0994		43.85	0.0734		43.85	0.087		43.85	0.0187		43.85	0.0202		43.85	0.2447		43.85	0.1109
44.1	0.237		44.1	0.1006		44.1	0.0731		44.1	0.087		44.1	0.0187		44.1	0.02		44.1	0.2451		44.1	0.1111
44.36	0.2362		44.36	0.0999		44.36	0.073		44.36	0.087		44.36	0.0188		44.36	0.0199		44.36	0.245		44.36	0.1112
44.62	0.2359		44.62	0.0996		44.62	0.073		44.62	0.087		44.62	0.019		44.62	0.0199		44.62	0.2453		44.62	0.111
44.87	0.2357		44.87	0.0996		44.87	0.073		44.87	0.0896		44.87	0.0188		44.87	0.0199		44.87	0.2453		44.87	0.1107
45.13	0.2355		45.13	0.0993		45.13	0.0731		45.13	0.0872		45.13	0.0186		45.13	0.0201		45.13	0.2456		45.13	0.1116
45.38	0.236		45.38	0.1001		45.38	0.0729		45.38	0.0873		45.38	0.0186		45.38	0.0203		45.38	0.2494		45.38	0.1114
45.64	0.2361		45.64	0.1007		45.64	0.0725		45.64	0.0873		45.64	0.0187		45.64	0.0201		45.64	0.2506		45.64	0.1103
45.9	0.236		45.9	0.0998		45.9	0.0724		45.9	0.0899		45.9	0.0189		45.9	0.0198		45.9	0.2499		45.9	0.1115
46.15	0.2355		46.15	0.0993		46.15	0.0724		46.15	0.0899		46.15	0.0191		46.15	0.0197		46.15	0.248		46.15	0.1113
46.41	0.2353		46.41	0.0989		46.41	0.0725		46.41	0.0898		46.41	0.0191		46.41	0.0195		46.41	0.2427		46.41	0.1111
46.67	0.2348		46.67	0.0987		46.67	0.0728		46.67	0.0898		46.67	0.019		46.67	0.0196		46.67	0.2401		46.67	0.1097
46.92	0.2345		46.92	0.0993		46.92	0.0725		46.92	0.0872		46.92	0.0188		46.92	0.0198		46.92	0.2397		46.92	0.1096
47.18	0.2342		47.18	0.0998		47.18	0.0722		47.18	0.0895		47.18	0.0186		47.18	0.0197		47.18	0.239		47.18	0.1108
47.44	0.2338		47.44	0.0992		47.44	0.0722		47.44	0.0893		47.44	0.0189		47.44	0.0196		47.44	0.2389		47.44	0.1095
47.69	0.2339		47.69	0.0986		47.69	0.0719		47.69	0.089		47.69	0.0189		47.69	0.0195		47.69	0.2386		47.69	0.1093
47.95	0.2337		47.95	0.0989		47.95	0.0721		47.95	0.0886		47.95	0.019		47.95	0.0194		47.95	0.2383		47.95	0.1089
48.21	0.2337		48.21	0.0986		48.21	0.0722		48.21	0.0857		48.21	0.0187		48.21	0.0195		48.21	0.2381		48.21	0.1101
48.46	0.2334		48.46	0.0991		48.46	0.0719		48.46	0.0853		48.46	0.0187		48.46	0.0196		48.46	0.2386		48.46	0.11
48.72	0.2328		48.72	0.0999		48.72	0.0718		48.72	0.0875		48.72	0.0186		48.72	0.0195		48.72	0.2389		48.72	0.1087
48.97	0.2324		48.97	0.0987		48.97	0.0717		48.97	0.0872		48.97	0.0187		48.97	0.0194		48.97	0.239		48.97	0.109
49.23	0.2322		49.23	0.0984		49.23	0.0716		49.23	0.0845		49.23	0.0189		49.23	0.0193		49.23	0.2471		49.23	0.11
49.49	0.2318		49.49	0.0982		49.49	0.0717		49.49	0.0868		49.49	0.0186		49.49	0.0193		49.49	0.2467		49.49	0.1086
49.74	0.2317		49.74	0.0981		49.74	0.0717		49.74	0.0867		49.74	0.0184		49.74	0.0194		49.74	0.2462		49.74	0.1098
50	0.2318		50	0.099		50	0.0716		50	0.084		50	0.0183		50	0.0195		50	0.2452		50	0.1095
50.26	0.2316		50.26	0.0991		50.26	0.0715		50.26	0.0839		50.26	0.0183		50.26	0.0196		50.26	0.2381		50.26	0.1095
50.51	0.2318		50.51	0.0986		50.51	0.0716		50.51	0.0838		50.51	0.0185		50.51	0.0194		50.51	0.2371		50.51	0.1095
50.77	0.2314		50.77	0.0978		50.77	0.0716		50.77	0.0837		50.77	0.0186		50.77	0.0195		50.77	0.237		50.77	0.1079
51.03	0.2311		51.03	0.0974		51.03	0.0718		51.03	0.0861		51.03	0.0186		51.03	0.0195		51.03	0.2373		51.03	0.1075
51.28	0.2308		51.28	0.0977		51.28	0.0719		51.28	0.086		51.28	0.0184		51.28	0.0195		51.28	0.2367		51.28	0.1087
51.54	0.2305		51.54	0.0989		51.54	0.0716		51.54	0.0859		51.54	0.0183		51.54	0.0196		51.54	0.2374		51.54	0.1084
51.79	0.2303		51.79	0.1		51.79	0.0715		51.79	0.0858		51.79	0.0185		51.79	0.0194		51.79	0.2372		51.79	0.1072
52.05	0.23		52.05	0.0993		52.05	0.0714		52.05	0.0857		52.05	0.0186		52.05	0.0192		52.05	0.2368		52.05	0.1086
52.31	0.2298		52.31	0.0986		52.31	0.0714		52.31	0.0856		52.31	0.0187		52.31	0.0193		52.31	0.2351		52.31	0.108
52.56	0.2296		52.56	0.0978		52.56	0.0717		52.56	0.0829		52.56	0.0187		52.56	0.0193		52.56	0.2338		52.56	0.1078
52.82	0.2296		52.82	0.0976		52.82	0.0719		52.82	0.0828		52.82	0.0187		52.82	0.0195		52.82	0.2329		52.82	0.1063
53.08	0.2293		53.08	0.0986		53.08	0.0717		53.08	0.0827		53.08	0.0187		53.08	0.0196		53.08	0.2322		53.08	0.1061
53.33	0.2291		53.33	0.0991		53.33	0.0714		53.33	0.0826		53.33	0.0186		53.33	0.0194		53.33	0.2319		53.33	0.1061
53.59	0.2288		53.59	0.0985		53.59	0.0713		53.59	0.085		53.59	0.0187		53.59	0.0191		53.59	0.2313		53.59	0.1061
53.85	0.2286		53.85	0.0977		53.85	0.0711		53.85	0.0824		53.85	0.0188		53.85	0.0191		53.85	0.2307		53.85	0.1057
54.1	0.2285		54.1	0.0975		54.1	0.0714		54.1	0.0848		54.1	0.0186		54.1	0.0191		54.1	0.2302		54.1	0.1067
54.36	0.2282		54.36	0.0976		54.36	0.0716		54.36	0.0847		54.36	0.0184		54.36	0.0191		54.36	0.2301		54.36	0.1067
54.62	0.228		54.62	0.0986		54.62	0.0714		54.62	0.0846		54.62	0.0185		54.62	0.0193		54.62	0.2298		54.62	0.1066
54.87	0.2277		54.87	0.0996		54.87	0.0714		54.87	0.0844		54.87	0.0182		54.87	0.0191		54.87	0.2294		54.87	0.1055
55.13	0.2277		55.13	0.0988		55.13	0.0713		55.13	0.0818		55.13	0.0184		55.13	0.0189		55.13	0.2286		55.13	0.1068
55.38	0.2275		55.38	0.0983		55.38	0.0712		55.38	0.0817		55.38	0.0186		55.38	0.0191		55.38	0.2278		55.38	0.1065
55.64	0.2274		55.64	0.0981		55.64	0.0713		55.64	0.0816		55.64	0.0184		55.64	0.0192		55.64	0.2268		55.64	0.1063
55.9	0.2272		55.9	0.0977		55.9	0.0714		55.9	0.084		55.9	0.0184		55.9	0.0193		55.9	0.2259		55.9	0.1062
56.15	0.2269		56.15	0.0984		56.15	0.0712		56.15	0.084		56.15	0.0185		56.15	0.0195		56.15	0.2252		56.15	0.105
56.41	0.2266		56.41	0.0993		56.41	0.071		56.41	0.0839		56.41	0.0184		56.41	0.0192		56.41	0.2243		56.41	0.1065
56.67	0.2267		56.67	0.0988		56.67	0.0711		56.67	0.0838		56.67	0.0188		56.67	0.019		56.67	0.2242		56.67	0.1053
56.92	0.23		56.92	0.0985		56.92	0.0709		56.92	0.0812		56.92	0.0189		56.92	0.019		56.92	0.2245		56.92	0.1063
57.18	0.2303		57.18	0.0986		57.18	0.0709		57.18	0.0837		57.18	0.0188		57.18	0.0189		57.18	0.2241		57.18	0.1047
57.44	0.231		57.44	0.0984		57.44	0.0711		57.44	0.0811		57.44	0.0187		57.44	0.019		57.44	0.2236		57.44	0.1044
57.69	0.2303		57.69	0.0991		57.69	0.0708		57.69	0.081		57.69	0.0185		57.69	0.0192		57.69	0.2228		57.69	0.1043
57.95	0.2267		57.95	0.0995		57.95	0.0707		57.95	0.0809		57.95	0.0185		57.95	0.019		57.95	0.2217		57.95	0.1043
58.21	0.226		58.21	0.0986		58.21	0.0707		58.21	0.0832		58.21	0.0185		58.21	0.0189		58.21	0.2214		58.21	0.1057
58.46	0.2251		58.46	0.0978		58.46	0.0706		58.46	0.0832		58.46	0.0187		58.46	0.0189		58.46	0.2215		58.46	0.1042
58.72	0.225		58.72	0.098		58.72	0.0706		58.72	0.0806		58.72	0.0187		58.72	0.0188		58.72	0.2211		58.72	0.1052
58.97	0.2248		58.97	0.0981		58.97	0.0708		58.97	0.083		58.97	0.0185		58.97	0.0189		58.97	0.2209		58.97	0.1039
59.23	0.2248		59.23	0.0986		59.23	0.0705		59.23	0.0804		59.23	0.0185		59.23	0.019		59.23	0.2204		59.23	0.105
59.49	0.2284		59.49	0.0995		59.49	0.0704		59.49	0.0803		59.49	0.0183		59.49	0.0188		59.49	0.2199		59.49	0.105
59.74	0.2284		59.74	0.0985		59.74	0.0704		59.74	0.0827		59.74	0.0183		59.74	0.0185		59.74	0.2198		59.74	0.104
60	0.2281		60	0.0976		60	0.0703		60	0.08		60	0.0184		60	0.0184		60	0.2194		60	0.105
60.26	0.2278		60.26	0.0978		60.26	0.0704		60.26	0.0824		60.26	0.0184		60.26	0.0185		60.26	0.2192		60.26	0.1048
60.51	0.2237		60.51	0.0973		60.51	0.0705		60.51	0.0798		60.51	0.0183		60.51	0.0187		60.51	0.2188		60.51	0.1035
60.77	0.2234		60.77	0.0983		60.77	0.0703		60.77	0.0798		60.77	0.0183		60.77	0.0189		60.77	0.2185		60.77	0.1032
61.03	0.2234		61.03	0.0996		61.03	0.0701		61.03	0.0822		61.03	0.0183		61.03	0.0188		61.03	0.2181		61.03	0.1032
61.28	0.2233		61.28	0.0987		61.28	0.0701		61.28	0.0822		61.28	0.0183		61.28	0.0187		61.28	0.22		61.28	0.1034
61.54	0.2233		61.54	0.098		61.54	0.0701		61.54	0.0797		61.54	0.0185		61.54	0.0187		61.54	0.2197		61.54	0.1032
61.79	0.2232		61.79	0.0977		61.79	0.0703		61.79	0.0797		61.79	0.0184		61.79	0.0186		61.79	0.2194		61.79	0.103
62.05	0.2231		62.05	0.0976		62.05	0.0704		62.05	0.0797		62.05	0.0185		62.05	0.0188		62.05	0.2189		62.05	0.103
62.31	0.2228		62.31	0.0988		62.31	0.0702		62.31	0.0823		62.31	0.0184		62.31	0.019		62.31	0.2163		62.31	0.103
62.56	0.2228		62.56	0.1001		62.56	0.0699		62.56	0.0823		62.56	0.0184		62.56	0.0186		62.56	0.2162		62.56	0.1032
62.82	0.2224		62.82	0.0993		62.82	0.0698		62.82	0.0798		62.82	0.0187		62.82	0.0186		62.82	0.2159		62.82	0.1045
63.08	0.2223		63.08	0.0984		63.08	0.0697		63.08	0.0823		63.08	0.0191		63.08	0.0186		63.08	0.2158		63.08	0.1031
63.33	0.2224		63.33	0.0981		63.33	0.0702		63.33	0.0823		63.33	0.019		63.33	0.0185		63.33	0.2153		63.33	0.104
63.59	0.2225		63.59	0.0978		63.59	0.0704		63.59	0.0823		63.59	0.0186		63.59	0.0189		63.59	0.2149		63.59	0.1028
63.85	0.2227		63.85	0.0988		63.85	0.0702		63.85	0.0823		63.85	0.0186		63.85	0.019		63.85	0.2143		63.85	0.1028
64.1	0.2228		64.1	0.0997		64.1	0.07		64.1	0.0798		64.1	0.0183		64.1	0.0189		64.1	0.2139		64.1	0.103
64.36	0.2227		64.36	0.0987		64.36	0.0696		64.36	0.0823		64.36	0.0181		64.36	0.0187		64.36	0.2137		64.36	0.1033
64.62	0.2223		64.62	0.0978		64.62	0.0694		64.62	0.0798		64.62	0.0186		64.62	0.0187		64.62	0.2134		64.62	0.103
64.87	0.222		64.87	0.0974		64.87	0.0696		64.87	0.0798		64.87	0.0184		64.87	0.0187		64.87	0.214		64.87	0.1042
65.13	0.2217		65.13	0.0976		65.13	0.0698		65.13	0.0823		65.13	0.0183		65.13	0.0189		65.13	0.2139		65.13	0.104
65.38	0.2215		65.38	0.0991		65.38	0.0695		65.38	0.0798		65.38	0.0183		65.38	0.0191		65.38	0.2139		65.38	0.1026
65.64	0.2213		65.64	0.0999		65.64	0.0694		65.64	0.0797		65.64	0.0183		65.64	0.019		65.64	0.2142		65.64	0.1028
65.9	0.2212		65.9	0.0995		65.9	0.0694		65.9	0.0797		65.9	0.0184		65.9	0.0187		65.9	0.2134		65.9	0.1042
66.15	0.2213		66.15	0.0977		66.15	0.0694		66.15	0.0796		66.15	0.0186		66.15	0.0187		66.15	0.2128		66.15	0.1027
66.41	0.2212		66.41	0.0972		66.41	0.0696		66.41	0.0796		66.41	0.0184		66.41	0.0188		66.41	0.2124		66.41	0.1025
66.67	0.2212		66.67	0.097		66.67	0.0699		66.67	0.0796		66.67	0.0181		66.67	0.0189		66.67	0.2114		66.67	0.1024
66.92	0.2208		66.92	0.0974		66.92	0.0696		66.92	0.0795		66.92	0.0182		66.92	0.0191		66.92	0.2112		66.92	0.1035
67.18	0.2206		67.18	0.0989		67.18	0.0694		67.18	0.0819		67.18	0.018		67.18	0.0188		67.18	0.2112		67.18	0.1036
67.44	0.2203		67.44	0.0982		67.44	0.0693		67.44	0.0794		67.44	0.0183		67.44	0.0184		67.44	0.2111		67.44	0.1027
67.69	0.2201		67.69	0.0977		67.69	0.0693		67.69	0.0794		67.69	0.0186		67.69	0.0184		67.69	0.2111		67.69	0.1037
67.95	0.22		67.95	0.0976		67.95	0.0695		67.95	0.0818		67.95	0.0181		67.95	0.0183		67.95	0.2107		67.95	0.1036
68.21	0.22		68.21	0.0975		68.21	0.0696		68.21	0.0793		68.21	0.0182		68.21	0.0185		68.21	0.2104		68.21	0.1021
68.46	0.2201		68.46	0.0986		68.46	0.0694		68.46	0.0817		68.46	0.0181		68.46	0.0186		68.46	0.21		68.46	0.1031
68.72	0.2199		68.72	0.0995		68.72	0.0692		68.72	0.0817		68.72	0.018		68.72	0.0186		68.72	0.2096		68.72	0.1021
68.97	0.22		68.97	0.0989		68.97	0.0692		68.97	0.0816		68.97	0.0184		68.97	0.0185		68.97	0.2093		68.97	0.1032
69.23	0.2198		69.23	0.0978		69.23	0.0692		69.23	0.0816		69.23	0.0185		69.23	0.0185		69.23	0.209		69.23	0.1032
69.49	0.2196		69.49	0.0972		69.49	0.0694		69.49	0.079		69.49	0.0182		69.49	0.0186		69.49	0.2088		69.49	0.1018
69.74	0.2194		69.74	0.0965		69.74	0.0697		69.74	0.0815		69.74	0.0182		69.74	0.0187		69.74	0.2087		69.74	0.1016
70	0.2194		70	0.0976		70	0.0694		70	0.0814		70	0.0181		70	0.0188		70	0.209		70	0.103
70.26	0.2192		70.26	0.0987		70.26	0.0692		70.26	0.0789		70.26	0.0179		70.26	0.0186		70.26	0.2086		70.26	0.1021
70.51	0.219		70.51	0.0979		70.51	0.069		70.51	0.0813		70.51	0.0182		70.51	0.0184		70.51	0.2084		70.51	0.1022
70.77	0.2191		70.77	0.0976		70.77	0.0689		70.77	0.0787		70.77	0.0183		70.77	0.0184		70.77	0.208		70.77	0.102
71.03	0.2189		71.03	0.0973		71.03	0.0691		71.03	0.0811		71.03	0.0181		71.03	0.0184		71.03	0.2081		71.03	0.1015
71.28	0.219		71.28	0.0971		71.28	0.0693		71.28	0.0785		71.28	0.0181		71.28	0.0185		71.28	0.2083		71.28	0.1013
71.54	0.2189		71.54	0.0981		71.54	0.0692		71.54	0.0809		71.54	0.0179		71.54	0.0186		71.54	0.2082		71.54	0.1012
71.79	0.2189		71.79	0.0992		71.79	0.0691		71.79	0.0808		71.79	0.0178		71.79	0.0184		71.79	0.2083		71.79	0.1013
72.05	0.2189		72.05	0.0989		72.05	0.069		72.05	0.0808		72.05	0.018		72.05	0.0181		72.05	0.2075		72.05	0.1014
72.31	0.2188		72.31	0.0983		72.31	0.069		72.31	0.0807		72.31	0.0182		72.31	0.0183		72.31	0.2071		72.31	0.1023
72.56	0.219		72.56	0.0984		72.56	0.0692		72.56	0.0807		72.56	0.018		72.56	0.0183		72.56	0.2067		72.56	0.1007
72.82	0.2187		72.82	0.098		72.82	0.0692		72.82	0.0781		72.82	0.018		72.82	0.0185		72.82	0.2067		72.82	0.1019
73.08	0.2185		73.08	0.0985		73.08	0.0692		73.08	0.078		73.08	0.018		73.08	0.0188		73.08	0.2068		73.08	0.1006
73.33	0.2182		73.33	0.0991		73.33	0.0689		73.33	0.0779		73.33	0.018		73.33	0.0185		73.33	0.2068		73.33	0.1007
73.59	0.2181		73.59	0.0981		73.59	0.0689		73.59	0.0779		73.59	0.018		73.59	0.0184		73.59	0.2069		73.59	0.1006
73.85	0.2178		73.85	0.0973		73.85	0.0689		73.85	0.0803		73.85	0.0181		73.85	0.0184		73.85	0.2077		73.85	0.1003
74.1	0.2179		74.1	0.0973		74.1	0.0689		74.1	0.0777		74.1	0.0179		74.1	0.0183		74.1	0.2077		74.1	0.1013
74.36	0.2179		74.36	0.0974		74.36	0.0691		74.36	0.0801		74.36	0.0178		74.36	0.0185		74.36	0.2074		74.36	0.1012
74.62	0.2183		74.62	0.0982		74.62	0.0689		74.62	0.0774		74.62	0.018		74.62	0.0185		74.62	0.207		74.62	0.1011
74.87	0.2187		74.87	0.0992		74.87	0.0686		74.87	0.0798		74.87	0.0179		74.87	0.0183		74.87	0.2052		74.87	0.1012
75.13	0.2189		75.13	0.0984		75.13	0.0685		75.13	0.0797		75.13	0.0182		75.13	0.0182		75.13	0.2045		75.13	0.0999
75.38	0.2191		75.38	0.0979		75.38	0.0684		75.38	0.0795		75.38	0.0184		75.38	0.0182		75.38	0.2042		75.38	0.0997
75.64	0.2189		75.64	0.0977		75.64	0.0685		75.64	0.0769		75.64	0.0182		75.64	0.0182		75.64	0.2039		75.64	0.1007
75.9	0.2186		75.9	0.0975		75.9	0.0687		75.9	0.0793		75.9	0.018		75.9	0.0185		75.9	0.2037		75.9	0.1007
76.15	0.2182		76.15	0.0989		76.15	0.0686		76.15	0.0792		76.15	0.0178		76.15	0.0188		76.15	0.2034		76.15	0.1007
76.41	0.218		76.41	0.0993		76.41	0.0684		76.41	0.0765		76.41	0.0177		76.41	0.0186		76.41	0.203		76.41	0.0995
76.67	0.2176		76.67	0.0985		76.67	0.0684		76.67	0.0789		76.67	0.0179		76.67	0.0184		76.67	0.2029		76.67	0.0995
76.92	0.2177		76.92	0.0973		76.92	0.0684		76.92	0.0763		76.92	0.0182		76.92	0.0184		76.92	0.2028		76.92	0.0993
77.18	0.2178		77.18	0.0969		77.18	0.0685		77.18	0.0762		77.18	0.018		77.18	0.0182		77.18	0.2024		77.18	0.0989
77.44	0.2179		77.44	0.0968		77.44	0.0686		77.44	0.0786		77.44	0.0179		77.44	0.0184		77.44	0.2021		77.44	0.0988
77.69	0.2184		77.69	0.0982		77.69	0.0683		77.69	0.0759		77.69	0.0178		77.69	0.0186		77.69	0.2017		77.69	0.0987
77.95	0.2183		77.95	0.0996		77.95	0.0682		77.95	0.0783		77.95	0.0176		77.95	0.0184		77.95	0.2013		77.95	0.1
78.21	0.2184		78.21	0.099		78.21	0.0682		78.21	0.0757		78.21	0.0179		78.21	0.0184		78.21	0.201		78.21	0.099
78.46	0.218		78.46	0.0983		78.46	0.0681		78.46	0.0782		78.46	0.0183		78.46	0.0184		78.46	0.2007		78.46	0.1001
78.72	0.2177		78.72	0.0978		78.72	0.0683		78.72	0.0781		78.72	0.0182		78.72	0.0183		78.72	0.2006		78.72	0.0985
78.97	0.2172		78.97	0.0972		78.97	0.0683		78.97	0.0756		78.97	0.0181		78.97	0.0184		78.97	0.2009		78.97	0.0996
79.23	0.2167		79.23	0.0977		79.23	0.0682		79.23	0.0755		79.23	0.0178		79.23	0.0186		79.23	0.2008		79.23	0.0984
79.49	0.2162		79.49	0.0987		79.49	0.0681		79.49	0.0755		79.49	0.0177		79.49	0.0185		79.49	0.2004		79.49	0.0985
79.74	0.2158		79.74	0.0978		79.74	0.068		79.74	0.0779		79.74	0.0177		79.74	0.0183		79.74	0.2001		79.74	0.0986
80	0.2156		80	0.0975		80	0.0681		80	0.0779		80	0.0181		80	0.0183		80	0.1991		80	0.0997
80.26	0.2155		80.26	0.0973		80.26	0.0682		80.26	0.0754		80.26	0.0181		80.26	0.0182		80.26	0.1989		80.26	0.0981
80.51	0.2155		80.51	0.097		80.51	0.0684		80.51	0.0753		80.51	0.0179		80.51	0.0183		80.51	0.1987		80.51	0.0993
80.77	0.2153		80.77	0.0983		80.77	0.0683		80.77	0.0753		80.77	0.0179		80.77	0.0185		80.77	0.1985		80.77	0.098
81.03	0.2152		81.03	0.099		81.03	0.0681		81.03	0.0778		81.03	0.0176		81.03	0.0182		81.03	0.1985		81.03	0.0982
81.28	0.2148		81.28	0.0989		81.28	0.068		81.28	0.0778		81.28	0.0178		81.28	0.018		81.28	0.1984		81.28	0.0997
81.54	0.2145		81.54	0.0984		81.54	0.0679		81.54	0.0753		81.54	0.018		81.54	0.0181		81.54	0.1986		81.54	0.0994
81.79	0.2142		81.79	0.0981		81.79	0.0681		81.79	0.0753		81.79	0.0179		81.79	0.0179		81.79	0.1986		81.79	0.098
82.05	0.2139		82.05	0.0976		82.05	0.0681		82.05	0.0753		82.05	0.0178		82.05	0.0181		82.05	0.199		82.05	0.0978
82.31	0.2135		82.31	0.098		82.31	0.0678		82.31	0.0753		82.31	0.0177		82.31	0.0184		82.31	0.1991		82.31	0.0977
82.56	0.2133		82.56	0.0984		82.56	0.0676		82.56	0.0777		82.56	0.0177		82.56	0.0181		82.56	0.1988		82.56	0.0992
82.82	0.2133		82.82	0.0975		82.82	0.0675		82.82	0.0777		82.82	0.0179		82.82	0.0182		82.82	0.1984		82.82	0.098
83.08	0.2128		83.08	0.0966		83.08	0.0675		83.08	0.0777		83.08	0.0182		83.08	0.0182		83.08	0.1977		83.08	0.0979
83.33	0.2127		83.33	0.0962		83.33	0.0677		83.33	0.0752		83.33	0.018		83.33	0.0182		83.33	0.1973		83.33	0.0989
83.59	0.2123		83.59	0.0961		83.59	0.0679		83.59	0.0752		83.59	0.0176		83.59	0.0183		83.59	0.197		83.59	0.0975
83.85	0.2119		83.85	0.0963		83.85	0.0677		83.85	0.0752		83.85	0.0176		83.85	0.0184		83.85	0.197		83.85	0.0975
84.1	0.2117		84.1	0.098		84.1	0.0676		84.1	0.0752		84.1	0.0173		84.1	0.0182		84.1	0.1965		84.1	0.0975
84.36	0.2114		84.36	0.0971		84.36	0.0676		84.36	0.0753		84.36	0.0176		84.36	0.018		84.36	0.1961		84.36	0.0976
84.62	0.2114		84.62	0.0967		84.62	0.0675		84.62	0.0778		84.62	0.0181		84.62	0.018		84.62	0.1957		84.62	0.0986
84.87	0.2111		84.87	0.0973		84.87	0.0677		84.87	0.0778		84.87	0.0179		84.87	0.0179		84.87	0.1969		84.87	0.0983
85.13	0.2111		85.13	0.0969		85.13	0.0678		85.13	0.0778		85.13	0.0178		85.13	0.0182		85.13	0.1969		85.13	0.0971
85.38	0.2107		85.38	0.0979		85.38	0.0677		85.38	0.0753		85.38	0.0177		85.38	0.0183		85.38	0.1972		85.38	0.0969
85.64	0.2105		85.64	0.0989		85.64	0.0675		85.64	0.0753		85.64	0.0174		85.64	0.0182		85.64	0.1974		85.64	0.097
85.9	0.2102		85.9	0.0977		85.9	0.0676		85.9	0.0778		85.9	0.0178		85.9	0.0181		85.9	0.1959		85.9	0.0984
86.15	0.2101		86.15	0.0969		86.15	0.0675		86.15	0.0753		86.15	0.018		86.15	0.018		86.15	0.196		86.15	0.097
86.41	0.21		86.41	0.0967		86.41	0.0677		86.41	0.0779		86.41	0.018		86.41	0.0179		86.41	0.1954		86.41	0.098
86.67	0.2099		86.67	0.0962		86.67	0.0679		86.67	0.0779		86.67	0.018		86.67	0.0182		86.67	0.1971		86.67	0.0967
86.92	0.2099		86.92	0.0976		86.92	0.0676		86.92	0.0754		86.92	0.0178		86.92	0.0184		86.92	0.1969		86.92	0.0967
87.18	0.2096		87.18	0.0984		87.18	0.0674		87.18	0.0778		87.18	0.0177		87.18	0.0182		87.18	0.1966		87.18	0.0967
87.44	0.2096		87.44	0.0979		87.44	0.0673		87.44	0.0753		87.44	0.0178		87.44	0.0182		87.44	0.1964		87.44	0.097
87.69	0.2092		87.69	0.0973		87.69	0.0672		87.69	0.0777		87.69	0.018		87.69	0.0182		87.69	0.1943		87.69	0.0982
87.95	0.2088		87.95	0.0972		87.95	0.0674		87.95	0.0751		87.95	0.0179		87.95	0.0181		87.95	0.1942		87.95	0.0967
88.21	0.2084		88.21	0.0972		88.21	0.0676		88.21	0.075		88.21	0.018		88.21	0.0183		88.21	0.1941		88.21	0.0966
88.46	0.2082		88.46	0.098		88.46	0.0675		88.46	0.0749		88.46	0.018		88.46	0.0184		88.46	0.1941		88.46	0.0963
88.72	0.208		88.72	0.0987		88.72	0.0674		88.72	0.0773		88.72	0.0181		88.72	0.0181		88.72	0.1986		88.72	0.0965
88.97	0.208		88.97	0.0973		88.97	0.0673		88.97	0.0747		88.97	0.0181		88.97	0.018		88.97	0.1987		88.97	0.0966
89.23	0.208		89.23	0.0965		89.23	0.0672		89.23	0.0747		89.23	0.0181		89.23	0.0179		89.23	0.1986		89.23	0.0965
89.49	0.2079		89.49	0.0966		89.49	0.0673		89.49	0.0746		89.49	0.0179		89.49	0.0179		89.49	0.1989		89.49	0.0964
89.74	0.208		89.74	0.0969		89.74	0.0675		89.74	0.077		89.74	0.0175		89.74	0.0182		89.74	0.194		89.74	0.0974
90	0.2077		90	0.0983		90	0.0672		90	0.0769		90	0.0176		90	0.0183		90	0.1941		90	0.0974
90.26	0.2077		90.26	0.0996		90.26	0.067		90.26	0.0768		90.26	0.0175		90.26	0.0182		90.26	0.1945		90.26	0.0976
90.51	0.2074		90.51	0.0986		90.51	0.0671		90.51	0.0742		90.51	0.0177		90.51	0.0181		90.51	0.1948		90.51	0.0964
90.77	0.2072		90.77	0.0979		90.77	0.067		90.77	0.0742		90.77	0.0178		90.77	0.0179		90.77	0.195		90.77	0.0975
91.03	0.207		91.03	0.0978		91.03	0.0672		91.03	0.0766		91.03	0.0175		91.03	0.0178		91.03	0.1946		91.03	0.0961
91.28	0.2067		91.28	0.0977		91.28	0.0674		91.28	0.074		91.28	0.0174		91.28	0.018		91.28	0.194		91.28	0.0973
91.54	0.2068		91.54	0.0991		91.54	0.067		91.54	0.0764		91.54	0.0173		91.54	0.0182		91.54	0.1929		91.54	0.0972
91.79	0.207		91.79	0.0999		91.79	0.0667		91.79	0.0763		91.79	0.0173		91.79	0.0181		91.79	0.1933		91.79	0.0975
92.05	0.2074		92.05	0.0991		92.05	0.0667		92.05	0.0762		92.05	0.0176		92.05	0.018		92.05	0.1936		92.05	0.0977
92.31	0.2073		92.31	0.098		92.31	0.0667		92.31	0.0761		92.31	0.0178		92.31	0.0179		92.31	0.1942		92.31	0.0976
92.56	0.2075		92.56	0.0973		92.56	0.067		92.56	0.0735		92.56	0.0175		92.56	0.0179		92.56	0.1951		92.56	0.0977
92.82	0.2075		92.82	0.097		92.82	0.0675		92.82	0.0734		92.82	0.0174		92.82	0.0182		92.82	0.195		92.82	0.0965
93.08	0.2078		93.08	0.0979		93.08	0.0673		93.08	0.0758		93.08	0.0173		93.08	0.0182		93.08	0.1952		93.08	0.0976
93.33	0.2081		93.33	0.0988		93.33	0.067		93.33	0.0757		93.33	0.0174		93.33	0.0179		93.33	0.1951		93.33	0.0978
93.59	0.2082		93.59	0.098		93.59	0.0669		93.59	0.0756		93.59	0.0176		93.59	0.0178		93.59	0.1951		93.59	0.0965
93.85	0.2082		93.85	0.0972		93.85	0.0666		93.85	0.0755		93.85	0.0178		93.85	0.0178		93.85	0.1952		93.85	0.0975
94.1	0.208		94.1	0.0969		94.1	0.0668		94.1	0.0729		94.1	0.0176		94.1	0.018		94.1	0.1952		94.1	0.0972
94.36	0.208		94.36	0.0965		94.36	0.067		94.36	0.0729		94.36	0.0175		94.36	0.0182		94.36	0.1958		94.36	0.0972
94.62	0.2078		94.62	0.0973		94.62	0.0668		94.62	0.0755		94.62	0.0175		94.62	0.0184		94.62	0.1965		94.62	0.0972
94.87	0.2077		94.87	0.0982		94.87	0.0667		94.87	0.0755		94.87	0.0176		94.87	0.0181		94.87	0.1973		94.87	0.096
95.13	0.2076		95.13	0.0973		95.13	0.0666		95.13	0.073		95.13	0.0178		95.13	0.0179		95.13	0.1975		95.13	0.0975
95.38	0.2077		95.38	0.0969		95.38	0.0666		95.38	0.0755		95.38	0.0177		95.38	0.0178		95.38	0.1969		95.38	0.096
95.64	0.2078		95.64	0.097		95.64	0.0668		95.64	0.0731		95.64	0.0176		95.64	0.0177		95.64	0.1956		95.64	0.0957
95.9	0.2078		95.9	0.0966		95.9	0.0669		95.9	0.0731		95.9	0.0175		95.9	0.0179		95.9	0.1943		95.9	0.0956
96.15	0.208		96.15	0.0978		96.15	0.0667		96.15	0.0731		96.15	0.0175		96.15	0.0181		96.15	0.1934		96.15	0.0968
96.41	0.208		96.41	0.0985		96.41	0.0666		96.41	0.0755		96.41	0.0174		96.41	0.018		96.41	0.1931		96.41	0.0957
96.67	0.208		96.67	0.0974		96.67	0.0664		96.67	0.0755		96.67	0.0177		96.67	0.0179		96.67	0.1929		96.67	0.0972
96.92	0.2079		96.92	0.0969		96.92	0.0664		96.92	0.073		96.92	0.0178		96.92	0.0179		96.92	0.1929		96.92	0.0971
97.18	0.2078		97.18	0.0967		97.18	0.0667		97.18	0.0729		97.18	0.0175		97.18	0.0178		97.18	0.1932		97.18	0.0958
97.44	0.2077		97.44	0.0966		97.44	0.0668		97.44	0.0729		97.44	0.0175		97.44	0.0181		97.44	0.1931		97.44	0.0958
97.69	0.2075		97.69	0.0976		97.69	0.0668		97.69	0.0728		97.69	0.0175		97.69	0.0183		97.69	0.193		97.69	0.0973
97.95	0.2073		97.95	0.0983		97.95	0.0666		97.95	0.0727		97.95	0.0174		97.95	0.0181		97.95	0.1925		97.95	0.0976
98.21	0.2072		98.21	0.0973		98.21	0.0666		98.21	0.0751		98.21	0.0176		98.21	0.0181		98.21	0.1921		98.21	0.0979
98.46	0.2072		98.46	0.0966		98.46	0.0665		98.46	0.075		98.46	0.0178		98.46	0.0181		98.46	0.1917		98.46	0.0979
98.72	0.2072		98.72	0.0966		98.72	0.0667		98.72	0.0749		98.72	0.0175		98.72	0.018		98.72	0.1914		98.72	0.0965
98.97	0.2073		98.97	0.0966		98.97	0.0669		98.97	0.0747		98.97	0.0172		98.97	0.0183		98.97	0.1911		98.97	0.0978
99.23	0.2072		99.23	0.0975		99.23	0.0666		99.23	0.0746		99.23	0.0172		99.23	0.0183		99.23	0.1906		99.23	0.0965
99.49	0.2071		99.49	0.0982		99.49	0.0664		99.49	0.0745		99.49	0.0172		99.49	0.0181		99.49	0.1903		99.49	0.098
99.74	0.2067		99.74	0.0969		99.74	0.0663		99.74	0.0744		99.74	0.0175		99.74	0.0178		99.74	0.1899		99.74	0.0971
100	0.2065		100	0.0961		100	0.0663		100	0.0718		100	0.0177		100	0.0177		100	0.1895		100	0.0981
100.26	0.2063		100.26	0.0958		100.26	0.0665		100.26	0.0742		100.26	0.0175		100.26	0.0179		100.26	0.1888		100.26	0.0968
100.51	0.2063		100.51	0.096		100.51	0.0666		100.51	0.0742		100.51	0.0173		100.51	0.0181		100.51	0.1883		100.51	0.0967
100.77	0.2064		100.77	0.097		100.77	0.0664		100.77	0.0717		100.77	0.0171		100.77	0.0183		100.77	0.1877		100.77	0.0979
101.03	0.2065		101.03	0.098		101.03	0.0664		101.03	0.0742		101.03	0.017		101.03	0.0181		101.03	0.1875		101.03	0.0968
101.28	0.2067		101.28	0.0976		101.28	0.0666		101.28	0.0716		101.28	0.0174		101.28	0.018		101.28	0.1873		101.28	0.0969
101.54	0.2063		101.54	0.0964		101.54	0.0666		101.54	0.0716		101.54	0.0175		101.54	0.0179		101.54	0.1871		101.54	0.098
101.79	0.2061		101.79	0.0963		101.79	0.0668		101.79	0.0741		101.79	0.0175		101.79	0.0179		101.79	0.1869		101.79	0.0966
102.05	0.2058		102.05	0.0958		102.05	0.0668		102.05	0.0716		102.05	0.0175		102.05	0.0181		102.05	0.1866		102.05	0.0966
102.31	0.2055		102.31	0.0961		102.31	0.0666		102.31	0.0716		102.31	0.0172		102.31	0.0182		102.31	0.1867		102.31	0.0965
102.56	0.2054		102.56	0.0972		102.56	0.0665		102.56	0.074		102.56	0.0174		102.56	0.0182		102.56	0.1866		102.56	0.0966
102.82	0.2053		102.82	0.0966		102.82	0.0663		102.82	0.074		102.82	0.0177		102.82	0.018		102.82	0.1867		102.82	0.0978
103.08	0.2053		103.08	0.096		103.08	0.0662		103.08	0.0715		103.08	0.018		103.08	0.018		103.08	0.1865		103.08	0.0962
103.33	0.2052		103.33	0.0963		103.33	0.0664		103.33	0.074		103.33	0.0179		103.33	0.018		103.33	0.1863		103.33	0.096
103.59	0.2053		103.59	0.0958		103.59	0.0665		103.59	0.074		103.59	0.0175		103.59	0.0183		103.59	0.186		103.59	0.0959
103.85	0.205		103.85	0.0967		103.85	0.0664		103.85	0.0715		103.85	0.0173		103.85	0.0184		103.85	0.1857		103.85	0.097
104.1	0.2049		104.1	0.0977		104.1	0.0662		104.1	0.074		104.1	0.0172		104.1	0.0182		104.1	0.1854		104.1	0.097
104.36	0.2046		104.36	0.0971		104.36	0.0661		104.36	0.074		104.36	0.0174		104.36	0.018		104.36	0.1851		104.36	0.0958
104.62	0.2044		104.62	0.0967		104.62	0.066		104.62	0.074		104.62	0.0177		104.62	0.0178		104.62	0.1851		104.62	0.0956
104.87	0.2044		104.87	0.0966		104.87	0.0662		104.87	0.0741		104.87	0.0177		104.87	0.0178		104.87	0.1847		104.87	0.0954
105.13	0.2042		105.13	0.0964		105.13	0.0663		105.13	0.0741		105.13	0.0175		105.13	0.018		105.13	0.1845		105.13	0.0952
105.38	0.2043		105.38	0.0971		105.38	0.066		105.38	0.0717		105.38	0.0175		105.38	0.0182		105.38	0.184		105.38	0.0964
105.64	0.2042		105.64	0.098		105.64	0.0658		105.64	0.0717		105.64	0.0175		105.64	0.0181		105.64	0.1837		105.64	0.0964
105.9	0.2044		105.9	0.0978		105.9	0.0657		105.9	0.0717		105.9	0.0175		105.9	0.0179		105.9	0.1833		105.9	0.0967
106.15	0.2041		106.15	0.0969		106.15	0.0657		106.15	0.0742		106.15	0.0176		106.15	0.0178		106.15	0.1832		106.15	0.0952
106.41	0.204		106.41	0.0968		106.41	0.0659		106.41	0.0742		106.41	0.0174		106.41	0.0178		106.41	0.1833		106.41	0.0962
106.67	0.2036		106.67	0.0969		106.67	0.0662		106.67	0.0717		106.67	0.0172		106.67	0.0179		106.67	0.183		106.67	0.0948
106.92	0.2034		106.92	0.0975		106.92	0.066		106.92	0.0717		106.92	0.0173		106.92	0.0182		106.92	0.1831		106.92	0.0957
107.18	0.2035		107.18	0.0986		107.18	0.0659		107.18	0.0716		107.18	0.0173		107.18	0.018		107.18	0.1827		107.18	0.0958
107.44	0.2033		107.44	0.0979		107.44	0.0659		107.44	0.074		107.44	0.0175		107.44	0.0179		107.44	0.1825		107.44	0.0959
107.69	0.2024		107.69	0.0968		107.69	0.0658		107.69	0.0713		107.69	0.0178		107.69	0.0179		107.69	0.1821		107.69	0.0944
107.95	0.2014		107.95	0.0966		107.95	0.066		107.95	0.0712		107.95	0.0177		107.95	0.0179		107.95	0.1819		107.95	0.0956
108.21	0.2003		108.21	0.0966		108.21	0.066		108.21	0.071		108.21	0.0175		108.21	0.018		108.21	0.1816		108.21	0.0943
108.46	0.1993		108.46	0.0977		108.46	0.0659		108.46	0.0709		108.46	0.0174		108.46	0.0181		108.46	0.1814		108.46	0.0942
108.72	0.1994		108.72	0.099		108.72	0.0658		108.72	0.0708		108.72	0.0173		108.72	0.018		108.72	0.1815		108.72	0.0945
108.97	0.1992		108.97	0.0982		108.97	0.0657		108.97	0.0732		108.97	0.0174		108.97	0.0177		108.97	0.1814		108.97	0.0945
109.23	0.1993		109.23	0.0972		109.23	0.0658		109.23	0.0731		109.23	0.0177		109.23	0.0177		109.23	0.1814		109.23	0.0955
109.49	0.1992		109.49	0.0972		109.49	0.0658		109.49	0.073		109.49	0.0174		109.49	0.0177		109.49	0.1812		109.49	0.0953
109.74	0.1992		109.74	0.0968		109.74	0.0658		109.74	0.0729		109.74	0.0174		109.74	0.0178		109.74	0.181		109.74	0.0952
110	0.199		110	0.098		110	0.0655		110	0.0729		110	0.0173		110	0.018		110	0.1807		110	0.0952
110.26	0.1985		110.26	0.0994		110.26	0.0652		110.26	0.0728		110.26	0.0172		110.26	0.0179		110.26	0.1805		110.26	0.0941
110.51	0.1982		110.51	0.0985		110.51	0.0652		110.51	0.0703		110.51	0.0175		110.51	0.0177		110.51	0.1803		110.51	0.0942
110.77	0.1976		110.77	0.0978		110.77	0.0652		110.77	0.0728		110.77	0.0175		110.77	0.0175		110.77	0.1803		110.77	0.094
111.03	0.1973		111.03	0.0971		111.03	0.0653		111.03	0.0703		111.03	0.0174		111.03	0.0175		111.03	0.1803		111.03	0.0939
111.28	0.1969		111.28	0.0966		111.28	0.0654		111.28	0.0728		111.28	0.0172		111.28	0.0176		111.28	0.18		111.28	0.0951
111.54	0.1967		111.54	0.0975		111.54	0.0652		111.54	0.0703		111.54	0.0171		111.54	0.0178		111.54	0.18		111.54	0.0952
111.79	0.1966		111.79	0.0982		111.79	0.065		111.79	0.0728		111.79	0.0171		111.79	0.0179		111.79	0.1796		111.79	0.0953
112.05	0.1964		112.05	0.0977		112.05	0.065		112.05	0.0728		112.05	0.0173		112.05	0.0178		112.05	0.1794		112.05	0.0954
112.31	0.1964		112.31	0.0973		112.31	0.0649		112.31	0.0703		112.31	0.0175		112.31	0.0179		112.31	0.1791		112.31	0.0951
112.56	0.1962		112.56	0.0971		112.56	0.0651		112.56	0.0703		112.56	0.0174		112.56	0.0178		112.56	0.1789		112.56	0.0949
112.82	0.1964		112.82	0.0971		112.82	0.0651		112.82	0.0704		112.82	0.0171		112.82	0.0179		112.82	0.1787		112.82	0.0937
113.08	0.1962		113.08	0.0983		113.08	0.0648		113.08	0.0704		113.08	0.0169		113.08	0.0181		113.08	0.1785		113.08	0.0949
113.33	0.196		113.33	0.0994		113.33	0.0647		113.33	0.0704		113.33	0.0169		113.33	0.0179		113.33	0.1785		113.33	0.0951
113.59	0.1957		113.59	0.0984		113.59	0.0645		113.59	0.0729		113.59	0.0172		113.59	0.0178		113.59	0.1783		113.59	0.0954
113.85	0.1955		113.85	0.0976		113.85	0.0645		113.85	0.0729		113.85	0.0175		113.85	0.0177		113.85	0.1784		113.85	0.094
114.1	0.1953		114.1	0.0971		114.1	0.0646		114.1	0.0704		114.1	0.0175		114.1	0.0176		114.1	0.1782		114.1	0.0939
114.36	0.1951		114.36	0.0971		114.36	0.0647		114.36	0.0704		114.36	0.0176		114.36	0.0179		114.36	0.1781		114.36	0.0938
114.62	0.1953		114.62	0.0984		114.62	0.0646		114.62	0.0704		114.62	0.0174		114.62	0.018		114.62	0.1778		114.62	0.0938
114.87	0.1951		114.87	0.0996		114.87	0.0643		114.87	0.0729		114.87	0.0174		114.87	0.018		114.87	0.1777		114.87	0.0939
115.13	0.1951		115.13	0.0991		115.13	0.0643		115.13	0.0729		115.13	0.0175		115.13	0.0179		115.13	0.1775		115.13	0.094
115.38	0.1948		115.38	0.0982		115.38	0.0642		115.38	0.0704		115.38	0.0176		115.38	0.0178		115.38	0.1775		115.38	0.0952
115.64	0.1946		115.64	0.0979		115.64	0.0642		115.64	0.0704		115.64	0.0174		115.64	0.0178		115.64	0.1777		115.64	0.0949
115.9	0.1945		115.9	0.0976		115.9	0.0643		115.9	0.0729		115.9	0.0172		115.9	0.0179		115.9	0.1777		115.9	0.095
116.15	0.1943		116.15	0.0982		116.15	0.0641		116.15	0.0704		116.15	0.0173		116.15	0.018		116.15	0.178		116.15	0.0935
116.41	0.1942		116.41	0.0993		116.41	0.0638		116.41	0.0704		116.41	0.0171		116.41	0.0177		116.41	0.1776		116.41	0.0934
116.67	0.1941		116.67	0.0987		116.67	0.0636		116.67	0.0704		116.67	0.0174		116.67	0.0176		116.67	0.1774		116.67	0.0947
116.92	0.1942		116.92	0.0979		116.92	0.0634		116.92	0.0703		116.92	0.0175		116.92	0.0175		116.92	0.1769		116.92	0.0943
117.18	0.1941		117.18	0.0979		117.18	0.0635		117.18	0.0728		117.18	0.0172		117.18	0.0175		117.18	0.177		117.18	0.0929
117.44	0.1943		117.44	0.0975		117.44	0.0636		117.44	0.0703		117.44	0.0172		117.44	0.0179		117.44	0.1772		117.44	0.0941
117.69	0.194		117.69	0.0984		117.69	0.0635		117.69	0.0703		117.69	0.0171		117.69	0.018		117.69	0.1782		117.69	0.094
117.95	0.1939		117.95	0.0997		117.95	0.0634		117.95	0.0702		117.95	0.0172		117.95	0.0178		117.95	0.1781		117.95	0.0942
118.21	0.1936		118.21	0.099		118.21	0.0634		118.21	0.0702		118.21	0.0175		118.21	0.0176		118.21	0.1775		118.21	0.093
118.46	0.1933		118.46	0.0985		118.46	0.0633		118.46	0.0727		118.46	0.0175		118.46	0.0175		118.46	0.1769		118.46	0.094
118.72	0.1932		118.72	0.0984		118.72	0.0634		118.72	0.0726		118.72	0.0173		118.72	0.0176		118.72	0.1753		118.72	0.0939
118.97	0.1929		118.97	0.098		118.97	0.0633		118.97	0.0701		118.97	0.0172		118.97	0.0177		118.97	0.1752		118.97	0.0938
119.23	0.193		119.23	0.099		119.23	0.0631		119.23	0.0726		119.23	0.0171		119.23	0.0179		119.23	0.1749		119.23	0.0936
119.49	0.1929		119.49	0.0999		119.49	0.0629		119.49	0.0726		119.49	0.0172		119.49	0.0178		119.49	0.1751		119.49	0.0937
119.74	0.1929		119.74	0.0987		119.74	0.0629		119.74	0.0701		119.74	0.0174		119.74	0.0176		119.74	0.1753		119.74	0.0938
120	0.1926		120	0.098		120	0.063		120	0.0701		120	0.0174		120	0.0176		120	0.1751		120	0.0936
120.26	0.1925		120.26	0.0984		120.26	0.063		120.26	0.0726		120.26	0.0172		120.26	0.0175		120.26	0.1752		120.26	0.092
120.51	0.1923		120.51	0.0978		120.51	0.0631		120.51	0.0726		120.51	0.017		120.51	0.0178		120.51	0.1749		120.51	0.092
120.77	0.1921		120.77	0.0988		120.77	0.0629		120.77	0.0701		120.77	0.0171		120.77	0.0179		120.77	0.1747		120.77	0.0932
121.03	0.1921		121.03	0.0998		121.03	0.0627		121.03	0.0726		121.03	0.017		121.03	0.0178		121.03	0.1747		121.03	0.0921
121.28	0.1919		121.28	0.0985		121.28	0.0626		121.28	0.0701		121.28	0.0173		121.28	0.0177		121.28	0.1746		121.28	0.0936
121.54	0.192		121.54	0.0981		121.54	0.0626		121.54	0.0701		121.54	0.0175		121.54	0.0176		121.54	0.1743		121.54	0.0935
121.79	0.192		121.79	0.098		121.79	0.0626		121.79	0.0701		121.79	0.0173		121.79	0.0177		121.79	0.1742		121.79	0.0934
122.05	0.1918		122.05	0.0977		122.05	0.0627		122.05	0.0701		122.05	0.0171		122.05	0.0178		122.05	0.1741		122.05	0.0921
122.31	0.1916		122.31	0.0989		122.31	0.0625		122.31	0.0701		122.31	0.0171		122.31	0.0178		122.31	0.1741		122.31	0.0933
122.56	0.1914		122.56	0.0998		122.56	0.0623		122.56	0.0726		122.56	0.0169		122.56	0.0177		122.56	0.1744		122.56	0.092
122.82	0.1911		122.82	0.099		122.82	0.0623		122.82	0.0726		122.82	0.0172		122.82	0.0175		122.82	0.1749		122.82	0.092
123.08	0.191		123.08	0.0986		123.08	0.0623		123.08	0.0726		123.08	0.0174		123.08	0.0176		123.08	0.1755		123.08	0.093
123.33	0.1908		123.33	0.0978		123.33	0.0624		123.33	0.0701		123.33	0.0172		123.33	0.0177		123.33	0.1754		123.33	0.0928
123.59	0.1907		123.59	0.0977		123.59	0.0625		123.59	0.0726		123.59	0.0171		123.59	0.0179		123.59	0.1758		123.59	0.0928
123.85	0.1907		123.85	0.0992		123.85	0.0624		123.85	0.07		123.85	0.017		123.85	0.0181		123.85	0.1762		123.85	0.0929
124.1	0.1906		124.1	0.0999		124.1	0.0622		124.1	0.07		124.1	0.0171		124.1	0.0179		124.1	0.1757		124.1	0.093
124.36	0.1907		124.36	0.0997		124.36	0.0621		124.36	0.07		124.36	0.0173		124.36	0.0177		124.36	0.1755		124.36	0.093
124.62	0.1904		124.62	0.0988		124.62	0.0621		124.62	0.0725		124.62	0.0175		124.62	0.0177		124.62	0.1748		124.62	0.0915
124.87	0.1903		124.87	0.0984		124.87	0.0622		124.87	0.07		124.87	0.0175		124.87	0.0176		124.87	0.1735		124.87	0.0927
125.13	0.19		125.13	0.0983		125.13	0.0622		125.13	0.07		125.13	0.0171		125.13	0.0177		125.13	0.1732		125.13	0.0915
125.38	0.1898		125.38	0.0993		125.38	0.0619		125.38	0.07		125.38	0.0171		125.38	0.0179		125.38	0.1732		125.38	0.0926
125.64	0.1897		125.64	0.1001		125.64	0.0617		125.64	0.0725		125.64	0.017		125.64	0.0177		125.64	0.1729		125.64	0.0927
125.9	0.1896		125.9	0.0993		125.9	0.0616		125.9	0.07		125.9	0.0171		125.9	0.0176		125.9	0.1733		125.9	0.0914
126.15	0.1896		126.15	0.0984		126.15	0.0615		126.15	0.07		126.15	0.0172		126.15	0.0175		126.15	0.1736		126.15	0.0924
126.41	0.1896		126.41	0.0983		126.41	0.0616		126.41	0.0725		126.41	0.017		126.41	0.0174		126.41	0.1734		126.41	0.0908
126.67	0.1896		126.67	0.0985		126.67	0.0617		126.67	0.0701		126.67	0.0168		126.67	0.0175		126.67	0.1731		126.67	0.0906
126.92	0.1893		126.92	0.0994		126.92	0.0615		126.92	0.0726		126.92	0.0169		126.92	0.0177		126.92	0.1725		126.92	0.0918
127.18	0.1892		127.18	0.1004		127.18	0.0614		127.18	0.0726		127.18	0.017		127.18	0.0176		127.18	0.1718		127.18	0.0905
127.44	0.1888		127.44	0.0997		127.44	0.0613		127.44	0.0701		127.44	0.0173		127.44	0.0174		127.44	0.1715		127.44	0.092
127.69	0.1887		127.69	0.0984		127.69	0.0613		127.69	0.0701		127.69	0.0175		127.69	0.0174		127.69	0.1715		127.69	0.0907
127.95	0.1886		127.95	0.0983		127.95	0.0613		127.95	0.0727		127.95	0.0175		127.95	0.0173		127.95	0.1712		127.95	0.0906
128.21	0.1885		128.21	0.0982		128.21	0.0614		128.21	0.0702		128.21	0.0174		128.21	0.0174		128.21	0.1712		128.21	0.0906
128.46	0.1886		128.46	0.0991		128.46	0.0613		128.46	0.0727		128.46	0.0172		128.46	0.0177		128.46	0.1711		128.46	0.0907
128.72	0.1885		128.72	0.1004		128.72	0.061		128.72	0.0702		128.72	0.0172		128.72	0.0175		128.72	0.171		128.72	0.0908
128.97	0.1885		128.97	0.0996		128.97	0.0609		128.97	0.0702		128.97	0.0171		128.97	0.0175		128.97	0.1709		128.97	0.0921
129.23	0.1883		129.23	0.0989		129.23	0.0609		129.23	0.0728		129.23	0.0173		129.23	0.0174		129.23	0.1707		129.23	0.0907
129.49	0.1882		129.49	0.0985		129.49	0.0609		129.49	0.0728		129.49	0.0174		129.49	0.0174		129.49	0.1711		129.49	0.0917
129.74	0.188		129.74	0.0981		129.74	0.0611		129.74	0.0704		129.74	0.0171		129.74	0.0176		129.74	0.1713		129.74	0.0903
130	0.1878		130	0.0989		130	0.061		130	0.0729		130	0.0171		130	0.0176		130	0.1713		130	0.0916
130.26	0.1877		130.26	0.0998		130.26	0.0608		130.26	0.073		130.26	0.017		130.26	0.0177		130.26	0.171		130.26	0.0906
130.51	0.1878		130.51	0.0991		130.51	0.0608		130.51	0.0705		130.51	0.0171		130.51	0.0175		130.51	0.1704		130.51	0.0909
130.77	0.1879		130.77	0.0984		130.77	0.0607		130.77	0.073		130.77	0.0173		130.77	0.0175		130.77	0.1698		130.77	0.0908
131.03	0.1878		131.03	0.098		131.03	0.0608		131.03	0.0706		131.03	0.0174		131.03	0.0176		131.03	0.1696		131.03	0.092
131.28	0.188		131.28	0.0977		131.28	0.061		131.28	0.0731		131.28	0.0173		131.28	0.0177		131.28	0.1695		131.28	0.0907
131.54	0.1874		131.54	0.0987		131.54	0.0608		131.54	0.0707		131.54	0.0172		131.54	0.018		131.54	0.1692		131.54	0.0918
131.79	0.1873		131.79	0.0997		131.79	0.0606		131.79	0.0707		131.79	0.0173		131.79	0.0178		131.79	0.1692		131.79	0.0919
132.05	0.1872		132.05	0.0994		132.05	0.0605		132.05	0.0733		132.05	0.0174		132.05	0.0175		132.05	0.169		132.05	0.092
132.31	0.1872		132.31	0.0987		132.31	0.0605		132.31	0.0733		132.31	0.0176		132.31	0.0175		132.31	0.1689		132.31	0.0906
132.56	0.1873		132.56	0.0986		132.56	0.0607		132.56	0.0734		132.56	0.0174		132.56	0.0174		132.56	0.1687		132.56	0.0917
132.82	0.1873		132.82	0.0983		132.82	0.0608		132.82	0.0734		132.82	0.017		132.82	0.0176		132.82	0.1685		132.82	0.0917
133.08	0.1873		133.08	0.0988		133.08	0.0608		133.08	0.0734		133.08	0.017		133.08	0.0178		133.08	0.1682		133.08	0.0917
133.33	0.187		133.33	0.0996		133.33	0.0606		133.33	0.071		133.33	0.0167		133.33	0.0175		133.33	0.168		133.33	0.0905
133.59	0.1869		133.59	0.0989		133.59	0.0605		133.59	0.071		133.59	0.0168		133.59	0.0174		133.59	0.1678		133.59	0.0919
133.85	0.1868		133.85	0.0983		133.85	0.0605		133.85	0.071		133.85	0.017		133.85	0.0174		133.85	0.1677		133.85	0.0917
134.1	0.1868		134.1	0.0982		134.1	0.0606		134.1	0.0736		134.1	0.0167		134.1	0.0174		134.1	0.1677		134.1	0.0914
134.36	0.1866		134.36	0.098		134.36	0.0607		134.36	0.0711		134.36	0.0167		134.36	0.0177		134.36	0.1677		134.36	0.09
134.62	0.1866		134.62	0.0991		134.62	0.0605		134.62	0.0711		134.62	0.0168		134.62	0.0179		134.62	0.1677		134.62	0.0913
134.87	0.1863		134.87	0.1002		134.87	0.0603		134.87	0.0736		134.87	0.0168		134.87	0.0178		134.87	0.1674		134.87	0.0915
135.13	0.1861		135.13	0.0995		135.13	0.0602		135.13	0.0712		135.13	0.0171		135.13	0.0175		135.13	0.1673		135.13	0.0917
135.38	0.1859		135.38	0.0992		135.38	0.0602		135.38	0.0737		135.38	0.0174		135.38	0.0174		135.38	0.1671		135.38	0.0903
135.64	0.1857		135.64	0.099		135.64	0.0604		135.64	0.0737		135.64	0.0172		135.64	0.0174		135.64	0.1674		135.64	0.0915
135.9	0.1856		135.9	0.0986		135.9	0.0606		135.9	0.0713		135.9	0.0172		135.9	0.0175		135.9	0.1675		135.9	0.0913
136.15	0.1852		136.15	0.0993		136.15	0.0605		136.15	0.0738		136.15	0.017		136.15	0.0178		136.15	0.1674		136.15	0.0911
136.41	0.1851		136.41	0.0998		136.41	0.0603		136.41	0.0738		136.41	0.0169		136.41	0.0176		136.41	0.1674		136.41	0.0911
136.67	0.1847		136.67	0.099		136.67	0.0602		136.67	0.0738		136.67	0.0172		136.67	0.0174		136.67	0.167		136.67	0.0899
136.92	0.1846		136.92	0.0984		136.92	0.0602		136.92	0.0713		136.92	0.0173		136.92	0.0174		136.92	0.1668		136.92	0.0898
137.18	0.1845		137.18	0.0987		137.18	0.0603		137.18	0.0738		137.18	0.0172		137.18	0.0174		137.18	0.1666		137.18	0.091
137.44	0.1844		137.44	0.0988		137.44	0.0606		137.44	0.0713		137.44	0.0169		137.44	0.0177		137.44	0.1665		137.44	0.0909
137.69	0.1845		137.69	0.0994		137.69	0.0605		137.69	0.0739		137.69	0.0169		137.69	0.0179		137.69	0.1664		137.69	0.0909
137.95	0.1845		137.95	0.1002		137.95	0.0603		137.95	0.0739		137.95	0.0168		137.95	0.0177		137.95	0.1662		137.95	0.0911
138.21	0.1846		138.21	0.099		138.21	0.0602		138.21	0.0739		138.21	0.0171		138.21	0.0175		138.21	0.1662		138.21	0.0899
138.46	0.1842		138.46	0.0981		138.46	0.0601		138.46	0.0714		138.46	0.0174		138.46	0.0175		138.46	0.1661		138.46	0.0911
138.72	0.1842		138.72	0.0978		138.72	0.0602		138.72	0.0714		138.72	0.0172		138.72	0.0175		138.72	0.1662		138.72	0.0897
138.97	0.1838		138.97	0.0973		138.97	0.0603		138.97	0.0739		138.97	0.017		138.97	0.0177		138.97	0.1661		138.97	0.0897
139.23	0.1836		139.23	0.0985		139.23	0.0601		139.23	0.0739		139.23	0.0171		139.23	0.0179		139.23	0.1661		139.23	0.0895
139.49	0.1836		139.49	0.0996		139.49	0.06		139.49	0.0714		139.49	0.0168		139.49	0.0177		139.49	0.1659		139.49	0.0895
139.74	0.1834		139.74	0.0992		139.74	0.06		139.74	0.0738		139.74	0.0171		139.74	0.0175		139.74	0.1657		139.74	0.0897
140	0.1834		140	0.0987		140	0.0599		140	0.0738		140	0.0174		140	0.0175		140	0.1654		140	0.0907
140.26	0.1834		140.26	0.0983		140.26	0.0602		140.26	0.0738		140.26	0.0173		140.26	0.0174		140.26	0.1654		140.26	0.0894
140.51	0.1834		140.51	0.0979		140.51	0.0602		140.51	0.0713		140.51	0.0173		140.51	0.0176		140.51	0.1653		140.51	0.0893
140.77	0.1831		140.77	0.0986		140.77	0.0601		140.77	0.0713		140.77	0.0171		140.77	0.0179		140.77	0.1652		140.77	0.0892
141.03	0.183		141.03	0.0997		141.03	0.06		141.03	0.0713		141.03	0.0171		141.03	0.0177		141.03	0.1653		141.03	0.0895
141.28	0.1826		141.28	0.0992		141.28	0.0599		141.28	0.0738		141.28	0.017		141.28	0.0175		141.28	0.1651		141.28	0.0897
141.54	0.1824		141.54	0.0985		141.54	0.06		141.54	0.0714		141.54	0.0173		141.54	0.0175		141.54	0.1654		141.54	0.0909
141.79	0.1823		141.79	0.0985		141.79	0.06		141.79	0.0714		141.79	0.0172		141.79	0.0173		141.79	0.1658		141.79	0.0907
142.05	0.1823		142.05	0.0981		142.05	0.0602		142.05	0.0715		142.05	0.017		142.05	0.0175		142.05	0.1664		142.05	0.0906
142.31	0.1824		142.31	0.0987		142.31	0.06		142.31	0.0715		142.31	0.0171		142.31	0.0177		142.31	0.1664		142.31	0.0904
142.56	0.1823		142.56	0.0993		142.56	0.0598		142.56	0.074		142.56	0.017		142.56	0.0176		142.56	0.1661		142.56	0.0894
142.82	0.1824		142.82	0.0983		142.82	0.0599		142.82	0.0715		142.82	0.0171		142.82	0.0175		142.82	0.1653		142.82	0.0906
143.08	0.1821		143.08	0.0978		143.08	0.0598		143.08	0.0715		143.08	0.0173		143.08	0.0175		143.08	0.1646		143.08	0.0892
143.33	0.182		143.33	0.0976		143.33	0.0599		143.33	0.074		143.33	0.0172		143.33	0.0175		143.33	0.1646		143.33	0.0904
143.59	0.1818		143.59	0.0975		143.59	0.0602		143.59	0.0715		143.59	0.0171		143.59	0.0177		143.59	0.1646		143.59	0.0902
143.85	0.1816		143.85	0.0984		143.85	0.0601		143.85	0.0715		143.85	0.0171		143.85	0.0177		143.85	0.1647		143.85	0.0903
144.1	0.1815		144.1	0.0992		144.1	0.06		144.1	0.0715		144.1	0.017		144.1	0.0175		144.1	0.1643		144.1	0.0904
144.36	0.1814		144.36	0.0986		144.36	0.0601		144.36	0.0715		144.36	0.0173		144.36	0.0173		144.36	0.1639		144.36	0.0905
144.62	0.1815		144.62	0.0979		144.62	0.0599		144.62	0.0739		144.62	0.0175		144.62	0.0173		144.62	0.1637		144.62	0.0891
144.87	0.1814		144.87	0.0979		144.87	0.0601		144.87	0.0739		144.87	0.0173		144.87	0.0173		144.87	0.1637		144.87	0.0889
145.13	0.1815		145.13	0.0976		145.13	0.0603		145.13	0.0739		145.13	0.0172		145.13	0.0175		145.13	0.1638		145.13	0.09
145.38	0.1812		145.38	0.0986		145.38	0.0601		145.38	0.0713		145.38	0.017		145.38	0.0176		145.38	0.1637		145.38	0.0888
145.64	0.181		145.64	0.0994		145.64	0.06		145.64	0.0713		145.64	0.0169		145.64	0.0174		145.64	0.1638		145.64	0.0901
145.9	0.1807		145.9	0.0986		145.9	0.06		145.9	0.0738		145.9	0.0172		145.9	0.0173		145.9	0.1647		145.9	0.0891
146.15	0.1806		146.15	0.0979		146.15	0.0598		146.15	0.0713		146.15	0.0174		146.15	0.0172		146.15	0.1657		146.15	0.0902
146.41	0.1805		146.41	0.0974		146.41	0.06		146.41	0.0712		146.41	0.0171		146.41	0.0171		146.41	0.1664		146.41	0.0885
146.67	0.1803		146.67	0.0973		146.67	0.0601		146.67	0.0712		146.67	0.017		146.67	0.0174		146.67	0.1668		146.67	0.0883
146.92	0.1804		146.92	0.0984		146.92	0.0599		146.92	0.0712		146.92	0.0169		146.92	0.0176		146.92	0.1655		146.92	0.0883
147.18	0.1802		147.18	0.0994		147.18	0.0598		147.18	0.0737		147.18	0.0169		147.18	0.0175		147.18	0.1643		147.18	0.0898
147.44	0.1803		147.44	0.0991		147.44	0.0598		147.44	0.0737		147.44	0.0172		147.44	0.0174		147.44	0.1633		147.44	0.0901
147.69	0.18		147.69	0.0984		147.69	0.0598		147.69	0.0737		147.69	0.0174		147.69	0.0174		147.69	0.1627		147.69	0.0901
147.95	0.1799		147.95	0.0981		147.95	0.0599		147.95	0.0737		147.95	0.017		147.95	0.0173		147.95	0.1627		147.95	0.0886
148.21	0.1797		148.21	0.0978		148.21	0.0601		148.21	0.0712		148.21	0.0169		148.21	0.0175		148.21	0.1625		148.21	0.0885
148.46	0.1794		148.46	0.0986		148.46	0.0599		148.46	0.0737		148.46	0.0169		148.46	0.0178		148.46	0.1624		148.46	0.0884
148.72	0.1793		148.72	0.0997		148.72	0.0597		148.72	0.0737		148.72	0.0169		148.72	0.0176		148.72	0.162		148.72	0.0897
148.97	0.1792		148.97	0.0994		148.97	0.0597		148.97	0.0737		148.97	0.0172		148.97	0.0175		148.97	0.1619		148.97	0.0888
149.23	0.1792		149.23	0.0987		149.23	0.0596		149.23	0.0737		149.23	0.0173		149.23	0.0174		149.23	0.1615		149.23	0.0899
149.49	0.1792		149.49	0.0989		149.49	0.0598		149.49	0.0712		149.49	0.0171		149.49	0.0171		149.49	0.1614		149.49	0.0886
149.74	0.1794		149.74	0.099		149.74	0.06		149.74	0.0737		149.74	0.0167		149.74	0.0173		149.74	0.1613		149.74	0.0886
150	0.1791		150	0.0999		150	0.0599		150	0.0712		150	0.0168		150	0.0176		150	0.1612		150	0.0885
150.26	0.1791		150.26	0.1011		150.26	0.0598		150.26	0.0737		150.26	0.0169		150.26	0.0174		150.26	0.1616		150.26	0.09
150.51	0.1789		150.51	0.1001		150.51	0.0597		150.51	0.0737		150.51	0.0173		150.51	0.0173		150.51	0.1614		150.51	0.0888
150.77	0.1787		150.77	0.099		150.77	0.0596		150.77	0.0737		150.77	0.0177		150.77	0.0172		150.77	0.1615		150.77	0.0899
151.03	0.1786		151.03	0.0986		151.03	0.0596		151.03	0.0713		151.03	0.0175		151.03	0.017		151.03	0.1612		151.03	0.0897
151.28	0.1784		151.28	0.0983		151.28	0.0598		151.28	0.0738		151.28	0.0172		151.28	0.0172		151.28	0.1609		151.28	0.0895
151.54	0.1785		151.54	0.0995		151.54	0.0596		151.54	0.0714		151.54	0.017		151.54	0.0174		151.54	0.1607		151.54	0.0881
151.79	0.1785		151.79	0.1007		151.79	0.0595		151.79	0.0714		151.79	0.0169		151.79	0.0174		151.79	0.1606		151.79	0.0882
152.05	0.1786		152.05	0.1003		152.05	0.0595		152.05	0.0715		152.05	0.0171		152.05	0.0173		152.05	0.1604		152.05	0.0883
152.31	0.1784		152.31	0.0992		152.31	0.0594		152.31	0.0715		152.31	0.0173		152.31	0.0173		152.31	0.1602		152.31	0.0892
152.56	0.1783		152.56	0.0986		152.56	0.0596		152.56	0.0716		152.56	0.0171		152.56	0.0172		152.56	0.1603		152.56	0.0891
152.82	0.178		152.82	0.0984		152.82	0.0597		152.82	0.0716		152.82	0.017		152.82	0.0173		152.82	0.1602		152.82	0.0878
153.08	0.1779		153.08	0.0992		153.08	0.0595		153.08	0.0716		153.08	0.0171		153.08	0.0175		153.08	0.1603		153.08	0.0889
153.33	0.1778		153.33	0.1004		153.33	0.0592		153.33	0.0741		153.33	0.0171		153.33	0.0174		153.33	0.1601		153.33	0.0879
153.59	0.1776		153.59	0.1		153.59	0.0592		153.59	0.0716		153.59	0.0172		153.59	0.0172		153.59	0.16		153.59	0.0893
153.85	0.1777		153.85	0.099		153.85	0.0591		153.85	0.0741		153.85	0.0174		153.85	0.0172		153.85	0.1599		153.85	0.0877
154.1	0.1776		154.1	0.0988		154.1	0.0593		154.1	0.0742		154.1	0.0172		154.1	0.0173		154.1	0.1605		154.1	0.0889
154.36	0.1777		154.36	0.0986		154.36	0.0595		154.36	0.0717		154.36	0.0171		154.36	0.0175		154.36	0.1611		154.36	0.0875
154.62	0.1776		154.62	0.0996		154.62	0.0593		154.62	0.0717		154.62	0.0173		154.62	0.0176		154.62	0.1617		154.62	0.0875
154.87	0.1775		154.87	0.1007		154.87	0.0591		154.87	0.0716		154.87	0.0172		154.87	0.0175		154.87	0.1619		154.87	0.0877
155.13	0.1773		155.13	0.1001		155.13	0.0591		155.13	0.0741		155.13	0.0172		155.13	0.0172		155.13	0.161		155.13	0.0878
155.38	0.1771		155.38	0.0995		155.38	0.0591		155.38	0.0716		155.38	0.0174		155.38	0.0172		155.38	0.1603		155.38	0.0888
155.64	0.1768		155.64	0.0994		155.64	0.0592		155.64	0.0716		155.64	0.0172		155.64	0.0172		155.64	0.1593		155.64	0.0886
155.9	0.1766		155.9	0.0994		155.9	0.0594		155.9	0.0742		155.9	0.017		155.9	0.0173		155.9	0.1589		155.9	0.0872
156.15	0.1766		156.15	0.1002		156.15	0.0592		156.15	0.0718		156.15	0.0172		156.15	0.0175		156.15	0.1587		156.15	0.0883
156.41	0.1765		156.41	0.1013		156.41	0.059		156.41	0.0744		156.41	0.0171		156.41	0.0173		156.41	0.1586		156.41	0.0872
156.67	0.1765		156.67	0.1002		156.67	0.059		156.67	0.072		156.67	0.0172		156.67	0.0173		156.67	0.1586		156.67	0.0886
156.92	0.1762		156.92	0.0991		156.92	0.0589		156.92	0.0721		156.92	0.0173		156.92	0.0172		156.92	0.1584		156.92	0.0885
157.18	0.1761		157.18	0.0989		157.18	0.059		157.18	0.0722		157.18	0.017		157.18	0.0171		157.18	0.1586		157.18	0.087
157.44	0.1758		157.44	0.0986		157.44	0.0592		157.44	0.0748		157.44	0.0168		157.44	0.0173		157.44	0.1585		157.44	0.087
157.69	0.1758		157.69	0.0994		157.69	0.0589		157.69	0.0723		157.69	0.0167		157.69	0.0172		157.69	0.1586		157.69	0.0868
157.95	0.1757		157.95	0.0998		157.95	0.0588		157.95	0.0749		157.95	0.0168		157.95	0.0172		157.95	0.159		157.95	0.0869
158.21	0.1756		158.21	0.0991		158.21	0.0588		158.21	0.0724		158.21	0.017		158.21	0.0172		158.21	0.1592		158.21	0.087
158.46	0.1757		158.46	0.098		158.46	0.0586		158.46	0.075		158.46	0.0173		158.46	0.0172		158.46	0.159		158.46	0.0879
158.72	0.1756		158.72	0.0978		158.72	0.0588		158.72	0.0751		158.72	0.0173		158.72	0.0173		158.72	0.1591		158.72	0.0875
158.97	0.1757		158.97	0.098		158.97	0.059		158.97	0.0751		158.97	0.017		158.97	0.0174		158.97	0.1589		158.97	0.0861
159.23	0.1755		159.23	0.0986		159.23	0.0588		159.23	0.0752		159.23	0.0171		159.23	0.0175		159.23	0.1585		159.23	0.0859
159.49	0.1754		159.49	0.0997		159.49	0.0589		159.49	0.0752		159.49	0.0169		159.49	0.0174		159.49	0.1587		159.49	0.086
159.74	0.1752		159.74	0.0989		159.74	0.059		159.74	0.0727		159.74	0.0171		159.74	0.0172		159.74	0.1587		159.74	0.0862
160	0.1751		160	0.0983		160	0.0589		160	0.0728		160	0.0172		160	0.0172		160	0.159		160	0.0873
160.26	0.175		160.26	0.0984		160.26	0.059		160.26	0.0754		160.26	0.017		160.26	0.0172		160.26	0.1592		160.26	0.0857
160.51	0.1749		160.51	0.0983		160.51	0.0591		160.51	0.0729		160.51	0.017		160.51	0.0174		160.51	0.1597		160.51	0.087
160.77	0.1749		160.77	0.0994		160.77	0.0589		160.77	0.0754		160.77	0.0168		160.77	0.0176		160.77	0.1594		160.77	0.0855
161.03	0.1748		161.03	0.1003		161.03	0.0587		161.03	0.0754		161.03	0.0168		161.03	0.0174		161.03	0.1588		161.03	0.0869
161.28	0.1749		161.28	0.0994		161.28	0.0586		161.28	0.073		161.28	0.017		161.28	0.0172		161.28	0.1583		161.28	0.0859
161.54	0.1746		161.54	0.0987		161.54	0.0585		161.54	0.0755		161.54	0.017		161.54	0.0172		161.54	0.1578		161.54	0.0869
161.79	0.1746		161.79	0.0982		161.79	0.0588		161.79	0.073		161.79	0.0169		161.79	0.0172		161.79	0.1583		161.79	0.0856
162.05	0.1742		162.05	0.0981		162.05	0.0589		162.05	0.0756		162.05	0.0168		162.05	0.0174		162.05	0.1584		162.05	0.0868
162.31	0.174		162.31	0.0995		162.31	0.0588		162.31	0.0756		162.31	0.0169		162.31	0.0175		162.31	0.1587		162.31	0.0869
162.56	0.1739		162.56	0.1002		162.56	0.0587		162.56	0.0731		162.56	0.0169		162.56	0.0173		162.56	0.1588		162.56	0.0871
162.82	0.1739		162.82	0.0995		162.82	0.0585		162.82	0.0756		162.82	0.0171		162.82	0.0172		162.82	0.1587		162.82	0.0858
163.08	0.1739		163.08	0.0988		163.08	0.0584		163.08	0.0731		163.08	0.0171		163.08	0.017		163.08	0.1589		163.08	0.0868
163.33	0.1738		163.33	0.0986		163.33	0.0585		163.33	0.0757		163.33	0.0169		163.33	0.0171		163.33	0.1591		163.33	0.0865
163.59	0.174		163.59	0.0984		163.59	0.0586		163.59	0.0757		163.59	0.0167		163.59	0.0173		163.59	0.1591		163.59	0.0851
163.85	0.1737		163.85	0.0994		163.85	0.0585		163.85	0.0757		163.85	0.0168		163.85	0.0175		163.85	0.1584		163.85	0.0862
164.1	0.1736		164.1	0.1003		164.1	0.0583		164.1	0.0756		164.1	0.0168		164.1	0.0173		164.1	0.1582		164.1	0.0864
164.36	0.1734		164.36	0.0994		164.36	0.0583		164.36	0.0731		164.36	0.0171		164.36	0.0171		164.36	0.1576		164.36	0.0864
164.62	0.1733		164.62	0.0988		164.62	0.0582		164.62	0.0756		164.62	0.0174		164.62	0.017		164.62	0.1571		164.62	0.085
164.87	0.1732		164.87	0.0988		164.87	0.0583		164.87	0.0756		164.87	0.0171		164.87	0.0169		164.87	0.1573		164.87	0.0848
165.13	0.1731		165.13	0.0988		165.13	0.0584		165.13	0.0731		165.13	0.0168		165.13	0.0171		165.13	0.1568		165.13	0.0847
165.38	0.1731		165.38	0.0997		165.38	0.0583		165.38	0.0756		165.38	0.0167		165.38	0.0174		165.38	0.1564		165.38	0.0845
165.64	0.173		165.64	0.1005		165.64	0.0581		165.64	0.0756		165.64	0.0167		165.64	0.0172		165.64	0.1566		165.64	0.0845
165.9	0.1731		165.9	0.0996		165.9	0.0581		165.9	0.0731		165.9	0.0168		165.9	0.0171		165.9	0.1563		165.9	0.0845
166.15	0.1729		166.15	0.099		166.15	0.0579		166.15	0.0731		166.15	0.0171		166.15	0.0171		166.15	0.1562		166.15	0.0841
166.41	0.1729		166.41	0.0988		166.41	0.0581		166.41	0.0756		166.41	0.0171		166.41	0.017		166.41	0.1568		166.41	0.0837
166.67	0.1726		166.67	0.0988		166.67	0.0583		166.67	0.0731		166.67	0.0168		166.67	0.0173		166.67	0.1567		166.67	0.0847
166.92	0.1725		166.92	0.1001		166.92	0.0582		166.92	0.0757		166.92	0.0168		166.92	0.0175		166.92	0.1569		166.92	0.0833
167.18	0.1724		167.18	0.101		167.18	0.058		167.18	0.0757		167.18	0.0168		167.18	0.0173		167.18	0.1567		167.18	0.0847
167.44	0.1723		167.44	0.1004		167.44	0.0577		167.44	0.0757		167.44	0.0168		167.44	0.0172		167.44	0.1562		167.44	0.0848
167.69	0.1724		167.69	0.0996		167.69	0.0577		167.69	0.0732		167.69	0.0172		167.69	0.0171		167.69	0.1561		167.69	0.0833
167.95	0.1725		167.95	0.099		167.95	0.0578		167.95	0.0732		167.95	0.0171		167.95	0.0171		167.95	0.1562		167.95	0.0831
168.21	0.1725		168.21	0.0984		168.21	0.0581		168.21	0.0732		168.21	0.0169		168.21	0.0173		168.21	0.1565		168.21	0.083
168.46	0.1723		168.46	0.0989		168.46	0.058		168.46	0.0732		168.46	0.0169		168.46	0.0175		168.46	0.1568		168.46	0.0828
168.72	0.1722		168.72	0.0996		168.72	0.0578		168.72	0.0757		168.72	0.0169		168.72	0.0174		168.72	0.1568		168.72	0.0829
168.97	0.1719		168.97	0.0989		168.97	0.0577		168.97	0.0732		168.97	0.017		168.97	0.0173		168.97	0.1566		168.97	0.0842
169.23	0.1718		169.23	0.0979		169.23	0.0576		169.23	0.0731		169.23	0.0169		169.23	0.0173		169.23	0.1565		169.23	0.084
169.49	0.1717		169.49	0.098		169.49	0.0592		169.49	0.073		169.49	0.0167		169.49	0.0173		169.49	0.1564		169.49	0.0827
169.74	0.1717		169.74	0.098		169.74	0.0603		169.74	0.0755		169.74	0.0165		169.74	0.0173		169.74	0.1563		169.74	0.0826
170	0.1718		170	0.0989		170	0.0609		170	0.0729		170	0.0165		170	0.0175		170	0.1561		170	0.0836
170.26	0.1717		170.26	0.1001		170.26	0.0614		170.26	0.0728		170.26	0.0167		170.26	0.0174		170.26	0.156		170.26	0.0838
170.51	0.1718		170.51	0.0992		170.51	0.0608		170.51	0.0753		170.51	0.017		170.51	0.0171		170.51	0.1558		170.51	0.0826
170.77	0.1716		170.77	0.0984		170.77	0.0604		170.77	0.0727		170.77	0.017		170.77	0.0171		170.77	0.1557		170.77	0.0835
171.03	0.1714		171.03	0.0982		171.03	0.0606		171.03	0.0752		171.03	0.0169		171.03	0.017		171.03	0.1559		171.03	0.0821
171.28	0.1711		171.28	0.0981		171.28	0.0608		171.28	0.0727		171.28	0.0166		171.28	0.0171		171.28	0.1558		171.28	0.0833
171.54	0.1711		171.54	0.0988		171.54	0.0603		171.54	0.0752		171.54	0.0166		171.54	0.0174		171.54	0.1561		171.54	0.0834
171.79	0.1709		171.79	0.0997		171.79	0.0601		171.79	0.0752		171.79	0.0168		171.79	0.0172		171.79	0.1559		171.79	0.0837
172.05	0.1709		172.05	0.0992		172.05	0.0598		172.05	0.0727		172.05	0.0169		172.05	0.0171		172.05	0.156		172.05	0.0829
172.31	0.1711		172.31	0.0982		172.31	0.0596		172.31	0.0727		172.31	0.0171		172.31	0.0171		172.31	0.1558		172.31	0.0828
172.56	0.171		172.56	0.0982		172.56	0.0599		172.56	0.0752		172.56	0.0168		172.56	0.0169		172.56	0.1559		172.56	0.0839
172.82	0.171		172.82	0.0979		172.82	0.06		172.82	0.0752		172.82	0.0166		172.82	0.0171		172.82	0.1562		172.82	0.084
173.08	0.1708		173.08	0.0987		173.08	0.0601		173.08	0.0752		173.08	0.0165		173.08	0.0173		173.08	0.1564		173.08	0.0837
173.33	0.1706		173.33	0.0998		173.33	0.06		173.33	0.0751		173.33	0.0165		173.33	0.0172		173.33	0.1568		173.33	0.0827
173.59	0.1704		173.59	0.0987		173.59	0.0601		173.59	0.0726		173.59	0.0168		173.59	0.0171		173.59	0.1564		173.59	0.0842
173.85	0.1703		173.85	0.0979		173.85	0.0601		173.85	0.0751		173.85	0.017		173.85	0.017		173.85	0.156		173.85	0.0828
174.1	0.1703		174.1	0.0976		174.1	0.06		174.1	0.0751		174.1	0.017		174.1	0.017		174.1	0.1553		174.1	0.0829
174.36	0.1701		174.36	0.0976		174.36	0.06		174.36	0.0726		174.36	0.0169		174.36	0.0171		174.36	0.1545		174.36	0.0831
174.62	0.1701		174.62	0.0988		174.62	0.0596		174.62	0.0751		174.62	0.0167		174.62	0.0174		174.62	0.1539		174.62	0.0844
174.87	0.17		174.87	0.1		174.87	0.0591		174.87	0.0751		174.87	0.0166		174.87	0.0174		174.87	0.1535		174.87	0.0836
175.13	0.1702		175.13	0.099		175.13	0.0591		175.13	0.0751		175.13	0.0167		175.13	0.0172		175.13	0.1531		175.13	0.0851
175.38	0.1709		175.38	0.0978		175.38	0.0589		175.38	0.0752		175.38	0.0169		175.38	0.0171		175.38	0.1529		175.38	0.0849
175.64	0.171		175.64	0.0973		175.64	0.0589		175.64	0.0727		175.64	0.0169		175.64	0.017		175.64	0.1532		175.64	0.0836
175.9	0.1709		175.9	0.0971		175.9	0.059		175.9	0.0752		175.9	0.0167		175.9	0.0171		175.9	0.1534		175.9	0.0836
176.15	0.1708		176.15	0.098		176.15	0.0588		176.15	0.0727		176.15	0.0166		176.15	0.0173		176.15	0.1538		176.15	0.0835
176.41	0.1699		176.41	0.0993		176.41	0.0587		176.41	0.0753		176.41	0.0166		176.41	0.0174		176.41	0.1539		176.41	0.0838
176.67	0.1698		176.67	0.0987		176.67	0.0587		176.67	0.0753		176.67	0.0168		176.67	0.0171		176.67	0.1538		176.67	0.084
176.92	0.17		176.92	0.0977		176.92	0.0586		176.92	0.0754		176.92	0.0169		176.92	0.0171		176.92	0.1536		176.92	0.085
177.18	0.1699		177.18	0.0977		177.18	0.0588		177.18	0.0729		177.18	0.0169		177.18	0.0171		177.18	0.1536		177.18	0.0837
177.44	0.1699		177.44	0.0974		177.44	0.059		177.44	0.0755		177.44	0.0169		177.44	0.0172		177.44	0.1535		177.44	0.0848
177.69	0.1696		177.69	0.0987		177.69	0.0589		177.69	0.073		177.69	0.0169		177.69	0.0175		177.69	0.1535		177.69	0.0847
177.95	0.1694		177.95	0.0999		177.95	0.0587		177.95	0.073		177.95	0.0168		177.95	0.0174		177.95	0.1537		177.95	0.085
178.21	0.1692		178.21	0.0991		178.21	0.0588		178.21	0.0756		178.21	0.0169		178.21	0.0172		178.21	0.1535		178.21	0.0853
178.46	0.169		178.46	0.0983		178.46	0.0587		178.46	0.0756		178.46	0.0169		178.46	0.0171		178.46	0.1537		178.46	0.084
178.72	0.1689		178.72	0.0978		178.72	0.0588		178.72	0.0731		178.72	0.0167		178.72	0.0171		178.72	0.1534		178.72	0.084
178.97	0.1689		178.97	0.0973		178.97	0.0591		178.97	0.0731		178.97	0.0166		178.97	0.0173		178.97	0.1533		178.97	0.0851
179.23	0.169		179.23	0.0981		179.23	0.0589		179.23	0.0756		179.23	0.0167		179.23	0.0175		179.23	0.1531		179.23	0.0839
179.49	0.169		179.49	0.0991		179.49	0.0589		179.49	0.0732		179.49	0.0168		179.49	0.0173		179.49	0.153		179.49	0.0839
179.74	0.1691		179.74	0.0984		179.74	0.0591		179.74	0.0732		179.74	0.0171		179.74	0.0171		179.74	0.153		179.74	0.0841
180	0.1689		180	0.0981		180	0.0592		180	0.0732		180	0.0172		180	0.017		180	0.1528		180	0.0852
180.26	0.1688		180.26	0.098		180.26	0.0594		180.26	0.0733		180.26	0.017		180.26	0.017		180.26	0.153		180.26	0.0853
180.51	0.1685		180.51	0.0976		180.51	0.0594		180.51	0.0758		180.51	0.0166		180.51	0.0171		180.51	0.1529		180.51	0.0854
180.77	0.1684		180.77	0.0989		180.77	0.0591		180.77	0.0733		180.77	0.0167		180.77	0.0173		180.77	0.1528		180.77	0.084
181.03	0.1683		181.03	0.0999		181.03	0.0588		181.03	0.0734		181.03	0.0167		181.03	0.0172		181.03	0.1526		181.03	0.0855
181.28	0.1682		181.28	0.0995		181.28	0.0588		181.28	0.0734		181.28	0.0169		181.28	0.0169		181.28	0.1523		181.28	0.0856
181.54	0.1682		181.54	0.0991		181.54	0.0588		181.54	0.0759		181.54	0.0172		181.54	0.0169		181.54	0.1519		181.54	0.0854
181.79	0.1681		181.79	0.0988		181.79	0.0589		181.79	0.0759		181.79	0.0171		181.79	0.0169		181.79	0.1519		181.79	0.0853
182.05	0.1682		182.05	0.0984		182.05	0.0591		182.05	0.0734		182.05	0.0169		182.05	0.017		182.05	0.1516		182.05	0.0853
182.31	0.1681		182.31	0.0992		182.31	0.0589		182.31	0.0735		182.31	0.0168		182.31	0.0173		182.31	0.1515		182.31	0.0839
182.56	0.1681		182.56	0.1001		182.56	0.0587		182.56	0.076		182.56	0.0167		182.56	0.0172		182.56	0.1516		182.56	0.0854
182.82	0.168		182.82	0.0988		182.82	0.0587		182.82	0.0735		182.82	0.0168		182.82	0.017		182.82	0.1515		182.82	0.0842
183.08	0.1681		183.08	0.0981		183.08	0.0587		183.08	0.0735		183.08	0.017		183.08	0.017		183.08	0.1516		183.08	0.0853
183.33	0.168		183.33	0.0976		183.33	0.0588		183.33	0.0736		183.33	0.0168		183.33	0.017		183.33	0.1514		183.33	0.0851
183.59	0.1679		183.59	0.0976		183.59	0.0589		183.59	0.0761		183.59	0.0168		183.59	0.0172		183.59	0.1514		183.59	0.0837
183.85	0.1679		183.85	0.0992		183.85	0.0586		183.85	0.0737		183.85	0.0167		183.85	0.0173		183.85	0.1511		183.85	0.0836
184.1	0.1677		184.1	0.1002		184.1	0.0584		184.1	0.0762		184.1	0.0166		184.1	0.0172		184.1	0.1511		184.1	0.085
184.36	0.1678		184.36	0.0999		184.36	0.0583		184.36	0.0763		184.36	0.0168		184.36	0.017		184.36	0.1513		184.36	0.084
184.62	0.1676		184.62	0.0996		184.62	0.0583		184.62	0.0738		184.62	0.0169		184.62	0.0169		184.62	0.1515		184.62	0.0852
184.87	0.1676		184.87	0.099		184.87	0.0585		184.87	0.0764		184.87	0.017		184.87	0.0169		184.87	0.1519		184.87	0.0839
185.13	0.1674		185.13	0.098		185.13	0.0585		185.13	0.0764		185.13	0.0169		185.13	0.0171		185.13	0.1519		185.13	0.0838
185.38	0.1674		185.38	0.0989		185.38	0.0582		185.38	0.074		185.38	0.0169		185.38	0.0173		185.38	0.1516		185.38	0.0837
185.64	0.1674		185.64	0.0992		185.64	0.0579		185.64	0.074		185.64	0.0168		185.64	0.0172		185.64	0.1512		185.64	0.0851
185.9	0.1673		185.9	0.099		185.9	0.0577		185.9	0.0766		185.9	0.017		185.9	0.017		185.9	0.1508		185.9	0.084
186.15	0.1675		186.15	0.099		186.15	0.0578		186.15	0.0741		186.15	0.0171		186.15	0.0169		186.15	0.1505		186.15	0.085
186.41	0.1674		186.41	0.0987		186.41	0.0577		186.41	0.0742		186.41	0.0168		186.41	0.0168		186.41	0.1504		186.41	0.0849
186.67	0.1675		186.67	0.0986		186.67	0.0578		186.67	0.0767		186.67	0.0166		186.67	0.017		186.67	0.1503		186.67	0.0836
186.92	0.1673		186.92	0.0995		186.92	0.0575		186.92	0.0768		186.92	0.0165		186.92	0.0173		186.92	0.1502		186.92	0.0848
187.18	0.1671		187.18	0.1005		187.18	0.0573		187.18	0.0769		187.18	0.0166		187.18	0.0171		187.18	0.1502		187.18	0.085
187.44	0.1668		187.44	0.1005		187.44	0.0573		187.44	0.0744		187.44	0.0169		187.44	0.017		187.44	0.1502		187.44	0.0852
187.69	0.1666		187.69	0.0997		187.69	0.0574		187.69	0.077		187.69	0.0171		187.69	0.017		187.69	0.1503		187.69	0.0836
187.95	0.1664		187.95	0.0998		187.95	0.0577		187.95	0.0771		187.95	0.017		187.95	0.017		187.95	0.1501		187.95	0.0847
188.21	0.1661		188.21	0.0996		188.21	0.0579		188.21	0.0747		188.21	0.0166		188.21	0.0172		188.21	0.1501		188.21	0.0847
188.46	0.1662		188.46	0.0999		188.46	0.0578		188.46	0.0772		188.46	0.0165		188.46	0.0173		188.46	0.1505		188.46	0.0846
188.72	0.1661		188.72	0.1009		188.72	0.0577		188.72	0.0773		188.72	0.0165		188.72	0.017		188.72	0.1507		188.72	0.0836
188.97	0.1662		188.97	0.0998		188.97	0.0577		188.97	0.0749		188.97	0.0168		188.97	0.0167		188.97	0.1508		188.97	0.0837
189.23	0.1661		189.23	0.0994		189.23	0.0577		189.23	0.0774		189.23	0.0171		189.23	0.0167		189.23	0.1508		189.23	0.0834
189.49	0.166		189.49	0.0991		189.49	0.0579		189.49	0.0775		189.49	0.0168		189.49	0.0167		189.49	0.1505		189.49	0.0832
189.74	0.1657		189.74	0.099		189.74	0.0581		189.74	0.0775		189.74	0.0166		189.74	0.0169		189.74	0.1502		189.74	0.0843
190	0.1656		190	0.0999		190	0.058		190	0.0776		190	0.0165		190	0.0172		190	0.1502		190	0.0842
190.26	0.1655		190.26	0.1004		190.26	0.0578		190.26	0.0777		190.26	0.0164		190.26	0.017		190.26	0.1499		190.26	0.0832
190.51	0.1653		190.51	0.0999		190.51	0.0578		190.51	0.0777		190.51	0.0169		190.51	0.0168		190.51	0.1498		190.51	0.0846
190.77	0.1655		190.77	0.0993		190.77	0.0577		190.77	0.0778		190.77	0.017		190.77	0.0167		190.77	0.1495		190.77	0.0845
191.03	0.1653		191.03	0.0987		191.03	0.0579		191.03	0.0778		191.03	0.0168		191.03	0.0166		191.03	0.1494		191.03	0.0844
191.28	0.1655		191.28	0.0984		191.28	0.0581		191.28	0.0778		191.28	0.0167		191.28	0.0168		191.28	0.1493		191.28	0.0843
191.54	0.1652		191.54	0.0995		191.54	0.058		191.54	0.0754		191.54	0.0165		191.54	0.017		191.54	0.1492		191.54	0.0829
191.79	0.165		191.79	0.0995		191.79	0.0579		191.79	0.0754		191.79	0.0165		191.79	0.0169		191.79	0.1493		191.79	0.083
192.05	0.1649		192.05	0.0992		192.05	0.0579		192.05	0.0779		192.05	0.0168		192.05	0.0168		192.05	0.1492		192.05	0.083
192.31	0.1646		192.31	0.0986		192.31	0.0578		192.31	0.0755		192.31	0.0169		192.31	0.0168		192.31	0.1494		192.31	0.0828
192.56	0.1646		192.56	0.0985		192.56	0.058		192.56	0.0755		192.56	0.0167		192.56	0.0168		192.56	0.1492		192.56	0.0825
192.82	0.1645		192.82	0.0989		192.82	0.058		192.82	0.0755		192.82	0.0165		192.82	0.0171		192.82	0.1492		192.82	0.0823
193.08	0.1645		193.08	0.0991		193.08	0.0578		193.08	0.0781		193.08	0.0163		193.08	0.0172		193.08	0.1492		193.08	0.0834
193.33	0.1645		193.33	0.0996		193.33	0.0578		193.33	0.0756		193.33	0.0165		193.33	0.017		193.33	0.1492		193.33	0.0822
193.59	0.1646		193.59	0.0988		193.59	0.0577		193.59	0.0781		193.59	0.0167		193.59	0.0169		193.59	0.1491		193.59	0.0822
193.85	0.1645		193.85	0.0978		193.85	0.0578		193.85	0.0756		193.85	0.0168		193.85	0.0168		193.85	0.149		193.85	0.082
194.1	0.1645		194.1	0.0984		194.1	0.0579		194.1	0.0756		194.1	0.0168		194.1	0.0168		194.1	0.1487		194.1	0.0831
194.36	0.1642		194.36	0.0982		194.36	0.058		194.36	0.0757		194.36	0.0166		194.36	0.0171		194.36	0.1486		194.36	0.0831
194.62	0.1642		194.62	0.0992		194.62	0.0579		194.62	0.0757		194.62	0.0167		194.62	0.0172		194.62	0.1487		194.62	0.0831
194.87	0.164		194.87	0.1005		194.87	0.0578		194.87	0.0757		194.87	0.0167		194.87	0.017		194.87	0.1488		194.87	0.082
195.13	0.1638		195.13	0.1001		195.13	0.0579		195.13	0.0758		195.13	0.017		195.13	0.0169		195.13	0.1489		195.13	0.0822
195.38	0.164		195.38	0.0997		195.38	0.0578		195.38	0.0758		195.38	0.0173		195.38	0.0169		195.38	0.1487		195.38	0.082
195.64	0.1638		195.64	0.0991		195.64	0.0579		195.64	0.0784		195.64	0.0173		195.64	0.0169		195.64	0.1487		195.64	0.0831
195.9	0.164		195.9	0.0986		195.9	0.0579		195.9	0.0784		195.9	0.0173		195.9	0.0171		195.9	0.1483		195.9	0.0818
196.15	0.1638		196.15	0.0993		196.15	0.0575		196.15	0.0759		196.15	0.0169		196.15	0.0172		196.15	0.1481		196.15	0.083
196.41	0.1638		196.41	0.1003		196.41	0.0573		196.41	0.0759		196.41	0.0168		196.41	0.0171		196.41	0.1483		196.41	0.082
196.67	0.1637		196.67	0.0997		196.67	0.0573		196.67	0.0785		196.67	0.0166		196.67	0.017		196.67	0.1482		196.67	0.0834
196.92	0.1637		196.92	0.099		196.92	0.0574		196.92	0.076		196.92	0.0169		196.92	0.0169		196.92	0.1484		196.92	0.0821
197.18	0.1636		197.18	0.0985		197.18	0.0577		197.18	0.0785		197.18	0.0168		197.18	0.017		197.18	0.1482		197.18	0.0819
197.44	0.1635		197.44	0.0984		197.44	0.058		197.44	0.076		197.44	0.0166		197.44	0.017		197.44	0.1479		197.44	0.0832
197.69	0.1635		197.69	0.0996		197.69	0.0579		197.69	0.0786		197.69	0.0166		197.69	0.0172		197.69	0.1477		197.69	0.082
197.95	0.1635		197.95	0.1008		197.95	0.0577		197.95	0.0761		197.95	0.0164		197.95	0.017		197.95	0.1476		197.95	0.0821
198.21	0.1636		198.21	0.1006		198.21	0.0576		198.21	0.0761		198.21	0.0166		198.21	0.0168		198.21	0.1474		198.21	0.0823
198.46	0.1633		198.46	0.1001		198.46	0.0575		198.46	0.0761		198.46	0.0168		198.46	0.0167		198.46	0.1472		198.46	0.0834
198.72	0.1633		198.72	0.1		198.72	0.0577		198.72	0.0761		198.72	0.0167		198.72	0.0166		198.72	0.1474		198.72	0.0821
198.97	0.1631		198.97	0.0998		198.97	0.058		198.97	0.0787		198.97	0.0167		198.97	0.0169		198.97	0.1473		198.97	0.0821
199.23	0.163		199.23	0.1009		199.23	0.0587		199.23	0.0762		199.23	0.0168		199.23	0.0171		199.23	0.1475		199.23	0.0832
199.49	0.163		199.49	0.1016		199.49	0.0591		199.49	0.0762		199.49	0.0167		199.49	0.017		199.49	0.1473		199.49	0.0833
199.74	0.1628		199.74	0.1007		199.74	0.059		199.74	0.0762		199.74	0.0167		199.74	0.0169		199.74	0.1471		199.74	0.0821
200	0.1629		200	0.0999		200	0.0588		200	0.0787		200	0.0167		200	0.0168		200	0.1469		200	0.0818
200.26	0.1628		200.26	0.0993		200.26	0.0581		200.26	0.0762		200.26	0.0165		200.26	0.0168		200.26	0.1468		200.26	0.0829
200.51	0.163		200.51	0.0992		200.51	0.0576		200.51	0.0762		200.51	0.0165		200.51	0.0171		200.51	0.1468		200.51	0.0816
200.77	0.1628		200.77	0.1004		200.77	0.0573		200.77	0.0762		200.77	0.0165		200.77	0.0173		200.77	0.1468		200.77	0.0815
201.03	0.1628		201.03	0.101		201.03	0.0572		201.03	0.0761		201.03	0.0165		201.03	0.0171		201.03	0.1469		201.03	0.0829
201.28	0.1628		201.28	0.1002		201.28	0.0571		201.28	0.0761		201.28	0.0168		201.28	0.0169		201.28	0.1468		201.28	0.083
201.54	0.1627		201.54	0.0991		201.54	0.0571		201.54	0.0786		201.54	0.0169		201.54	0.0168		201.54	0.1469		201.54	0.0815
201.79	0.1627		201.79	0.0984		201.79	0.0574		201.79	0.0786		201.79	0.017		201.79	0.0167		201.79	0.1465		201.79	0.0827
202.05	0.1627		202.05	0.0984		202.05	0.0577		202.05	0.0786		202.05	0.0168		202.05	0.0169		202.05	0.1467		202.05	0.0827
202.31	0.1626		202.31	0.0991		202.31	0.0576		202.31	0.0761		202.31	0.0166		202.31	0.0171		202.31	0.1464		202.31	0.0813
202.56	0.1625		202.56	0.1		202.56	0.0576		202.56	0.0761		202.56	0.0168		202.56	0.0169		202.56	0.1464		202.56	0.0827
202.82	0.1626		202.82	0.0991		202.82	0.0575		202.82	0.0786		202.82	0.0169		202.82	0.0168		202.82	0.1463		202.82	0.0817
203.08	0.1625		203.08	0.0981		203.08	0.0573		203.08	0.0786		203.08	0.0171		203.08	0.0167		203.08	0.146		203.08	0.0828
203.33	0.1624		203.33	0.0979		203.33	0.0574		203.33	0.0761		203.33	0.0171		203.33	0.0167		203.33	0.1462		203.33	0.0815
203.59	0.1623		203.59	0.0978		203.59	0.0576		203.59	0.0785		203.59	0.0167		203.59	0.0169		203.59	0.1461		203.59	0.0828
203.85	0.1621		203.85	0.0992		203.85	0.0576		203.85	0.0786		203.85	0.0167		203.85	0.0171		203.85	0.1463		203.85	0.0828
204.1	0.1619		204.1	0.1008		204.1	0.0574		204.1	0.0761		204.1	0.0166		204.1	0.017		204.1	0.1467		204.1	0.083
204.36	0.1618		204.36	0.1003		204.36	0.0573		204.36	0.0786		204.36	0.0166		204.36	0.0169		204.36	0.1475		204.36	0.0819
204.62	0.1618		204.62	0.0997		204.62	0.0573		204.62	0.0761		204.62	0.0169		204.62	0.0168		204.62	0.1483		204.62	0.0832
204.87	0.1618		204.87	0.0994		204.87	0.0574		204.87	0.0761		204.87	0.0165		204.87	0.0167		204.87	0.1491		204.87	0.083
205.13	0.1618		205.13	0.0986		205.13	0.0577		205.13	0.0762		205.13	0.0164		205.13	0.0168		205.13	0.1484		205.13	0.0829
205.38	0.1617		205.38	0.0993		205.38	0.0577		205.38	0.0762		205.38	0.0165		205.38	0.017		205.38	0.1475		205.38	0.0816
205.64	0.1616		205.64	0.1003		205.64	0.0576		205.64	0.0787		205.64	0.0165		205.64	0.0169		205.64	0.1465		205.64	0.0829
205.9	0.1613		205.9	0.0996		205.9	0.0576		205.9	0.0762		205.9	0.0169		205.9	0.0167		205.9	0.1454		205.9	0.0818
206.15	0.1612		206.15	0.0987		206.15	0.0577		206.15	0.0763		206.15	0.0169		206.15	0.0166		206.15	0.1456		206.15	0.0816
206.41	0.1611		206.41	0.099		206.41	0.0581		206.41	0.0788		206.41	0.0167		206.41	0.0167		206.41	0.1453		206.41	0.0827
206.67	0.1611		206.67	0.0988		206.67	0.0584		206.67	0.0788		206.67	0.0166		206.67	0.0169		206.67	0.1453		206.67	0.0812
206.92	0.1612		206.92	0.0998		206.92	0.0583		206.92	0.0763		206.92	0.0164		206.92	0.0171		206.92	0.1451		206.92	0.0812
207.18	0.1612		207.18	0.1009		207.18	0.0582		207.18	0.0789		207.18	0.0165		207.18	0.017		207.18	0.145		207.18	0.0814
207.44	0.1614		207.44	0.1		207.44	0.0582		207.44	0.0764		207.44	0.0168		207.44	0.0169		207.44	0.145		207.44	0.0817
207.69	0.1611		207.69	0.0988		207.69	0.0581		207.69	0.0789		207.69	0.0166		207.69	0.0168		207.69	0.1448		207.69	0.0828
207.95	0.1611		207.95	0.0985		207.95	0.0583		207.95	0.0764		207.95	0.0167		207.95	0.0168		207.95	0.1449		207.95	0.0826
208.21	0.1608		208.21	0.0986		208.21	0.0586		208.21	0.0789		208.21	0.0164		208.21	0.0169		208.21	0.1449		208.21	0.0812
208.46	0.1607		208.46	0.0994		208.46	0.0585		208.46	0.0765		208.46	0.0163		208.46	0.0172		208.46	0.145		208.46	0.081
208.72	0.1607		208.72	0.1007		208.72	0.0583		208.72	0.079		208.72	0.0163		208.72	0.017		208.72	0.1448		208.72	0.0824
208.97	0.1606		208.97	0.0995		208.97	0.058		208.97	0.0765		208.97	0.0165		208.97	0.0169		208.97	0.1447		208.97	0.0825
209.23	0.1608		209.23	0.0984		209.23	0.0577		209.23	0.0765		209.23	0.0168		209.23	0.0168		209.23	0.1446		209.23	0.0823
209.49	0.1608		209.49	0.0979		209.49	0.0575		209.49	0.0765		209.49	0.0167		209.49	0.0166		209.49	0.1445		209.49	0.0821
209.74	0.161		209.74	0.0977		209.74	0.0575		209.74	0.0766		209.74	0.0167		209.74	0.0168		209.74	0.1444		209.74	0.0819
210	0.1609		210	0.0988		210	0.0574		210	0.0766		210	0.0166		210	0.017		210	0.1442		210	0.0805
210.26	0.161		210.26	0.0998		210.26	0.0573		210.26	0.0766		210.26	0.0166		210.26	0.0169		210.26	0.1443		210.26	0.0806
210.51	0.1607		210.51	0.0993		210.51	0.0572		210.51	0.0791		210.51	0.0169		210.51	0.0167		210.51	0.1444		210.51	0.082
210.77	0.1606		210.77	0.0982		210.77	0.0572		210.77	0.0792		210.77	0.0172		210.77	0.0167		210.77	0.1445		210.77	0.0818
211.03	0.1607		211.03	0.0983		211.03	0.0574		211.03	0.0794		211.03	0.017		211.03	0.0166		211.03	0.1443		211.03	0.0803
211.28	0.1606		211.28	0.0984		211.28	0.0575		211.28	0.077		211.28	0.017		211.28	0.0168		211.28	0.1442		211.28	0.0801
211.54	0.1608		211.54	0.0991		211.54	0.0574		211.54	0.0771		211.54	0.0167		211.54	0.0171		211.54	0.1439		211.54	0.0812
211.79	0.1607		211.79	0.0999		211.79	0.0573		211.79	0.0771		211.79	0.0165		211.79	0.017		211.79	0.144		211.79	0.0812
212.05	0.1607		212.05	0.0986		212.05	0.0572		212.05	0.0771		212.05	0.0167		212.05	0.0168		212.05	0.144		212.05	0.0814
212.31	0.1604		212.31	0.0979		212.31	0.0573		212.31	0.0797		212.31	0.0167		212.31	0.0167		212.31	0.1439		212.31	0.0799
212.56	0.1602		212.56	0.0983		212.56	0.0576		212.56	0.0772		212.56	0.0168		212.56	0.0166		212.56	0.1441		212.56	0.0797
212.82	0.16		212.82	0.0986		212.82	0.0577		212.82	0.0772		212.82	0.0168		212.82	0.0168		212.82	0.1439		212.82	0.0808
213.08	0.1599		213.08	0.1002		213.08	0.0577		213.08	0.0772		213.08	0.0167		213.08	0.0171		213.08	0.1439		213.08	0.0807
213.33	0.16		213.33	0.1011		213.33	0.0575		213.33	0.0798		213.33	0.0168		213.33	0.017		213.33	0.1437		213.33	0.0796
213.59	0.1599		213.59	0.1001		213.59	0.0574		213.59	0.0798		213.59	0.0167		213.59	0.0169		213.59	0.1437		213.59	0.0797
213.85	0.16		213.85	0.0992		213.85	0.0574		213.85	0.0798		213.85	0.0168		213.85	0.0169		213.85	0.1434		213.85	0.0796
214.1	0.16		214.1	0.0987		214.1	0.0575		214.1	0.0774		214.1	0.0166		214.1	0.0168		214.1	0.1433		214.1	0.0807
214.36	0.16		214.36	0.0983		214.36	0.0578		214.36	0.0774		214.36	0.0164		214.36	0.017		214.36	0.1432		214.36	0.0807
214.62	0.1597		214.62	0.0991		214.62	0.0576		214.62	0.0799		214.62	0.0164		214.62	0.0171		214.62	0.1431		214.62	0.0807
214.87	0.1597		214.87	0.1002		214.87	0.0574		214.87	0.0774		214.87	0.0164		214.87	0.0169		214.87	0.1433		214.87	0.0796
215.13	0.1596		215.13	0.0997		215.13	0.0575		215.13	0.0799		215.13	0.0169		215.13	0.0167		215.13	0.1434		215.13	0.0811
215.38	0.1595		215.38	0.099		215.38	0.0574		215.38	0.0799		215.38	0.0169		215.38	0.0168		215.38	0.1435		215.38	0.081
215.64	0.1598		215.64	0.0988		215.64	0.0577		215.64	0.0799		215.64	0.0166		215.64	0.0168		215.64	0.1433		215.64	0.0809
215.9	0.1603		215.9	0.0987		215.9	0.0579		215.9	0.0774		215.9	0.0166		215.9	0.0171		215.9	0.1431		215.9	0.0797
216.15	0.161		216.15	0.0997		216.15	0.0579		216.15	0.0799		216.15	0.0164		216.15	0.0173		216.15	0.1427		216.15	0.0809
216.41	0.1616		216.41	0.1007		216.41	0.0577		216.41	0.0774		216.41	0.0165		216.41	0.017		216.41	0.1426		216.41	0.081
216.67	0.1621		216.67	0.0998		216.67	0.0576		216.67	0.0799		216.67	0.0167		216.67	0.0167		216.67	0.1425		216.67	0.0812
216.92	0.1617		216.92	0.0989		216.92	0.0574		216.92	0.0799		216.92	0.0168		216.92	0.0166		216.92	0.1425		216.92	0.0798
217.18	0.1613		217.18	0.0983		217.18	0.0574		217.18	0.0775		217.18	0.0167		217.18	0.0166		217.18	0.1426		217.18	0.0808
217.44	0.1609		217.44	0.098		217.44	0.0575		217.44	0.08		217.44	0.0168		217.44	0.0168		217.44	0.1426		217.44	0.0808
217.69	0.1605		217.69	0.099		217.69	0.0573		217.69	0.0775		217.69	0.0169		217.69	0.0172		217.69	0.1427		217.69	0.0806
217.95	0.1603		217.95	0.0999		217.95	0.0573		217.95	0.0775		217.95	0.017		217.95	0.017		217.95	0.1425		217.95	0.0795
218.21	0.1601		218.21	0.0989		218.21	0.0571		218.21	0.08		218.21	0.0169		218.21	0.0169		218.21	0.1424		218.21	0.0808
218.46	0.1599		218.46	0.0984		218.46	0.0571		218.46	0.08		218.46	0.0171		218.46	0.0168		218.46	0.1422		218.46	0.0806
218.72	0.1597		218.72	0.0984		218.72	0.0574		218.72	0.08		218.72	0.0169		218.72	0.0166		218.72	0.1422		218.72	0.0803
218.97	0.1598		218.97	0.0985		218.97	0.0575		218.97	0.0775		218.97	0.0168		218.97	0.0168		218.97	0.1421		218.97	0.0802
219.23	0.1596		219.23	0.1002		219.23	0.0576		219.23	0.0775		219.23	0.0168		219.23	0.0169		219.23	0.142		219.23	0.0801
219.49	0.1595		219.49	0.101		219.49	0.0573		219.49	0.0801		219.49	0.0167		219.49	0.0168		219.49	0.1422		219.49	0.0789
219.74	0.1594		219.74	0.1004		219.74	0.0572		219.74	0.0776		219.74	0.0172		219.74	0.0167		219.74	0.1419		219.74	0.0803
220	0.1594		220	0.0997		220	0.0571		220	0.0776		220	0.0172		220	0.0167		220	0.1421		220	0.0788
220.26	0.1594		220.26	0.0998		220.26	0.0572		220.26	0.0801		220.26	0.0172		220.26	0.0167		220.26	0.142		220.26	0.0787
220.51	0.1595		220.51	0.1		220.51	0.0574		220.51	0.0777		220.51	0.0172		220.51	0.0169		220.51	0.1419		220.51	0.0798
220.77	0.1597		220.77	0.1012		220.77	0.0573		220.77	0.0777		220.77	0.0169		220.77	0.017		220.77	0.1417		220.77	0.0798
221.03	0.1595		221.03	0.1021		221.03	0.0572		221.03	0.0802		221.03	0.017		221.03	0.0168		221.03	0.1416		221.03	0.0798
221.28	0.1596		221.28	0.101		221.28	0.0572		221.28	0.0802		221.28	0.0173		221.28	0.0167		221.28	0.1414		221.28	0.0786
221.54	0.1593		221.54	0.1		221.54	0.0571		221.54	0.0777		221.54	0.0172		221.54	0.0166		221.54	0.1414		221.54	0.0798
221.79	0.1591		221.79	0.0998		221.79	0.0573		221.79	0.0778		221.79	0.0171		221.79	0.0165		221.79	0.1415		221.79	0.0784
222.05	0.1589		222.05	0.0998		222.05	0.0575		222.05	0.0778		222.05	0.0168		222.05	0.0167		222.05	0.1413		222.05	0.0798
222.31	0.1587		222.31	0.1007		222.31	0.0573		222.31	0.0778		222.31	0.0167		222.31	0.0168		222.31	0.1414		222.31	0.0797
222.56	0.1586		222.56	0.1021		222.56	0.0571		222.56	0.0778		222.56	0.0167		222.56	0.0165		222.56	0.1413		222.56	0.0785
222.82	0.1585		222.82	0.1011		222.82	0.0572		222.82	0.0778		222.82	0.0167		222.82	0.0165		222.82	0.1414		222.82	0.08
223.08	0.1586		223.08	0.1006		223.08	0.0572		223.08	0.0803		223.08	0.0168		223.08	0.0165		223.08	0.1415		223.08	0.0786
223.33	0.1587		223.33	0.1006		223.33	0.0572		223.33	0.0778		223.33	0.0166		223.33	0.0166		223.33	0.1418		223.33	0.0797
223.59	0.1588		223.59	0.1006		223.59	0.0574		223.59	0.0778		223.59	0.0165		223.59	0.0168		223.59	0.1419		223.59	0.0786
223.85	0.1588		223.85	0.1015		223.85	0.0571		223.85	0.0803		223.85	0.0167		223.85	0.0171		223.85	0.142		223.85	0.0784
224.1	0.1587		224.1	0.1018		224.1	0.057		224.1	0.0777		224.1	0.0167		224.1	0.0169		224.1	0.1419		224.1	0.0798
224.36	0.1584		224.36	0.1011		224.36	0.0571		224.36	0.0801		224.36	0.0169		224.36	0.0167		224.36	0.1414		224.36	0.0788
224.62	0.1581		224.62	0.0999		224.62	0.0571		224.62	0.0775		224.62	0.0171		224.62	0.0167		224.62	0.1413		224.62	0.0799
224.87	0.1579		224.87	0.0995		224.87	0.0573		224.87	0.0775		224.87	0.0166		224.87	0.0165		224.87	0.1407		224.87	0.0786
225.13	0.1578		225.13	0.0996		225.13	0.0575		225.13	0.0775		225.13	0.0164		225.13	0.0168		225.13	0.1404		225.13	0.0785
225.38	0.1579		225.38	0.1004		225.38	0.0574		225.38	0.08		225.38	0.0161		225.38	0.017		225.38	0.1402		225.38	0.0784
225.64	0.1579		225.64	0.1014		225.64	0.0572		225.64	0.0775		225.64	0.0162		225.64	0.017		225.64	0.14		225.64	0.0797
225.9	0.1579		225.9	0.1014		225.9	0.0572		225.9	0.08		225.9	0.0167		225.9	0.0168		225.9	0.1401		225.9	0.0786
226.15	0.1576		226.15	0.1011		226.15	0.0572		226.15	0.0776		226.15	0.0167		226.15	0.0168		226.15	0.1406		226.15	0.0797
226.41	0.1575		226.41	0.1012		226.41	0.0574		226.41	0.0801		226.41	0.0168		226.41	0.0167		226.41	0.1407		226.41	0.0782
226.67	0.1571		226.67	0.1018		226.67	0.0575		226.67	0.0801		226.67	0.0166		226.67	0.0169		226.67	0.1412		226.67	0.0795
226.92	0.1571		226.92	0.1025		226.92	0.0574		226.92	0.0801		226.92	0.0164		226.92	0.0171		226.92	0.1415		226.92	0.078
227.18	0.1571		227.18	0.103		227.18	0.0571		227.18	0.0801		227.18	0.0166		227.18	0.0169		227.18	0.1412		227.18	0.078
227.44	0.1571		227.44	0.1023		227.44	0.057		227.44	0.0801		227.44	0.0167		227.44	0.0167		227.44	0.1409		227.44	0.0793
227.69	0.1574		227.69	0.1009		227.69	0.057		227.69	0.0777		227.69	0.0171		227.69	0.0166		227.69	0.1403		227.69	0.0777
227.95	0.1574		227.95	0.1005		227.95	0.0571		227.95	0.0777		227.95	0.0169		227.95	0.0166		227.95	0.14		227.95	0.0775
228.21	0.1574		228.21	0.1001		228.21	0.0575		228.21	0.0778		228.21	0.0165		228.21	0.0168		228.21	0.1399		228.21	0.0773
228.46	0.1572		228.46	0.1005		228.46	0.0572		228.46	0.0778		228.46	0.0167		228.46	0.017		228.46	0.1397		228.46	0.0785
228.72	0.1573		228.72	0.1015		228.72	0.0571		228.72	0.0803		228.72	0.0164		228.72	0.0169		228.72	0.1396		228.72	0.0788
228.97	0.1572		228.97	0.1005		228.97	0.0572		228.97	0.0803		228.97	0.0165		228.97	0.0168		228.97	0.1395		228.97	0.0778
229.23	0.1575		229.23	0.1002		229.23	0.0571		229.23	0.0779		229.23	0.0167		229.23	0.0168		229.23	0.1394		229.23	0.0789
229.49	0.158		229.49	0.1006		229.49	0.0575		229.49	0.0804		229.49	0.0163		229.49	0.0169		229.49	0.1395		229.49	0.0775
229.74	0.1587		229.74	0.1007		229.74	0.0576		229.74	0.0779		229.74	0.0164		229.74	0.0171		229.74	0.1397		229.74	0.0786
230	0.1597		230	0.1021		230	0.0573		230	0.078		230	0.0164		230	0.0172		230	0.1395		230	0.0785
230.26	0.1604		230.26	0.1031		230.26	0.0571		230.26	0.078		230.26	0.0165		230.26	0.0171		230.26	0.1394		230.26	0.0775
230.51	0.1609		230.51	0.1023		230.51	0.0574		230.51	0.078		230.51	0.0169		230.51	0.0169		230.51	0.1393		230.51	0.0789
230.77	0.1609		230.77	0.1019		230.77	0.0576		230.77	0.078		230.77	0.0172		230.77	0.0167		230.77	0.1392		230.77	0.0788
231.03	0.1608		231.03	0.1019		231.03	0.058		231.03	0.0806		231.03	0.0172		231.03	0.0166		231.03	0.1392		231.03	0.0787
231.28	0.1605		231.28	0.1016		231.28	0.0583		231.28	0.0781		231.28	0.0171		231.28	0.0167		231.28	0.1393		231.28	0.0787
231.54	0.1601		231.54	0.1026		231.54	0.058		231.54	0.0806		231.54	0.0168		231.54	0.017		231.54	0.1391		231.54	0.0775
231.79	0.1598		231.79	0.1031		231.79	0.0578		231.79	0.0781		231.79	0.0167		231.79	0.017		231.79	0.1388		231.79	0.079
232.05	0.1595		232.05	0.1028		232.05	0.0576		232.05	0.0807		232.05	0.0166		232.05	0.0168		232.05	0.1388		232.05	0.078
232.31	0.1593		232.31	0.1022		232.31	0.0572		232.31	0.0807		232.31	0.0166		232.31	0.0168		232.31	0.1387		232.31	0.0778
232.56	0.1589		232.56	0.102		232.56	0.0571		232.56	0.0782		232.56	0.0165		232.56	0.0167		232.56	0.1387		232.56	0.079
232.82	0.1588		232.82	0.1019		232.82	0.0571		232.82	0.0808		232.82	0.0163		232.82	0.0168		232.82	0.1389		232.82	0.0778
233.08	0.1583		233.08	0.1024		233.08	0.0569		233.08	0.0783		233.08	0.0164		233.08	0.017		233.08	0.1387		233.08	0.0778
233.33	0.158		233.33	0.1033		233.33	0.0567		233.33	0.0783		233.33	0.0165		233.33	0.0168		233.33	0.1385		233.33	0.0793
233.59	0.1576		233.59	0.1025		233.59	0.0567		233.59	0.0808		233.59	0.0168		233.59	0.0167		233.59	0.1385		233.59	0.0783
233.85	0.1573		233.85	0.1017		233.85	0.0566		233.85	0.0808		233.85	0.0169		233.85	0.0167		233.85	0.1384		233.85	0.0795
234.1	0.1571		234.1	0.1017		234.1	0.0568		234.1	0.0808		234.1	0.0167		234.1	0.0167		234.1	0.1385		234.1	0.0794
234.36	0.1568		234.36	0.1014		234.36	0.057		234.36	0.0809		234.36	0.0163		234.36	0.0169		234.36	0.1386		234.36	0.0793
234.62	0.1568		234.62	0.1027		234.62	0.0567		234.62	0.0784		234.62	0.0162		234.62	0.0172		234.62	0.1384		234.62	0.0793
234.87	0.1567		234.87	0.1038		234.87	0.0566		234.87	0.0784		234.87	0.0162		234.87	0.0169		234.87	0.1381		234.87	0.0782
235.13	0.1567		235.13	0.1034		235.13	0.0566		235.13	0.0809		235.13	0.0165		235.13	0.0168		235.13	0.138		235.13	0.0783
235.38	0.1565		235.38	0.1035		235.38	0.0566		235.38	0.0809		235.38	0.0169		235.38	0.0167		235.38	0.138		235.38	0.0781
235.64	0.1563		235.64	0.1034		235.64	0.0568		235.64	0.0784		235.64	0.0168		235.64	0.0166		235.64	0.1381		235.64	0.0791
235.9	0.1561		235.9	0.1037		235.9	0.057		235.9	0.0784		235.9	0.0167		235.9	0.017		235.9	0.1382		235.9	0.0778
236.15	0.1559		236.15	0.1049		236.15	0.0567		236.15	0.0809		236.15	0.0167		236.15	0.0171		236.15	0.138		236.15	0.0791
236.41	0.1557		236.41	0.1055		236.41	0.0566		236.41	0.0809		236.41	0.0166		236.41	0.017		236.41	0.1377		236.41	0.0794
236.67	0.1556		236.67	0.1048		236.67	0.0565		236.67	0.0809		236.67	0.0169		236.67	0.0169		236.67	0.1376		236.67	0.0783
236.92	0.1556		236.92	0.1035		236.92	0.0565		236.92	0.0785		236.92	0.0171		236.92	0.0168		236.92	0.1374		236.92	0.0793
237.18	0.1555		237.18	0.1032		237.18	0.0569		237.18	0.081		237.18	0.0168		237.18	0.0168		237.18	0.1375		237.18	0.0778
237.44	0.1556		237.44	0.1035		237.44	0.057		237.44	0.0785		237.44	0.0167		237.44	0.0169		237.44	0.1377		237.44	0.0777
237.69	0.1555		237.69	0.1049		237.69	0.0568		237.69	0.081		237.69	0.0165		237.69	0.0171		237.69	0.1374		237.69	0.0776
237.95	0.1554		237.95	0.1061		237.95	0.0566		237.95	0.081		237.95	0.0162		237.95	0.0171		237.95	0.1372		237.95	0.079
238.21	0.1552		238.21	0.1052		238.21	0.0565		238.21	0.0786		238.21	0.0167		238.21	0.0169		238.21	0.1371		238.21	0.0792
238.46	0.1549		238.46	0.1042		238.46	0.0565		238.46	0.0786		238.46	0.0169		238.46	0.0169		238.46	0.137		238.46	0.079
238.72	0.1547		238.72	0.104		238.72	0.0568		238.72	0.0786		238.72	0.0169		238.72	0.0169		238.72	0.1371		238.72	0.079
238.97	0.1546		238.97	0.104		238.97	0.0569		238.97	0.0786		238.97	0.0169		238.97	0.0169		238.97	0.1372		238.97	0.0777
239.23	0.1548		239.23	0.1056		239.23	0.0567		239.23	0.0812		239.23	0.0166		239.23	0.0171		239.23	0.1371		239.23	0.0788
239.49	0.1548		239.49	0.1065		239.49	0.0565		239.49	0.0812		239.49	0.0166		239.49	0.0169		239.49	0.1369		239.49	0.0777
239.74	0.1549		239.74	0.1055		239.74	0.0564		239.74	0.0787		239.74	0.0166		239.74	0.0166		239.74	0.1369		239.74	0.0777
240	0.1548		240	0.1051		240	0.0566		240	0.0812		240	0.0169		240	0.0167		240	0.1368		240	0.0787
240.26	0.1549		240.26	0.1049		240.26	0.0568		240.26	0.0812		240.26	0.0167		240.26	0.0167		240.26	0.137		240.26	0.0772
240.51	0.1549		240.51	0.1048		240.51	0.0569		240.51	0.0787		240.51	0.0166		240.51	0.0169		240.51	0.1372		240.51	0.0783
240.77	0.1549		240.77	0.1061		240.77	0.0568		240.77	0.0812		240.77	0.0165		240.77	0.0171		240.77	0.137		240.77	0.0781
241.03	0.1549		241.03	0.1071		241.03	0.0564		241.03	0.0787		241.03	0.0163		241.03	0.0169		241.03	0.1368		241.03	0.0783
241.28	0.155		241.28	0.1064		241.28	0.0564		241.28	0.0787		241.28	0.0166		241.28	0.0168		241.28	0.1367		241.28	0.0772
241.54	0.1552		241.54	0.1059		241.54	0.0563		241.54	0.0787		241.54	0.0167		241.54	0.0167		241.54	0.1364		241.54	0.0783
241.79	0.1553		241.79	0.1057		241.79	0.0565		241.79	0.0787		241.79	0.0167		241.79	0.0168		241.79	0.1364		241.79	0.0769
242.05	0.1555		242.05	0.1056		242.05	0.0567		242.05	0.0813		242.05	0.0166		242.05	0.017		242.05	0.1364		242.05	0.0782
242.31	0.1553		242.31	0.1066		242.31	0.0565		242.31	0.0788		242.31	0.0166		242.31	0.0172		242.31	0.1362		242.31	0.0769
242.56	0.1552		242.56	0.1077		242.56	0.0562		242.56	0.0813		242.56	0.0166		242.56	0.0171		242.56	0.1361		242.56	0.0771
242.82	0.1549		242.82	0.107		242.82	0.0562		242.82	0.0788		242.82	0.0167		242.82	0.0169		242.82	0.136		242.82	0.0785
243.08	0.1547		243.08	0.1067		243.08	0.0562		243.08	0.0813		243.08	0.0169		243.08	0.0168		243.08	0.136		243.08	0.077
243.33	0.1546		243.33	0.1066		243.33	0.0565		243.33	0.0788		243.33	0.0166		243.33	0.0167		243.33	0.136		243.33	0.0781
243.59	0.1545		243.59	0.1064		243.59	0.0567		243.59	0.0813		243.59	0.0166		243.59	0.0169		243.59	0.1361		243.59	0.0769
243.85	0.1547		243.85	0.1074		243.85	0.0566		243.85	0.0788		243.85	0.0164		243.85	0.0171		243.85	0.1359		243.85	0.0781
244.1	0.1546		244.1	0.1081		244.1	0.0564		244.1	0.0788		244.1	0.0163		244.1	0.0168		244.1	0.1357		244.1	0.0783
244.36	0.1546		244.36	0.1073		244.36	0.0562		244.36	0.0789		244.36	0.0165		244.36	0.0167		244.36	0.1355		244.36	0.0771
244.62	0.1544		244.62	0.1066		244.62	0.0561		244.62	0.0814		244.62	0.0166		244.62	0.0167		244.62	0.1355		244.62	0.078
244.87	0.1542		244.87	0.1069		244.87	0.0563		244.87	0.0814		244.87	0.0166		244.87	0.0166		244.87	0.1357		244.87	0.0778
245.13	0.1541		245.13	0.1065		245.13	0.0564		245.13	0.0789		245.13	0.0165		245.13	0.0168		245.13	0.1357		245.13	0.0779
245.38	0.1539		245.38	0.1077		245.38	0.0562		245.38	0.0789		245.38	0.0164		245.38	0.0171		245.38	0.1357		245.38	0.0766
245.64	0.1539		245.64	0.1089		245.64	0.056		245.64	0.079		245.64	0.0165		245.64	0.017		245.64	0.1355		245.64	0.0769
245.9	0.154		245.9	0.108		245.9	0.056		245.9	0.0815		245.9	0.0167		245.9	0.0169		245.9	0.1355		245.9	0.0772
246.15	0.1545		246.15	0.1075		246.15	0.056		246.15	0.079		246.15	0.0169		246.15	0.0168		246.15	0.1356		246.15	0.0783
246.41	0.1549		246.41	0.1075		246.41	0.0561		246.41	0.0815		246.41	0.0168		246.41	0.0167		246.41	0.1357		246.41	0.077
246.67	0.1556		246.67	0.1072		246.67	0.0563		246.67	0.0816		246.67	0.0166		246.67	0.0167		246.67	0.1358		246.67	0.0782
246.92	0.1558		246.92	0.1085		246.92	0.0561		246.92	0.0791		246.92	0.0165		246.92	0.0169		246.92	0.1355		246.92	0.0768
247.18	0.156		247.18	0.1093		247.18	0.0558		247.18	0.0816		247.18	0.0164		247.18	0.0168		247.18	0.1351		247.18	0.077
247.44	0.1561		247.44	0.1086		247.44	0.0559		247.44	0.0816		247.44	0.0165		247.44	0.0166		247.44	0.1352		247.44	0.0783
247.69	0.1562		247.69	0.1077		247.69	0.0557		247.69	0.0792		247.69	0.0168		247.69	0.0166		247.69	0.1352		247.69	0.0767
247.95	0.1561		247.95	0.107		247.95	0.0565		247.95	0.0792		247.95	0.0168		247.95	0.0167		247.95	0.1353		247.95	0.0778
248.21	0.1559		248.21	0.1069		248.21	0.0579		248.21	0.0792		248.21	0.0167		248.21	0.0168		248.21	0.1354		248.21	0.0763
248.46	0.1557		248.46	0.1075		248.46	0.0584		248.46	0.0817		248.46	0.0167		248.46	0.017		248.46	0.1351		248.46	0.0763
248.72	0.1554		248.72	0.1089		248.72	0.0588		248.72	0.0818		248.72	0.0166		248.72	0.0168		248.72	0.1349		248.72	0.0765
248.97	0.1552		248.97	0.1085		248.97	0.0586		248.97	0.0793		248.97	0.0167		248.97	0.0166		248.97	0.1349		248.97	0.078
249.23	0.1548		249.23	0.1083		249.23	0.0581		249.23	0.0793		249.23	0.0168		249.23	0.0167		249.23	0.1348		249.23	0.0768
249.49	0.1546		249.49	0.1086		249.49	0.0581		249.49	0.0793		249.49	0.0167		249.49	0.0167		249.49	0.135		249.49	0.0767
249.74	0.1555		249.74	0.1083		249.74	0.0583		249.74	0.0819		249.74	0.0167		249.74	0.0167		249.74	0.1351		249.74	0.0779
250	0.1554		250	0.1096		250	0.0581		250	0.0819		250	0.0166		250	0.017		250	0.1349		250	0.0778
250.26	0.1552		250.26	0.1104		250.26	0.0579		250.26	0.0819		250.26	0.0165		250.26	0.0168		250.26	0.1348		250.26	0.0767
250.51	0.1551		250.51	0.1098		250.51	0.0578		250.51	0.0819		250.51	0.0166		250.51	0.0166		250.51	0.1347		250.51	0.0768
250.77	0.1537		250.77	0.1092		250.77	0.0578		250.77	0.0819		250.77	0.0167		250.77	0.0167		250.77	0.1347		250.77	0.0779
251.03	0.1534		251.03	0.1087		251.03	0.0581		251.03	0.0795		251.03	0.0165		251.03	0.0167		251.03	0.1348		251.03	0.0766
251.28	0.1533		251.28	0.1086		251.28	0.0582		251.28	0.0795		251.28	0.0166		251.28	0.0167		251.28	0.135		251.28	0.0767
251.54	0.1529		251.54	0.1096		251.54	0.058		251.54	0.0795		251.54	0.0165		251.54	0.0169		251.54	0.135		251.54	0.0778
251.79	0.1526		251.79	0.1108		251.79	0.0579		251.79	0.0795		251.79	0.0164		251.79	0.0167		251.79	0.1349		251.79	0.0779
252.05	0.1522		252.05	0.1102		252.05	0.0577		252.05	0.0795		252.05	0.0165		252.05	0.0165		252.05	0.1349		252.05	0.078
252.31	0.152		252.31	0.1093		252.31	0.0576		252.31	0.0796		252.31	0.0165		252.31	0.0166		252.31	0.1348		252.31	0.0762
252.56	0.1518		252.56	0.1092		252.56	0.0575		252.56	0.0796		252.56	0.0164		252.56	0.0167		252.56	0.1349		252.56	0.0759
252.82	0.1517		252.82	0.1086		252.82	0.0574		252.82	0.0821		252.82	0.0162		252.82	0.0169		252.82	0.1349		252.82	0.0757
253.08	0.1516		253.08	0.1095		253.08	0.0568		253.08	0.0822		253.08	0.0163		253.08	0.017		253.08	0.1348		253.08	0.0767
253.33	0.1514		253.33	0.1106		253.33	0.0562		253.33	0.0797		253.33	0.0165		253.33	0.0169		253.33	0.1347		253.33	0.0768
253.59	0.1515		253.59	0.11		253.59	0.0558		253.59	0.0822		253.59	0.0166		253.59	0.0168		253.59	0.1346		253.59	0.0768
253.85	0.1512		253.85	0.1091		253.85	0.0553		253.85	0.0823		253.85	0.0171		253.85	0.0168		253.85	0.1345		253.85	0.0753
254.1	0.1512		254.1	0.1089		254.1	0.0554		254.1	0.0823		254.1	0.017		254.1	0.0167		254.1	0.1345		254.1	0.0763
254.36	0.151		254.36	0.1083		254.36	0.0555		254.36	0.0799		254.36	0.0167		254.36	0.0168		254.36	0.1345		254.36	0.0762
254.62	0.1509		254.62	0.1084		254.62	0.0554		254.62	0.0824		254.62	0.0167		254.62	0.0169		254.62	0.1344		254.62	0.076
254.87	0.1509		254.87	0.1094		254.87	0.0553		254.87	0.0824		254.87	0.0165		254.87	0.0168		254.87	0.1341		254.87	0.076
255.13	0.1513		255.13	0.1082		255.13	0.0553		255.13	0.0824		255.13	0.0167		255.13	0.0168		255.13	0.134		255.13	0.0761
255.38	0.1523		255.38	0.1077		255.38	0.0553		255.38	0.0825		255.38	0.017		255.38	0.0167		255.38	0.134		255.38	0.0745
255.64	0.153		255.64	0.1078		255.64	0.0555		255.64	0.08		255.64	0.0167		255.64	0.0167		255.64	0.1341		255.64	0.0742
255.9	0.1538		255.9	0.1078		255.9	0.0556		255.9	0.08		255.9	0.0166		255.9	0.0169		255.9	0.1343		255.9	0.0741
256.15	0.1538		256.15	0.1091		256.15	0.0554		256.15	0.0825		256.15	0.0167		256.15	0.017		256.15	0.1341		256.15	0.0753
256.41	0.1536		256.41	0.1106		256.41	0.0553		256.41	0.0801		256.41	0.0165		256.41	0.017		256.41	0.134		256.41	0.0756
256.67	0.1534		256.67	0.11		256.67	0.0552		256.67	0.0801		256.67	0.0167		256.67	0.0168		256.67	0.134		256.67	0.0747
256.92	0.1535		256.92	0.1091		256.92	0.0551		256.92	0.0826		256.92	0.0167		256.92	0.0168		256.92	0.134		256.92	0.0747
257.18	0.1537		257.18	0.1096		257.18	0.0553		257.18	0.0827		257.18	0.0164		257.18	0.0167		257.18	0.134		257.18	0.0758
257.44	0.1536		257.44	0.1091		257.44	0.0555		257.44	0.0802		257.44	0.0162		257.44	0.0168		257.44	0.1341		257.44	0.0759
257.69	0.1536		257.69	0.1103		257.69	0.0554		257.69	0.0827		257.69	0.0161		257.69	0.017		257.69	0.1338		257.69	0.0758
257.95	0.1533		257.95	0.1112		257.95	0.0552		257.95	0.0827		257.95	0.0161		257.95	0.017		257.95	0.1336		257.95	0.076
258.21	0.153		258.21	0.1094		258.21	0.0551		258.21	0.0827		258.21	0.0162		258.21	0.0169		258.21	0.1336		258.21	0.0763
258.46	0.153		258.46	0.1092		258.46	0.0551		258.46	0.0802		258.46	0.0165		258.46	0.0168		258.46	0.1335		258.46	0.0761
258.72	0.1528		258.72	0.1092		258.72	0.0552		258.72	0.0828		258.72	0.0164		258.72	0.0168		258.72	0.1336		258.72	0.0758
258.97	0.1525		258.97	0.1089		258.97	0.0554		258.97	0.0828		258.97	0.0165		258.97	0.0168		258.97	0.1337		258.97	0.0756
259.23	0.1523		259.23	0.1101		259.23	0.0553		259.23	0.0828		259.23	0.0166		259.23	0.017		259.23	0.1334		259.23	0.0741
259.49	0.1516		259.49	0.1105		259.49	0.0551		259.49	0.0828		259.49	0.0167		259.49	0.0169		259.49	0.1333		259.49	0.0753
259.74	0.1512		259.74	0.1091		259.74	0.0551		259.74	0.0803		259.74	0.0168		259.74	0.0167		259.74	0.1332		259.74	0.0742
260	0.1511		260	0.1086		260	0.0552		260	0.0804		260	0.0169		260	0.0167		260	0.1332		260	0.0752
260.26	0.1507		260.26	0.1085		260.26	0.0553		260.26	0.0804		260.26	0.0166		260.26	0.0167		260.26	0.1336		260.26	0.075
260.51	0.1507		260.51	0.1081		260.51	0.0556		260.51	0.0829		260.51	0.0163		260.51	0.0168		260.51	0.1337		260.51	0.0749
260.77	0.1504		260.77	0.1091		260.77	0.0554		260.77	0.083		260.77	0.0163		260.77	0.0171		260.77	0.1336		260.77	0.0749
261.03	0.1503		261.03	0.1102		261.03	0.0552		261.03	0.083		261.03	0.0163		261.03	0.0169		261.03	0.1333		261.03	0.0751
261.28	0.1502		261.28	0.1095		261.28	0.0551		261.28	0.083		261.28	0.0165		261.28	0.017		261.28	0.1331		261.28	0.0753
261.54	0.1501		261.54	0.109		261.54	0.055		261.54	0.0805		261.54	0.0167		261.54	0.0169		261.54	0.133		261.54	0.0751
261.79	0.1502		261.79	0.1091		261.79	0.0551		261.79	0.0806		261.79	0.0166		261.79	0.0169		261.79	0.133		261.79	0.0737
262.05	0.1503		262.05	0.1086		262.05	0.0553		262.05	0.0806		262.05	0.0165		262.05	0.0171		262.05	0.1331		262.05	0.0736
262.31	0.1506		262.31	0.1098		262.31	0.0551		262.31	0.0806		262.31	0.0166		262.31	0.0171		262.31	0.133		262.31	0.0748
262.56	0.1506		262.56	0.1105		262.56	0.0549		262.56	0.0832		262.56	0.0164		262.56	0.0168		262.56	0.1327		262.56	0.0749
262.82	0.1507		262.82	0.1099		262.82	0.0551		262.82	0.0832		262.82	0.0168		262.82	0.0166		262.82	0.1327		262.82	0.0752
263.08	0.1503		263.08	0.1094		263.08	0.055		263.08	0.0833		263.08	0.0166		263.08	0.0165		263.08	0.1326		263.08	0.0739
263.33	0.1499		263.33	0.1089		263.33	0.0552		263.33	0.0808		263.33	0.0163		263.33	0.0165		263.33	0.1327		263.33	0.0751
263.59	0.1495		263.59	0.1088		263.59	0.0553		263.59	0.0809		263.59	0.0164		263.59	0.0168		263.59	0.1328		263.59	0.0738
263.85	0.1491		263.85	0.1099		263.85	0.0551		263.85	0.0809		263.85	0.0162		263.85	0.0171		263.85	0.1326		263.85	0.0749
264.1	0.1489		264.1	0.1111		264.1	0.055		264.1	0.0809		264.1	0.0164		264.1	0.017		264.1	0.1324		264.1	0.0737
264.36	0.1486		264.36	0.1106		264.36	0.055		264.36	0.081		264.36	0.0167		264.36	0.0168		264.36	0.1332		264.36	0.0749
264.62	0.1485		264.62	0.11		264.62	0.0549		264.62	0.081		264.62	0.0168		264.62	0.0167		264.62	0.1333		264.62	0.0747
264.87	0.1484		264.87	0.1093		264.87	0.0551		264.87	0.0811		264.87	0.0165		264.87	0.0166		264.87	0.1336		264.87	0.0733
265.13	0.1484		265.13	0.1089		265.13	0.0553		265.13	0.0836		265.13	0.0162		265.13	0.0168		265.13	0.1338		265.13	0.0733
265.38	0.148		265.38	0.1097		265.38	0.0551		265.38	0.0836		265.38	0.0161		265.38	0.017		265.38	0.1328		265.38	0.0746
265.64	0.148		265.64	0.1102		265.64	0.0549		265.64	0.0837		265.64	0.016		265.64	0.017		265.64	0.1325		265.64	0.0748
265.9	0.1478		265.9	0.1096		265.9	0.055		265.9	0.0837		265.9	0.0162		265.9	0.0167		265.9	0.1322		265.9	0.075
266.15	0.1475		266.15	0.1086		266.15	0.0549		266.15	0.0837		266.15	0.0164		266.15	0.0167		266.15	0.1323		266.15	0.0736
266.41	0.1474		266.41	0.1083		266.41	0.0552		266.41	0.0837		266.41	0.0163		266.41	0.0167		266.41	0.1323		266.41	0.075
266.67	0.1472		266.67	0.1085		266.67	0.0554		266.67	0.0813		266.67	0.0162		266.67	0.017		266.67	0.1325		266.67	0.0738
266.92	0.1472		266.92	0.1095		266.92	0.0553		266.92	0.0813		266.92	0.0161		266.92	0.0172		266.92	0.1325		266.92	0.0752
267.18	0.1472		267.18	0.1103		267.18	0.0552		267.18	0.0813		267.18	0.0162		267.18	0.017		267.18	0.1323		267.18	0.0755
267.44	0.1473		267.44	0.1099		267.44	0.0551		267.44	0.0838		267.44	0.0163		267.44	0.0168		267.44	0.1325		267.44	0.0753
267.69	0.1471		267.69	0.1091		267.69	0.0549		267.69	0.0814		267.69	0.0166		267.69	0.0167		267.69	0.1327		267.69	0.0752
267.95	0.147		267.95	0.1089		267.95	0.0551		267.95	0.0839		267.95	0.0165		267.95	0.0167		267.95	0.1328		267.95	0.0752
268.21	0.1467		268.21	0.1088		268.21	0.0551		268.21	0.084		268.21	0.0164		268.21	0.0169		268.21	0.1327		268.21	0.0739
268.46	0.1467		268.46	0.1096		268.46	0.055		268.46	0.084		268.46	0.0163		268.46	0.0171		268.46	0.1322		268.46	0.0753
268.72	0.1465		268.72	0.1107		268.72	0.0549		268.72	0.084		268.72	0.0162		268.72	0.0169		268.72	0.1317		268.72	0.0743
268.97	0.1464		268.97	0.1102		268.97	0.0549		268.97	0.0815		268.97	0.0166		268.97	0.0168		268.97	0.1316		268.97	0.0753
269.23	0.1465		269.23	0.1096		269.23	0.0549		269.23	0.0816		269.23	0.0167		269.23	0.0168		269.23	0.1316		269.23	0.0739
269.49	0.1464		269.49	0.1096		269.49	0.0551		269.49	0.0841		269.49	0.0168		269.49	0.0167		269.49	0.1319		269.49	0.0741
269.74	0.1465		269.74	0.1094		269.74	0.0554		269.74	0.0842		269.74	0.0166		269.74	0.0169		269.74	0.1322		269.74	0.0753
270	0.1463		270	0.1108		270	0.0553		270	0.0817		270	0.0166		270	0.017		270	0.1319		270	0.0744
270.26	0.1462		270.26	0.1117		270.26	0.0552		270.26	0.0842		270.26	0.0166		270.26	0.0168		270.26	0.1318		270.26	0.0758
270.51	0.1461		270.51	0.1106		270.51	0.0552		270.51	0.0818		270.51	0.0167		270.51	0.0166		270.51	0.1321		270.51	0.0745
270.77	0.146		270.77	0.1097		270.77	0.0552		270.77	0.0843		270.77	0.017		270.77	0.0166		270.77	0.1322		270.77	0.0745
271.03	0.146		271.03	0.1087		271.03	0.0553		271.03	0.0843		271.03	0.0166		271.03	0.0166		271.03	0.1324		271.03	0.0758
271.28	0.1459		271.28	0.1085		271.28	0.0554		271.28	0.0844		271.28	0.0163		271.28	0.0168		271.28	0.1325		271.28	0.0747
271.54	0.146		271.54	0.1098		271.54	0.0552		271.54	0.0844		271.54	0.0162		271.54	0.017		271.54	0.1322		271.54	0.0759
271.79	0.146		271.79	0.1106		271.79	0.0548		271.79	0.0819		271.79	0.0161		271.79	0.0169		271.79	0.1318		271.79	0.0758
272.05	0.1461		272.05	0.1103		272.05	0.0548		272.05	0.0845		272.05	0.0163		272.05	0.0166		272.05	0.1317		272.05	0.0758
272.31	0.146		272.31	0.11		272.31	0.0548		272.31	0.082		272.31	0.0164		272.31	0.0165		272.31	0.1317		272.31	0.0758
272.56	0.1459		272.56	0.1097		272.56	0.0549		272.56	0.082		272.56	0.0164		272.56	0.0164		272.56	0.1316		272.56	0.0759
272.82	0.1456		272.82	0.1098		272.82	0.055		272.82	0.0846		272.82	0.0163		272.82	0.0165		272.82	0.1321		272.82	0.0759
273.08	0.1455		273.08	0.1102		273.08	0.0549		273.08	0.0846		273.08	0.0163		273.08	0.0169		273.08	0.1323		273.08	0.0761
273.33	0.1454		273.33	0.1103		273.33	0.0548		273.33	0.0846		273.33	0.0164		273.33	0.0167		273.33	0.1322		273.33	0.0765
273.59	0.1453		273.59	0.1096		273.59	0.0549		273.59	0.0847		273.59	0.0163		273.59	0.0165		273.59	0.1322		273.59	0.0768
273.85	0.1455		273.85	0.1086		273.85	0.0549		273.85	0.0822		273.85	0.0164		273.85	0.0165		273.85	0.1317		273.85	0.0772
274.1	0.1454		274.1	0.1084		274.1	0.0551		274.1	0.0847		274.1	0.0163		274.1	0.0164		274.1	0.1314		274.1	0.0788
274.36	0.1455		274.36	0.1087		274.36	0.0552		274.36	0.0848		274.36	0.0162		274.36	0.0167		274.36	0.1314		274.36	0.0767
274.62	0.1454		274.62	0.1099		274.62	0.055		274.62	0.0848		274.62	0.0163		274.62	0.017		274.62	0.1311		274.62	0.0774
274.87	0.1453		274.87	0.1109		274.87	0.0549		274.87	0.0823		274.87	0.0163		274.87	0.0169		274.87	0.131		274.87	0.0762
275.13	0.1452		275.13	0.1105		275.13	0.0549		275.13	0.0848		275.13	0.0165		275.13	0.0168		275.13	0.1309		275.13	0.0772
275.38	0.1452		275.38	0.1103		275.38	0.0549		275.38	0.0823		275.38	0.0167		275.38	0.0167		275.38	0.1307		275.38	0.0765
275.64	0.1452		275.64	0.1101		275.64	0.0551		275.64	0.0824		275.64	0.0165		275.64	0.0167		275.64	0.1308		275.64	0.0778
275.9	0.1452		275.9	0.11		275.9	0.0552		275.9	0.0849		275.9	0.0163		275.9	0.0168		275.9	0.1309		275.9	0.0767
276.15	0.1454		276.15	0.1109		276.15	0.055		276.15	0.0824		276.15	0.0163		276.15	0.0169		276.15	0.1306		276.15	0.0772
276.41	0.1454		276.41	0.1107		276.41	0.0548		276.41	0.0849		276.41	0.0162		276.41	0.0167		276.41	0.1305		276.41	0.0783
276.67	0.1456		276.67	0.1098		276.67	0.0548		276.67	0.0849		276.67	0.0165		276.67	0.0166		276.67	0.1305		276.67	0.0766
276.92	0.1455		276.92	0.1091		276.92	0.0548		276.92	0.0825		276.92	0.0167		276.92	0.0165		276.92	0.1304		276.92	0.0795
277.18	0.1456		277.18	0.1087		277.18	0.055		277.18	0.0825		277.18	0.0166		277.18	0.0165		277.18	0.1306		277.18	0.0796
277.44	0.1456		277.44	0.1089		277.44	0.0552		277.44	0.085		277.44	0.0164		277.44	0.0167		277.44	0.1307		277.44	0.0786
277.69	0.1457		277.69	0.11		277.69	0.055		277.69	0.085		277.69	0.0164		277.69	0.0168		277.69	0.1304		277.69	0.078
277.95	0.1457		277.95	0.111		277.95	0.055		277.95	0.085		277.95	0.0163		277.95	0.0167		277.95	0.1303		277.95	0.0774
278.21	0.1456		278.21	0.1105		278.21	0.0549		278.21	0.0825		278.21	0.0164		278.21	0.0166		278.21	0.1302		278.21	0.0769
278.46	0.1457		278.46	0.1102		278.46	0.055		278.46	0.0826		278.46	0.0166		278.46	0.0165		278.46	0.1301		278.46	0.0774
278.72	0.1456		278.72	0.1104		278.72	0.0552		278.72	0.0851		278.72	0.0165		278.72	0.0165		278.72	0.1302		278.72	0.0796
278.97	0.1457		278.97	0.1108		278.97	0.0552		278.97	0.0851		278.97	0.0163		278.97	0.0168		278.97	0.1302		278.97	0.079
279.23	0.1455		279.23	0.1119		279.23	0.055		279.23	0.0826		279.23	0.0162		279.23	0.0169		279.23	0.1301		279.23	0.0786
279.49	0.1455		279.49	0.1128		279.49	0.0548		279.49	0.0826		279.49	0.0161		279.49	0.0167		279.49	0.1299		279.49	0.077
279.74	0.1452		279.74	0.112		279.74	0.0548		279.74	0.0826		279.74	0.0163		279.74	0.0166		279.74	0.1298		279.74	0.0773
280	0.1451		280	0.1109		280	0.0546		280	0.0827		280	0.0166		280	0.0165		280	0.1298		280	0.0785
280.26	0.145		280.26	0.1108		280.26	0.0548		280.26	0.0827		280.26	0.0165		280.26	0.0165		280.26	0.1299		280.26	0.0807
280.51	0.1449		280.51	0.1106		280.51	0.0549		280.51	0.0852		280.51	0.0164		280.51	0.0168		280.51	0.13		280.51	0.0806
280.77	0.145		280.77	0.1118		280.77	0.0548		280.77	0.0827		280.77	0.0163		280.77	0.017		280.77	0.13		280.77	0.0801
281.03	0.1449		281.03	0.1129		281.03	0.0548		281.03	0.0852		281.03	0.0162		281.03	0.0168		281.03	0.1298		281.03	0.0786
281.28	0.145		281.28	0.1124		281.28	0.0548		281.28	0.0827		281.28	0.0163		281.28	0.0167		281.28	0.1297		281.28	0.0785
281.54	0.1447		281.54	0.1124		281.54	0.0549		281.54	0.0853		281.54	0.0164		281.54	0.0166		281.54	0.1297		281.54	0.0801
281.79	0.1446		281.79	0.112		281.79	0.0553		281.79	0.0853		281.79	0.0162		281.79	0.0165		281.79	0.1299		281.79	0.0808
282.05	0.1444		282.05	0.1123		282.05	0.0555		282.05	0.0853		282.05	0.016		282.05	0.0168		282.05	0.1302		282.05	0.0805
282.31	0.1442		282.31	0.1134		282.31	0.0554		282.31	0.0828		282.31	0.0162		282.31	0.0169		282.31	0.1301		282.31	0.08
282.56	0.1441		282.56	0.1146		282.56	0.0551		282.56	0.0853		282.56	0.0162		282.56	0.0169		282.56	0.1299		282.56	0.0792
282.82	0.144		282.82	0.1146		282.82	0.0549		282.82	0.0828		282.82	0.0166		282.82	0.0168		282.82	0.13		282.82	0.0791
283.08	0.1441		283.08	0.1139		283.08	0.0547		283.08	0.0828		283.08	0.0167		283.08	0.0167		283.08	0.1301		283.08	0.0808
283.33	0.1441		283.33	0.1139		283.33	0.0549		283.33	0.0829		283.33	0.0163		283.33	0.0167		283.33	0.1303		283.33	0.0815
283.59	0.1443		283.59	0.1131		283.59	0.0551		283.59	0.0829		283.59	0.0161		283.59	0.0169		283.59	0.1308		283.59	0.0798
283.85	0.144		283.85	0.1137		283.85	0.0549		283.85	0.0829		283.85	0.0159		283.85	0.0171		283.85	0.1308		283.85	0.0805
284.1	0.144		284.1	0.1147		284.1	0.0548		284.1	0.0829		284.1	0.016		284.1	0.0168		284.1	0.1311		284.1	0.0807
284.36	0.1438		284.36	0.1136		284.36	0.0548		284.36	0.083		284.36	0.0162		284.36	0.0167		284.36	0.1315		284.36	0.0811
284.62	0.1438		284.62	0.1132		284.62	0.0547		284.62	0.0855		284.62	0.0164		284.62	0.0167		284.62	0.1316		284.62	0.0821
284.87	0.1439		284.87	0.1132		284.87	0.0549		284.87	0.083		284.87	0.0164		284.87	0.0167		284.87	0.132		284.87	0.0825
285.13	0.1438		285.13	0.1129		285.13	0.0551		285.13	0.0831		285.13	0.0162		285.13	0.017		285.13	0.1321		285.13	0.0821
285.38	0.144		285.38	0.114		285.38	0.0549		285.38	0.0856		285.38	0.0163		285.38	0.017		285.38	0.1319		285.38	0.0812
285.64	0.144		285.64	0.1149		285.64	0.0548		285.64	0.0856		285.64	0.0164		285.64	0.0168		285.64	0.132		285.64	0.0798
285.9	0.1442		285.9	0.114		285.9	0.0547		285.9	0.0831		285.9	0.0164		285.9	0.0166		285.9	0.132		285.9	0.0814
286.15	0.144		286.15	0.1139		286.15	0.0548		286.15	0.0856		286.15	0.0166		286.15	0.0165		286.15	0.1319		286.15	0.0813
286.41	0.1439		286.41	0.1139		286.41	0.0551		286.41	0.0831		286.41	0.0164		286.41	0.0165		286.41	0.1315		286.41	0.0825
286.67	0.1437		286.67	0.1136		286.67	0.0552		286.67	0.0857		286.67	0.0161		286.67	0.0167		286.67	0.1307		286.67	0.0834
286.92	0.1435		286.92	0.115		286.92	0.055		286.92	0.0857		286.92	0.0162		286.92	0.0169		286.92	0.1297		286.92	0.0816
287.18	0.1435		287.18	0.1152		287.18	0.0548		287.18	0.0832		287.18	0.0162		287.18	0.0167		287.18	0.1288		287.18	0.0813
287.44	0.1435		287.44	0.1143		287.44	0.0547		287.44	0.0857		287.44	0.0165		287.44	0.0166		287.44	0.1286		287.44	0.0826
287.69	0.1437		287.69	0.1138		287.69	0.0547		287.69	0.0858		287.69	0.0166		287.69	0.0165		287.69	0.1286		287.69	0.0826
287.95	0.1438		287.95	0.113		287.95	0.0549		287.95	0.0833		287.95	0.0164		287.95	0.0164		287.95	0.1288		287.95	0.0839
288.21	0.1439		288.21	0.1128		288.21	0.0551		288.21	0.0859		288.21	0.0161		288.21	0.0166		288.21	0.1291		288.21	0.0835
288.46	0.1437		288.46	0.114		288.46	0.0549		288.46	0.0859		288.46	0.0161		288.46	0.0168		288.46	0.1291		288.46	0.0831
288.72	0.1437		288.72	0.115		288.72	0.0548		288.72	0.0835		288.72	0.016		288.72	0.0167		288.72	0.1289		288.72	0.0832
288.97	0.1435		288.97	0.1144		288.97	0.0547		288.97	0.086		288.97	0.0161		288.97	0.0167		288.97	0.1289		288.97	0.0831
289.23	0.1433		289.23	0.1144		289.23	0.0547		289.23	0.086		289.23	0.0163		289.23	0.0167		289.23	0.1288		289.23	0.0852
289.49	0.1432		289.49	0.1142		289.49	0.0549		289.49	0.0836		289.49	0.0161		289.49	0.0167		289.49	0.1289		289.49	0.0845
289.74	0.1432		289.74	0.114		289.74	0.0551		289.74	0.0836		289.74	0.0159		289.74	0.0168		289.74	0.129		289.74	0.0847
290	0.1433		290	0.115		290	0.055		290	0.0861		290	0.016		290	0.0168		290	0.1288		290	0.0844
290.26	0.1433		290.26	0.1158		290.26	0.0549		290.26	0.0861		290.26	0.0158		290.26	0.0166		290.26	0.1286		290.26	0.0835
290.51	0.1435		290.51	0.1151		290.51	0.0549		290.51	0.0837		290.51	0.016		290.51	0.0164		290.51	0.1285		290.51	0.0839
290.77	0.1433		290.77	0.1145		290.77	0.0548		290.77	0.0862		290.77	0.0163		290.77	0.0163		290.77	0.1284		290.77	0.0865
291.03	0.1432		291.03	0.1144		291.03	0.0549		291.03	0.0862		291.03	0.0162		291.03	0.0164		291.03	0.1284		291.03	0.0877
291.28	0.143		291.28	0.1139		291.28	0.0551		291.28	0.0838		291.28	0.0161		291.28	0.0166		291.28	0.1285		291.28	0.0861
291.54	0.1429		291.54	0.1151		291.54	0.0549		291.54	0.0838		291.54	0.0162		291.54	0.0168		291.54	0.1283		291.54	0.0857
291.79	0.1428		291.79	0.1162		291.79	0.0549		291.79	0.0863		291.79	0.016		291.79	0.0169		291.79	0.1281		291.79	0.086
292.05	0.1426		292.05	0.1159		292.05	0.0548		292.05	0.0838		292.05	0.0161		292.05	0.0169		292.05	0.128		292.05	0.0858
292.31	0.1427		292.31	0.1154		292.31	0.0548		292.31	0.0839		292.31	0.0164		292.31	0.0169		292.31	0.1279		292.31	0.0867
292.56	0.1426		292.56	0.1152		292.56	0.055		292.56	0.0864		292.56	0.0162		292.56	0.0169		292.56	0.128		292.56	0.0883
292.82	0.1426		292.82	0.1149		292.82	0.0551		292.82	0.0865		292.82	0.0161		292.82	0.0171		292.82	0.128		292.82	0.0866
293.08	0.1424		293.08	0.1159		293.08	0.0549		293.08	0.084		293.08	0.0161		293.08	0.0173		293.08	0.1279		293.08	0.0873
293.33	0.1422		293.33	0.117		293.33	0.0548		293.33	0.084		293.33	0.0162		293.33	0.0175		293.33	0.1277		293.33	0.0871
293.59	0.142		293.59	0.1163		293.59	0.0549		293.59	0.0866		293.59	0.0162		293.59	0.0175		293.59	0.1275		293.59	0.0864
293.85	0.142		293.85	0.116		293.85	0.0551		293.85	0.0866		293.85	0.0164		293.85	0.0174		293.85	0.1274		293.85	0.0874
294.1	0.142		294.1	0.1156		294.1	0.0559		294.1	0.0841		294.1	0.0161		294.1	0.0174		294.1	0.1276		294.1	0.0901
294.36	0.142		294.36	0.1153		294.36	0.0566		294.36	0.0842		294.36	0.0159		294.36	0.0176		294.36	0.1278		294.36	0.0898
294.62	0.1424		294.62	0.116		294.62	0.0567		294.62	0.0842		294.62	0.016		294.62	0.0178		294.62	0.1276		294.62	0.0881
294.87	0.1428		294.87	0.1168		294.87	0.0567		294.87	0.0867		294.87	0.0161		294.87	0.0179		294.87	0.1275		294.87	0.0891
295.13	0.1433		295.13	0.1163		295.13	0.0565		295.13	0.0843		295.13	0.0164		295.13	0.018		295.13	0.1275		295.13	0.0878
295.38	0.1435		295.38	0.1156		295.38	0.0563		295.38	0.0868		295.38	0.0166		295.38	0.018		295.38	0.1274		295.38	0.0902
295.64	0.1437		295.64	0.1153		295.64	0.0564		295.64	0.0869		295.64	0.0164		295.64	0.018		295.64	0.1275		295.64	0.0912
295.9	0.1434		295.9	0.1155		295.9	0.0566		295.9	0.0845		295.9	0.0161		295.9	0.0181		295.9	0.1275		295.9	0.0911
296.15	0.1432		296.15	0.1164		296.15	0.0563		296.15	0.0845		296.15	0.016		296.15	0.0181		296.15	0.1272		296.15	0.09
296.41	0.143		296.41	0.1176		296.41	0.0561		296.41	0.0845		296.41	0.0158		296.41	0.0182		296.41	0.1269		296.41	0.0889
296.67	0.1427		296.67	0.1171		296.67	0.0562		296.67	0.0845		296.67	0.0159		296.67	0.0182		296.67	0.1269		296.67	0.0883
296.92	0.1426		296.92	0.1161		296.92	0.0558		296.92	0.0871		296.92	0.016		296.92	0.0182		296.92	0.1268		296.92	0.0881
297.18	0.1424		297.18	0.1159		297.18	0.0555		297.18	0.0871		297.18	0.0157		297.18	0.0182		297.18	0.1269		297.18	0.089
297.44	0.1424		297.44	0.1156		297.44	0.0555		297.44	0.0872		297.44	0.0157		297.44	0.0183		297.44	0.1272		297.44	0.0905
297.69	0.1421		297.69	0.117		297.69	0.055		297.69	0.0872		297.69	0.0155		297.69	0.0184		297.69	0.1269		297.69	0.0902
297.95	0.1418		297.95	0.1177		297.95	0.0549		297.95	0.0847		297.95	0.0156		297.95	0.0185		297.95	0.1267		297.95	0.0887
298.21	0.1416		298.21	0.1172		298.21	0.0551		298.21	0.0873		298.21	0.0158		298.21	0.0184		298.21	0.1267		298.21	0.089
298.46	0.1416		298.46	0.1168		298.46	0.0551		298.46	0.0848		298.46	0.0159		298.46	0.0184		298.46	0.1265		298.46	0.0914
298.72	0.1415		298.72	0.1163		298.72	0.0553		298.72	0.0849		298.72	0.016		298.72	0.0184		298.72	0.1267		298.72	0.0912
298.97	0.1416		298.97	0.1162		298.97	0.0555		298.97	0.0849		298.97	0.0158		298.97	0.0186		298.97	0.1268		298.97	0.0907
299.23	0.1418		299.23	0.1171		299.23	0.0553		299.23	0.0875		299.23	0.016		299.23	0.0187		299.23	0.1266		299.23	0.0915
299.49	0.1417		299.49	0.1181		299.49	0.0552		299.49	0.085		299.49	0.0161		299.49	0.0188		299.49	0.1265		299.49	0.0902
299.74	0.1419		299.74	0.1178		299.74	0.0551		299.74	0.0851		299.74	0.0163		299.74	0.0188		299.74	0.1264		299.74	0.0916
300	0.1415		300	0.1174		300	0.055		300	0.0851		300	0.0166		300	0.0186		300	0.1263		300	0.0911
300.26	0.1414		300.26	0.1173		300.26	0.0552		300.26	0.0852		300.26	0.0162		300.26	0.0186		300.26	0.1267		300.26	0.0935
300.51	0.141		300.51	0.1171		300.51	0.0554		300.51	0.0852		300.51	0.0161		300.51	0.0186		300.51	0.1267		300.51	0.0914
300.77	0.1405		300.77	0.1182		300.77	0.0553		300.77	0.0877		300.77	0.0158		300.77	0.0187		300.77	0.1267		300.77	0.0907
301.03	0.1406		301.03	0.1192		301.03	0.0552		301.03	0.0878		301.03	0.0157		301.03	0.0188		301.03	0.1265		301.03	0.0917
301.28	0.1405		301.28	0.1186		301.28	0.0552		301.28	0.0878		301.28	0.016		301.28	0.0188		301.28	0.1261		301.28	0.0899
301.54	0.1405		301.54	0.1178		301.54	0.0551		301.54	0.0853		301.54	0.0162		301.54	0.0189		301.54	0.1261		301.54	0.0914
301.79	0.1406		301.79	0.1173		301.79	0.0553		301.79	0.0854		301.79	0.0161		301.79	0.019		301.79	0.1261		301.79	0.0938
302.05	0.1403		302.05	0.1176		302.05	0.0555		302.05	0.0879		302.05	0.016		302.05	0.0191		302.05	0.1263		302.05	0.0927
302.31	0.14		302.31	0.1186		302.31	0.0553		302.31	0.0855		302.31	0.016		302.31	0.0191		302.31	0.1261		302.31	0.0921
302.56	0.1397		302.56	0.1199		302.56	0.055		302.56	0.088		302.56	0.0159		302.56	0.0192		302.56	0.1259		302.56	0.0927
302.82	0.1395		302.82	0.119		302.82	0.0548		302.82	0.088		302.82	0.016		302.82	0.0192		302.82	0.1259		302.82	0.0909
303.08	0.1396		303.08	0.1183		303.08	0.0546		303.08	0.0856		303.08	0.0162		303.08	0.0192		303.08	0.1258		303.08	0.0911
303.33	0.1396		303.33	0.1179		303.33	0.0547		303.33	0.0857		303.33	0.016		303.33	0.0193		303.33	0.1259		303.33	0.0939
303.59	0.1397		303.59	0.1178		303.59	0.0549		303.59	0.0857		303.59	0.0159		303.59	0.0195		303.59	0.1259		303.59	0.0925
303.85	0.1395		303.85	0.1193		303.85	0.0547		303.85	0.0858		303.85	0.0159		303.85	0.0198		303.85	0.1258		303.85	0.0926
304.1	0.1392		304.1	0.12		304.1	0.0545		304.1	0.0883		304.1	0.0159		304.1	0.02		304.1	0.1255		304.1	0.0925
304.36	0.139		304.36	0.1197		304.36	0.0545		304.36	0.0859		304.36	0.016		304.36	0.0201		304.36	0.1255		304.36	0.0935
304.62	0.1389		304.62	0.1189		304.62	0.0544		304.62	0.0859		304.62	0.0163		304.62	0.02		304.62	0.1255		304.62	0.0941
304.87	0.139		304.87	0.1187		304.87	0.0546		304.87	0.086		304.87	0.0161		304.87	0.0201		304.87	0.1254		304.87	0.0952
305.13	0.1392		305.13	0.1185		305.13	0.0549		305.13	0.0885		305.13	0.0159		305.13	0.0203		305.13	0.1256		305.13	0.0945
305.38	0.1391		305.38	0.1196		305.38	0.0557		305.38	0.0861		305.38	0.0161		305.38	0.0206		305.38	0.1254		305.38	0.0929
305.64	0.1388		305.64	0.1205		305.64	0.0566		305.64	0.0886		305.64	0.0159		305.64	0.0209		305.64	0.1251		305.64	0.0934
305.9	0.1386		305.9	0.1199		305.9	0.0574		305.9	0.0887		305.9	0.0161		305.9	0.021		305.9	0.1252		305.9	0.0923
306.15	0.1385		306.15	0.1196		306.15	0.0581		306.15	0.0862		306.15	0.0163		306.15	0.0212		306.15	0.1251		306.15	0.0956
306.41	0.1386		306.41	0.119		306.41	0.0581		306.41	0.0863		306.41	0.0161		306.41	0.0213		306.41	0.1252		306.41	0.0944
306.67	0.1387		306.67	0.1187		306.67	0.0581		306.67	0.0889		306.67	0.0158		306.67	0.0216		306.67	0.1254		306.67	0.0934
306.92	0.1385		306.92	0.1196		306.92	0.0579		306.92	0.089		306.92	0.0157		306.92	0.0219		306.92	0.1251		306.92	0.0933
307.18	0.1383		307.18	0.1204		307.18	0.0577		307.18	0.089		307.18	0.0156		307.18	0.0221		307.18	0.1249		307.18	0.0939
307.44	0.1382		307.44	0.1197		307.44	0.0576		307.44	0.0866		307.44	0.0158		307.44	0.0222		307.44	0.1247		307.44	0.0923
307.69	0.1383		307.69	0.1193		307.69	0.0576		307.69	0.0891		307.69	0.0162		307.69	0.0223		307.69	0.1246		307.69	0.0938
307.95	0.1384		307.95	0.1193		307.95	0.0577		307.95	0.0867		307.95	0.016		307.95	0.0224		307.95	0.1248		307.95	0.0958
308.21	0.1384		308.21	0.1194		308.21	0.0577		308.21	0.0892		308.21	0.016		308.21	0.0226		308.21	0.1251		308.21	0.0951
308.46	0.1382		308.46	0.1208		308.46	0.0574		308.46	0.0893		308.46	0.016		308.46	0.0228		308.46	0.125		308.46	0.0956
308.72	0.1379		308.72	0.1221		308.72	0.0571		308.72	0.0893		308.72	0.0161		308.72	0.0229		308.72	0.1248		308.72	0.0937
308.97	0.1378		308.97	0.1216		308.97	0.0569		308.97	0.0869		308.97	0.0164		308.97	0.0228		308.97	0.1248		308.97	0.0952
309.23	0.1377		309.23	0.1207		309.23	0.0568		309.23	0.0895		309.23	0.0164		309.23	0.0228		309.23	0.1247		309.23	0.095
309.49	0.1379		309.49	0.1206		309.49	0.0569		309.49	0.0896		309.49	0.0163		309.49	0.0227		309.49	0.1249		309.49	0.0968
309.74	0.138		309.74	0.1201		309.74	0.057		309.74	0.0896		309.74	0.0161		309.74	0.0229		309.74	0.125		309.74	0.0956
310	0.1378		310	0.121		310	0.0568		310	0.0897		310	0.0161		310	0.0232		310	0.1248		310	0.0936
310.26	0.1376		310.26	0.1222		310.26	0.0567		310.26	0.0873		310.26	0.0162		310.26	0.0234		310.26	0.1246		310.26	0.094
310.51	0.1374		310.51	0.1216		310.51	0.0566		310.51	0.0873		310.51	0.0164		310.51	0.0234		310.51	0.1245		310.51	0.0929
310.77	0.1372		310.77	0.1216		310.77	0.0564		310.77	0.0899		310.77	0.0166		310.77	0.0234		310.77	0.1245		310.77	0.0961
311.03	0.1373		311.03	0.1215		311.03	0.0564		311.03	0.0875		311.03	0.0163		311.03	0.0235		311.03	0.1246		311.03	0.0948
311.28	0.1373		311.28	0.1214		311.28	0.0564		311.28	0.0876		311.28	0.0159		311.28	0.0236		311.28	0.1247		311.28	0.0947
311.54	0.1372		311.54	0.1223		311.54	0.0561		311.54	0.0901		311.54	0.0159		311.54	0.0239		311.54	0.1247		311.54	0.0952
311.79	0.137		311.79	0.1229		311.79	0.0558		311.79	0.0877		311.79	0.0159		311.79	0.0241		311.79	0.1249		311.79	0.0946
312.05	0.1369		312.05	0.1225		312.05	0.0557		312.05	0.0878		312.05	0.016		312.05	0.0242		312.05	0.1251		312.05	0.0953
312.31	0.1367		312.31	0.1215		312.31	0.0557		312.31	0.0903		312.31	0.0162		312.31	0.0242		312.31	0.1252		312.31	0.0961
312.56	0.1368		312.56	0.1213		312.56	0.0555		312.56	0.0904		312.56	0.016		312.56	0.0242		312.56	0.1252		312.56	0.0972
312.82	0.1369		312.82	0.1213		312.82	0.0554		312.82	0.0905		312.82	0.0158		312.82	0.0244		312.82	0.1249		312.82	0.0968
313.08	0.1367		313.08	0.1218		313.08	0.0551		313.08	0.0881		313.08	0.0159		313.08	0.0247		313.08	0.1244		313.08	0.0968
313.33	0.1366		313.33	0.1231		313.33	0.0546		313.33	0.0906		313.33	0.0159		313.33	0.0249		313.33	0.124		313.33	0.0963
313.59	0.1364		313.59	0.1227		313.59	0.0547		313.59	0.0907		313.59	0.0162		313.59	0.0251		313.59	0.1239		313.59	0.0961
313.85	0.1363		313.85	0.1217		313.85	0.0547		313.85	0.0907		313.85	0.0165		313.85	0.0252		313.85	0.1238		313.85	0.0949
314.1	0.1364		314.1	0.122		314.1	0.0548		314.1	0.0908		314.1	0.0163		314.1	0.0254		314.1	0.1239		314.1	0.0966
314.36	0.1365		314.36	0.1219		314.36	0.0549		314.36	0.0909		314.36	0.0162		314.36	0.0259		314.36	0.124		314.36	0.0968
314.62	0.1363		314.62	0.1227		314.62	0.0546		314.62	0.0909		314.62	0.0161		314.62	0.0263		314.62	0.1238		314.62	0.0961
314.87	0.1362		314.87	0.124		314.87	0.0544		314.87	0.0885		314.87	0.016		314.87	0.0267		314.87	0.1237		314.87	0.0964
315.13	0.1361		315.13	0.1233		315.13	0.0543		315.13	0.0911		315.13	0.0162		315.13	0.0269		315.13	0.1237		315.13	0.0949
315.38	0.136		315.38	0.1229		315.38	0.0543		315.38	0.0886		315.38	0.0164		315.38	0.027		315.38	0.1238		315.38	0.0955
315.64	0.1361		315.64	0.1231		315.64	0.0545		315.64	0.0912		315.64	0.0164		315.64	0.0271		315.64	0.1239		315.64	0.0979
315.9	0.1363		315.9	0.1228		315.9	0.0548		315.9	0.0913		315.9	0.0161		315.9	0.0273		315.9	0.1241		315.9	0.0974
316.15	0.136		316.15	0.1238		316.15	0.0548		316.15	0.0888		316.15	0.0161		316.15	0.0275		316.15	0.1238		316.15	0.0955
316.41	0.1359		316.41	0.1244		316.41	0.0547		316.41	0.0914		316.41	0.016		316.41	0.0288		316.41	0.1236		316.41	0.0967
316.67	0.1358		316.67	0.1237		316.67	0.0545		316.67	0.0914		316.67	0.0161		316.67	0.0299		316.67	0.1235		316.67	0.0955
316.92	0.1356		316.92	0.1228		316.92	0.0545		316.92	0.089		316.92	0.0163		316.92	0.031		316.92	0.1233		316.92	0.0967
317.18	0.1359		317.18	0.123		317.18	0.0545		317.18	0.0916		317.18	0.016		317.18	0.0321		317.18	0.1233		317.18	0.0955
317.44	0.136		317.44	0.123		317.44	0.0547		317.44	0.0892		317.44	0.0159		317.44	0.0322		317.44	0.1234		317.44	0.0956
317.69	0.1357		317.69	0.1238		317.69	0.0547		317.69	0.0892		317.69	0.0158		317.69	0.0323		317.69	0.1232		317.69	0.0968
317.95	0.1356		317.95	0.1247		317.95	0.0545		317.95	0.0893		317.95	0.0159		317.95	0.0324		317.95	0.123		317.95	0.0968
318.21	0.1354		318.21	0.1234		318.21	0.0545		318.21	0.0893		318.21	0.0162		318.21	0.0323		318.21	0.123		318.21	0.0955
318.46	0.1352		318.46	0.123		318.46	0.0545		318.46	0.0919		318.46	0.0164		318.46	0.0321		318.46	0.1229		318.46	0.0955
318.72	0.1354		318.72	0.1224		318.72	0.0547		318.72	0.0894		318.72	0.0163		318.72	0.032		318.72	0.1231		318.72	0.0955
318.97	0.1355		318.97	0.1224		318.97	0.055		318.97	0.092		318.97	0.016		318.97	0.0319		318.97	0.1233		318.97	0.0969
319.23	0.1353		319.23	0.1233		319.23	0.0547		319.23	0.092		319.23	0.016		319.23	0.032		319.23	0.1231		319.23	0.0958
319.49	0.1352		319.49	0.1241		319.49	0.0545		319.49	0.0896		319.49	0.016		319.49	0.032		319.49	0.1229		319.49	0.0975
319.74	0.1352		319.74	0.1234		319.74	0.0545		319.74	0.0896		319.74	0.0162		319.74	0.0317		319.74	0.1228		319.74	0.0965
320	0.1351		320	0.1227		320	0.0544		320	0.0922		320	0.0164		320	0.0314		320	0.1227		320	0.0969
320.26	0.1353		320.26	0.1227		320.26	0.0547		320.26	0.0923		320.26	0.0161		320.26	0.0311		320.26	0.1226		320.26	0.0997
320.51	0.1354		320.51	0.1226		320.51	0.055		320.51	0.0898		320.51	0.016		320.51	0.0309		320.51	0.1226		320.51	0.0977
320.77	0.1352		320.77	0.1237		320.77	0.0549		320.77	0.0899		320.77	0.0159		320.77	0.0309		320.77	0.1222		320.77	0.0983
321.03	0.135		321.03	0.1246		321.03	0.0546		321.03	0.0899		321.03	0.016		321.03	0.0308		321.03	0.122		321.03	0.0971
321.28	0.1349		321.28	0.124		321.28	0.0545		321.28	0.0924		321.28	0.0163		321.28	0.0306		321.28	0.1219		321.28	0.0981
321.54	0.1349		321.54	0.1233		321.54	0.0545		321.54	0.0925		321.54	0.0163		321.54	0.0305		321.54	0.1217		321.54	0.0974
321.79	0.1351		321.79	0.1234		321.79	0.0548		321.79	0.0926		321.79	0.0161		321.79	0.0291		321.79	0.1218		321.79	0.0987
322.05	0.1354		322.05	0.1237		322.05	0.055		322.05	0.0926		322.05	0.0159		322.05	0.028		322.05	0.1219		322.05	0.0977
322.31	0.1352		322.31	0.1249		322.31	0.0549		322.31	0.0901		322.31	0.0158		322.31	0.027		322.31	0.1218		322.31	0.0981
322.56	0.135		322.56	0.1259		322.56	0.0547		322.56	0.0902		322.56	0.0159		322.56	0.0259		322.56	0.1216		322.56	0.0993
322.82	0.1349		322.82	0.1258		322.82	0.0547		322.82	0.0902		322.82	0.0162		322.82	0.026		322.82	0.1216		322.82	0.0988
323.08	0.1348		323.08	0.1258		323.08	0.0548		323.08	0.0927		323.08	0.0164		323.08	0.026		323.08	0.1215		323.08	0.0992
323.33	0.1351		323.33	0.126		323.33	0.055		323.33	0.0903		323.33	0.0163		323.33	0.026		323.33	0.1216		323.33	0.1018
323.59	0.1353		323.59	0.1268		323.59	0.0552		323.59	0.0904		323.59	0.0161		323.59	0.0262		323.59	0.1217		323.59	0.0995
323.85	0.1352		323.85	0.1279		323.85	0.0548		323.85	0.0929		323.85	0.0159		323.85	0.0263		323.85	0.1214		323.85	0.099
324.1	0.1351		324.1	0.1291		324.1	0.0544		324.1	0.0904		324.1	0.0159		324.1	0.0265		324.1	0.1213		324.1	0.0983
324.36	0.135		324.36	0.129		324.36	0.0543		324.36	0.0904		324.36	0.0158		324.36	0.0265		324.36	0.1213		324.36	0.0979
324.62	0.1349		324.62	0.128		324.62	0.0543		324.62	0.0905		324.62	0.0158		324.62	0.0264		324.62	0.1212		324.62	0.0983
324.87	0.135		324.87	0.1282		324.87	0.0544		324.87	0.093		324.87	0.0158		324.87	0.0264		324.87	0.1214		324.87	0.0993
325.13	0.1352		325.13	0.1281		325.13	0.0547		325.13	0.0931		325.13	0.0157		325.13	0.0266		325.13	0.1215		325.13	0.1
325.38	0.1351		325.38	0.1287		325.38	0.0545		325.38	0.0931		325.38	0.0159		325.38	0.0269		325.38	0.1211		325.38	0.0983
325.64	0.1349		325.64	0.1295		325.64	0.0544		325.64	0.0931		325.64	0.0162		325.64	0.0272		325.64	0.121		325.64	0.0979
325.9	0.1348		325.9	0.1284		325.9	0.0544		325.9	0.0931		325.9	0.0164		325.9	0.0272		325.9	0.1209		325.9	0.0982
326.15	0.1347		326.15	0.1273		326.15	0.0544		326.15	0.0907		326.15	0.0167		326.15	0.0272		326.15	0.1208		326.15	0.0994
326.41	0.1348		326.41	0.1271		326.41	0.0548		326.41	0.0907		326.41	0.0163		326.41	0.0273		326.41	0.1211		326.41	0.1004
326.67	0.1349		326.67	0.127		326.67	0.0551		326.67	0.0933		326.67	0.016		326.67	0.0275		326.67	0.1212		326.67	0.1003
326.92	0.1349		326.92	0.1281		326.92	0.0549		326.92	0.0933		326.92	0.0159		326.92	0.0278		326.92	0.121		326.92	0.0998
327.18	0.1348		327.18	0.1289		327.18	0.0547		327.18	0.0908		327.18	0.0159		327.18	0.0281		327.18	0.1208		327.18	0.1008
327.44	0.1347		327.44	0.1281		327.44	0.0545		327.44	0.0934		327.44	0.016		327.44	0.0282		327.44	0.1207		327.44	0.1007
327.69	0.1347		327.69	0.1273		327.69	0.0543		327.69	0.0934		327.69	0.0163		327.69	0.0282		327.69	0.1206		327.69	0.1022
327.95	0.1348		327.95	0.1267		327.95	0.0546		327.95	0.091		327.95	0.0161		327.95	0.0281		327.95	0.1207		327.95	0.103
328.21	0.1349		328.21	0.1266		328.21	0.0548		328.21	0.0935		328.21	0.0158		328.21	0.0281		328.21	0.1208		328.21	0.1027
328.46	0.1347		328.46	0.1273		328.46	0.0547		328.46	0.0911		328.46	0.0159		328.46	0.0282		328.46	0.1206		328.46	0.1009
328.72	0.1346		328.72	0.1283		328.72	0.0547		328.72	0.0912		328.72	0.0157		328.72	0.0282		328.72	0.1204		328.72	0.1014
328.97	0.1344		328.97	0.1281		328.97	0.0545		328.97	0.0912		328.97	0.016		328.97	0.0281		328.97	0.1204		328.97	0.1013
329.23	0.1342		329.23	0.1268		329.23	0.0545		329.23	0.0938		329.23	0.0161		329.23	0.028		329.23	0.1204		329.23	0.1017
329.49	0.1345		329.49	0.1261		329.49	0.0547		329.49	0.0939		329.49	0.0159		329.49	0.028		329.49	0.1206		329.49	0.1011
329.74	0.1345		329.74	0.1261		329.74	0.0549		329.74	0.0914		329.74	0.0158		329.74	0.0281		329.74	0.1208		329.74	0.1007
330	0.1343		330	0.1262		330	0.0548		330	0.094		330	0.0158		330	0.0282		330	0.1206		330	0.1014
330.26	0.1342		330.26	0.1273		330.26	0.055		330.26	0.0915		330.26	0.0159		330.26	0.0284		330.26	0.1204		330.26	0.1017
330.51	0.134		330.51	0.127		330.51	0.0549		330.51	0.094		330.51	0.0163		330.51	0.0283		330.51	0.1203		330.51	0.1008
330.77	0.1339		330.77	0.1255		330.77	0.0548		330.77	0.0916		330.77	0.0164		330.77	0.0281		330.77	0.1202		330.77	0.103
331.03	0.134		331.03	0.1252		331.03	0.055		331.03	0.0916		331.03	0.0163		331.03	0.028		331.03	0.1203		331.03	0.1035
331.28	0.1341		331.28	0.1245		331.28	0.0549		331.28	0.0917		331.28	0.0162		331.28	0.028		331.28	0.1203		331.28	0.103
331.54	0.1338		331.54	0.1252		331.54	0.0548		331.54	0.0942		331.54	0.016		331.54	0.0281		331.54	0.1201		331.54	0.1021
331.79	0.1336		331.79	0.1264		331.79	0.0546		331.79	0.0942		331.79	0.0158		331.79	0.0282		331.79	0.1199		331.79	0.1007
332.05	0.1335		332.05	0.1261		332.05	0.0546		332.05	0.0943		332.05	0.016		332.05	0.0281		332.05	0.1198		332.05	0.1023
332.31	0.1334		332.31	0.1263		332.31	0.0546		332.31	0.0943		332.31	0.0159		332.31	0.028		332.31	0.1197		332.31	0.1035
332.56	0.1336		332.56	0.1265		332.56	0.0548		332.56	0.0944		332.56	0.0158		332.56	0.0279		332.56	0.1198		332.56	0.1047
332.82	0.1336		332.82	0.1266		332.82	0.0551		332.82	0.0919		332.82	0.0158		332.82	0.0279		332.82	0.12		332.82	0.1044
333.08	0.1334		333.08	0.1277		333.08	0.0549		333.08	0.0945		333.08	0.0158		333.08	0.0281		333.08	0.1198		333.08	0.1038
333.33	0.1332		333.33	0.1284		333.33	0.0548		333.33	0.092		333.33	0.016		333.33	0.028		333.33	0.1196		333.33	0.1022
333.59	0.1331		333.59	0.127		333.59	0.0547		333.59	0.0921		333.59	0.0162		333.59	0.028		333.59	0.1196		333.59	0.1023
333.85	0.133		333.85	0.126		333.85	0.0547		333.85	0.0946		333.85	0.0164		333.85	0.0279		333.85	0.1195		333.85	0.1035
334.1	0.1332		334.1	0.1257		334.1	0.0549		334.1	0.0947		334.1	0.0164		334.1	0.0278		334.1	0.1197		334.1	0.1048
334.36	0.1333		334.36	0.125		334.36	0.055		334.36	0.0948		334.36	0.0161		334.36	0.0279		334.36	0.1198		334.36	0.1057
334.62	0.1331		334.62	0.126		334.62	0.0549		334.62	0.0923		334.62	0.0162		334.62	0.028		334.62	0.1198		334.62	0.1053
334.87	0.1329		334.87	0.1269		334.87	0.0548		334.87	0.0948		334.87	0.016		334.87	0.0281		334.87	0.1196		334.87	0.1041
335.13	0.1329		335.13	0.126		335.13	0.0548		335.13	0.0949		335.13	0.016		335.13	0.0281		335.13	0.1195		335.13	0.104
335.38	0.133		335.38	0.1255		335.38	0.0549		335.38	0.095		335.38	0.0162		335.38	0.0279		335.38	0.1195		335.38	0.1061
335.64	0.1331		335.64	0.1252		335.64	0.0559		335.64	0.0925		335.64	0.016		335.64	0.0278		335.64	0.1196		335.64	0.1054
335.9	0.1334		335.9	0.1245		335.9	0.0566		335.9	0.0926		335.9	0.0161		335.9	0.0279		335.9	0.1198		335.9	0.1044
336.15	0.1331		336.15	0.1249		336.15	0.057		336.15	0.0927		336.15	0.0159		336.15	0.0281		336.15	0.1196		336.15	0.1041
336.41	0.133		336.41	0.1266		336.41	0.0572		336.41	0.0927		336.41	0.0158		336.41	0.0283		336.41	0.1195		336.41	0.1044
336.67	0.1329		336.67	0.1265		336.67	0.057		336.67	0.0928		336.67	0.0159		336.67	0.0285		336.67	0.1194		336.67	0.106
336.92	0.1329		336.92	0.1264		336.92	0.0569		336.92	0.0953		336.92	0.016		336.92	0.0286		336.92	0.1193		336.92	0.1062
337.18	0.133		337.18	0.1265		337.18	0.0569		337.18	0.0954		337.18	0.0161		337.18	0.0288		337.18	0.1194		337.18	0.1074
337.44	0.1331		337.44	0.1253		337.44	0.0571		337.44	0.093		337.44	0.0161		337.44	0.0291		337.44	0.1196		337.44	0.1083
337.69	0.1329		337.69	0.1258		337.69	0.0572		337.69	0.0955		337.69	0.0161		337.69	0.0293		337.69	0.1193		337.69	0.1066
337.95	0.1326		337.95	0.1266		337.95	0.0564		337.95	0.093		337.95	0.016		337.95	0.0295		337.95	0.1192		337.95	0.107
338.21	0.1326		338.21	0.1263		338.21	0.0564		338.21	0.0931		338.21	0.0161		338.21	0.0295		338.21	0.1192		338.21	0.108
338.46	0.1325		338.46	0.1263		338.46	0.0564		338.46	0.0957		338.46	0.0162		338.46	0.0295		338.46	0.1191		338.46	0.1089
338.72	0.1326		338.72	0.1264		338.72	0.0564		338.72	0.0932		338.72	0.016		338.72	0.0297		338.72	0.1194		338.72	0.1093
338.97	0.1328		338.97	0.1262		338.97	0.0575		338.97	0.0958		338.97	0.016		338.97	0.0299		338.97	0.1194		338.97	0.1075
339.23	0.1327		339.23	0.127		339.23	0.0575		339.23	0.0934		339.23	0.0159		339.23	0.0303		339.23	0.1192		339.23	0.1083
339.49	0.1325		339.49	0.1276		339.49	0.0569		339.49	0.0934		339.49	0.0159		339.49	0.0307		339.49	0.1191		339.49	0.1068
339.74	0.1324		339.74	0.1271		339.74	0.0563		339.74	0.096		339.74	0.0161		339.74	0.0309		339.74	0.1191		339.74	0.1074
340	0.1325		340	0.1267		340	0.0554		340	0.096		340	0.0162		340	0.031		340	0.1191		340	0.1095
340.26	0.1326		340.26	0.1267		340.26	0.0557		340.26	0.0936		340.26	0.0162		340.26	0.0311		340.26	0.1193		340.26	0.1098
340.51	0.1328		340.51	0.1266		340.51	0.0557		340.51	0.0937		340.51	0.0161		340.51	0.0314		340.51	0.1194		340.51	0.1108
340.77	0.1326		340.77	0.1275		340.77	0.0557		340.77	0.0963		340.77	0.0161		340.77	0.0316		340.77	0.1192		340.77	0.1091
341.03	0.1323		341.03	0.1283		341.03	0.0561		341.03	0.0938		341.03	0.0161		341.03	0.0318		341.03	0.119		341.03	0.11
341.28	0.1321		341.28	0.1278		341.28	0.0559		341.28	0.0939		341.28	0.0164		341.28	0.0319		341.28	0.1189		341.28	0.1087
341.54	0.1319		341.54	0.1274		341.54	0.0563		341.54	0.0964		341.54	0.0165		341.54	0.0319		341.54	0.1188		341.54	0.1112
341.79	0.132		341.79	0.1276		341.79	0.0566		341.79	0.0965		341.79	0.0164		341.79	0.032		341.79	0.119		341.79	0.1109
342.05	0.1321		342.05	0.1273		342.05	0.0562		342.05	0.0966		342.05	0.0163		342.05	0.032		342.05	0.1191		342.05	0.1108
342.31	0.1318		342.31	0.1282		342.31	0.0557		342.31	0.0941		342.31	0.0161		342.31	0.0322		342.31	0.119		342.31	0.1109
342.56	0.1317		342.56	0.129		342.56	0.0552		342.56	0.0967		342.56	0.016		342.56	0.0323		342.56	0.1188		342.56	0.1086
342.82	0.1317		342.82	0.128		342.82	0.055		342.82	0.0943		342.82	0.016		342.82	0.0322		342.82	0.1188		342.82	0.108
343.08	0.1317		343.08	0.1272		343.08	0.055		343.08	0.0944		343.08	0.0163		343.08	0.0324		343.08	0.1187		343.08	0.1093
343.33	0.1318		343.33	0.127		343.33	0.0552		343.33	0.0944		343.33	0.0162		343.33	0.0326		343.33	0.1188		343.33	0.108
343.59	0.1319		343.59	0.1273		343.59	0.0553		343.59	0.0945		343.59	0.0162		343.59	0.033		343.59	0.119		343.59	0.108
343.85	0.1317		343.85	0.1283		343.85	0.0551		343.85	0.0971		343.85	0.0163		343.85	0.0336		343.85	0.1188		343.85	0.108
344.1	0.1316		344.1	0.1294		344.1	0.0555		344.1	0.0972		344.1	0.016		344.1	0.0337		344.1	0.1187		344.1	0.1081
344.36	0.1316		344.36	0.1286		344.36	0.0556		344.36	0.0972		344.36	0.0161		344.36	0.0336		344.36	0.1186		344.36	0.1093
344.62	0.1316		344.62	0.1275		344.62	0.0557		344.62	0.0973		344.62	0.0163		344.62	0.0335		344.62	0.1186		344.62	0.108
344.87	0.1318		344.87	0.1274		344.87	0.056		344.87	0.0949		344.87	0.0162		344.87	0.0334		344.87	0.1187		344.87	0.108
345.13	0.132		345.13	0.1273		345.13	0.0557		345.13	0.0975		345.13	0.016		345.13	0.0336		345.13	0.1187		345.13	0.108
345.38	0.1318		345.38	0.1273		345.38	0.0554		345.38	0.0976		345.38	0.016		345.38	0.0338		345.38	0.1185		345.38	0.1093
345.64	0.1317		345.64	0.1281		345.64	0.0552		345.64	0.0951		345.64	0.0158		345.64	0.034		345.64	0.1183		345.64	0.1081
345.9	0.1317		345.9	0.1273		345.9	0.0551		345.9	0.0952		345.9	0.016		345.9	0.034		345.9	0.1182		345.9	0.1096
346.15	0.1317		346.15	0.1265		346.15	0.055		346.15	0.0953		346.15	0.0163		346.15	0.0341		346.15	0.1181		346.15	0.11
346.41	0.132		346.41	0.1262		346.41	0.0551		346.41	0.0954		346.41	0.0161		346.41	0.0342		346.41	0.1184		346.41	0.1102
346.67	0.1323		346.67	0.126		346.67	0.0553		346.67	0.0955		346.67	0.0159		346.67	0.0344		346.67	0.1185		346.67	0.1107
346.92	0.1322		346.92	0.1266		346.92	0.0552		346.92	0.0955		346.92	0.0159		346.92	0.0347		346.92	0.1183		346.92	0.111
347.18	0.1321		347.18	0.1273		347.18	0.0551		347.18	0.0981		347.18	0.0159		347.18	0.0349		347.18	0.1181		347.18	0.1115
347.44	0.1321		347.44	0.1267		347.44	0.0552		347.44	0.0981		347.44	0.0161		347.44	0.0351		347.44	0.118		347.44	0.1109
347.69	0.1321		347.69	0.1261		347.69	0.0552		347.69	0.0957		347.69	0.0165		347.69	0.0353		347.69	0.118		347.69	0.1109
347.95	0.1324		347.95	0.1258		347.95	0.0553		347.95	0.0958		347.95	0.0163		347.95	0.0354		347.95	0.1182		347.95	0.1107
348.21	0.1325		348.21	0.1257		348.21	0.0555		348.21	0.0984		348.21	0.016		348.21	0.0357		348.21	0.1184		348.21	0.1112
348.46	0.1324		348.46	0.1266		348.46	0.0553		348.46	0.0959		348.46	0.0159		348.46	0.0357		348.46	0.1182		348.46	0.1125
348.72	0.1321		348.72	0.1274		348.72	0.0551		348.72	0.0985		348.72	0.0158		348.72	0.0356		348.72	0.1179		348.72	0.1115
348.97	0.1321		348.97	0.1268		348.97	0.0551		348.97	0.0986		348.97	0.0161		348.97	0.0355		348.97	0.1179		348.97	0.1094
349.23	0.132		349.23	0.1256		349.23	0.0551		349.23	0.0986		349.23	0.0165		349.23	0.0351		349.23	0.1178		349.23	0.1118
349.49	0.1321		349.49	0.1255		349.49	0.0554		349.49	0.0962		349.49	0.0164		349.49	0.0352		349.49	0.118		349.49	0.1114
349.74	0.1322		349.74	0.1251		349.74	0.0556		349.74	0.0963		349.74	0.0164		349.74	0.0354		349.74	0.1182		349.74	0.1129
350	0.1319		350	0.1262		350	0.0554		350	0.0988		350	0.0163		350	0.0357		350	0.1181		350	0.1131
350.26	0.1316		350.26	0.1274		350.26	0.0552		350.26	0.0964		350.26	0.0162		350.26	0.036		350.26	0.1179		350.26	0.1108
350.51	0.1314		350.51	0.1268		350.51	0.0551		350.51	0.0965		350.51	0.0164		350.51	0.0361		350.51	0.1178		350.51	0.1115
350.77	0.1314		350.77	0.1262		350.77	0.055		350.77	0.099		350.77	0.0163		350.77	0.0363		350.77	0.1178		350.77	0.1096
351.03	0.1315		351.03	0.126		351.03	0.0553		351.03	0.0991		351.03	0.0161		351.03	0.0364		351.03	0.1178		351.03	0.1104
351.28	0.1316		351.28	0.1259		351.28	0.0556		351.28	0.0967		351.28	0.016		351.28	0.0368		351.28	0.118		351.28	0.1108
351.54	0.1314		351.54	0.1266		351.54	0.0555		351.54	0.0993		351.54	0.0161		351.54	0.0371		351.54	0.1178		351.54	0.1118
351.79	0.131		351.79	0.1276		351.79	0.0554		351.79	0.0993		351.79	0.0161		351.79	0.0373		351.79	0.1176		351.79	0.1112
352.05	0.1308		352.05	0.1266		352.05	0.0554		352.05	0.0994		352.05	0.0163		352.05	0.0373		352.05	0.1176		352.05	0.1121
352.31	0.1307		352.31	0.1259		352.31	0.0553		352.31	0.0995		352.31	0.0163		352.31	0.0372		352.31	0.1175		352.31	0.1117
352.56	0.1308		352.56	0.126		352.56	0.0555		352.56	0.0995		352.56	0.016		352.56	0.0371		352.56	0.1177		352.56	0.1107
352.82	0.1309		352.82	0.1265		352.82	0.0556		352.82	0.0996		352.82	0.0159		352.82	0.0372		352.82	0.118		352.82	0.1132
353.08	0.1306		353.08	0.1277		353.08	0.0556		353.08	0.0997		353.08	0.016		353.08	0.0374		353.08	0.1179		353.08	0.1142
353.33	0.1302		353.33	0.1289		353.33	0.0554		353.33	0.0972		353.33	0.0159		353.33	0.0376		353.33	0.1176		353.33	0.1128
353.59	0.13		353.59	0.1282		353.59	0.0552		353.59	0.0973		353.59	0.0161		353.59	0.0377		353.59	0.1175		353.59	0.1123
353.85	0.1298		353.85	0.1273		353.85	0.0552		353.85	0.0974		353.85	0.0162		353.85	0.0379		353.85	0.1174		353.85	0.1133
354.1	0.1298		354.1	0.1274		354.1	0.0551		354.1	0.0974		354.1	0.0161		354.1	0.0383		354.1	0.1174		354.1	0.112
354.36	0.1298		354.36	0.1272		354.36	0.0553		354.36	0.1		354.36	0.016		354.36	0.0388		354.36	0.1176		354.36	0.1135
354.62	0.1295		354.62	0.1281		354.62	0.0552		354.62	0.0975		354.62	0.016		354.62	0.0394		354.62	0.1176		354.62	0.1143
354.87	0.1293		354.87	0.1286		354.87	0.055		354.87	0.1001		354.87	0.016		354.87	0.0399		354.87	0.1174		354.87	0.114
355.13	0.1292		355.13	0.1276		355.13	0.0551		355.13	0.1001		355.13	0.0161		355.13	0.0401		355.13	0.1174		355.13	0.1135
355.38	0.1291		355.38	0.1266		355.38	0.0551		355.38	0.1001		355.38	0.0163		355.38	0.0402		355.38	0.1174		355.38	0.1139
355.64	0.1293		355.64	0.1264		355.64	0.0553		355.64	0.1002		355.64	0.0162		355.64	0.0403		355.64	0.1175		355.64	0.1125
355.9	0.1296		355.9	0.1263		355.9	0.0556		355.9	0.1002		355.9	0.0161		355.9	0.0403		355.9	0.1178		355.9	0.113
356.15	0.1295		356.15	0.1271		356.15	0.0554		356.15	0.0978		356.15	0.0164		356.15	0.0404		356.15	0.1179		356.15	0.1149
356.41	0.1294		356.41	0.1282		356.41	0.0553		356.41	0.0978		356.41	0.0164		356.41	0.0408		356.41	0.1177		356.41	0.1132
356.67	0.1295		356.67	0.1273		356.67	0.0552		356.67	0.0978		356.67	0.0166		356.67	0.0411		356.67	0.1176		356.67	0.1139
356.92	0.1296		356.92	0.1265		356.92	0.0551		356.92	0.0979		356.92	0.0167		356.92	0.0413		356.92	0.1174		356.92	0.1142
357.18	0.1298		357.18	0.1264		357.18	0.0554		357.18	0.1005		357.18	0.0163		357.18	0.0418		357.18	0.1173		357.18	0.1146
357.44	0.13		357.44	0.1264		357.44	0.0555		357.44	0.1005		357.44	0.0161		357.44	0.042		357.44	0.1175		357.44	0.1143
357.69	0.1299		357.69	0.1274		357.69	0.0554		357.69	0.0981		357.69	0.0159		357.69	0.0422		357.69	0.1174		357.69	0.1147
357.95	0.1296		357.95	0.1283		357.95	0.0554		357.95	0.1007		357.95	0.0157		357.95	0.0423		357.95	0.1172		357.95	0.1143
358.21	0.1297		358.21	0.1273		358.21	0.0552		358.21	0.1007		358.21	0.0157		358.21	0.0423		358.21	0.1171		358.21	0.1134
358.46	0.1295		358.46	0.1266		358.46	0.0553		358.46	0.1008		358.46	0.0159		358.46	0.0421		358.46	0.117		358.46	0.1145
358.72	0.1297		358.72	0.1272		358.72	0.0553		358.72	0.0984		358.72	0.0159		358.72	0.042		358.72	0.1172		358.72	0.1148
358.97	0.1303		358.97	0.1274		358.97	0.0555		358.97	0.101		358.97	0.0158		358.97	0.042		358.97	0.1172		358.97	0.1148
359.23	0.1303		359.23	0.1286		359.23	0.0553		359.23	0.0985		359.23	0.016		359.23	0.042		359.23	0.117		359.23	0.116
359.49	0.1305		359.49	0.1292		359.49	0.055		359.49	0.1011		359.49	0.0158		359.49	0.0418		359.49	0.1169		359.49	0.1169
359.74	0.1307		359.74	0.1275		359.74	0.055		359.74	0.0986		359.74	0.016		359.74	0.0415		359.74	0.1169		359.74	0.1163
360	0.1305		360	0.1265		360	0.055		360	0.1012		360	0.0161		360	0.0411		360	0.117		360	0.116
360.26	0.1305		360.26	0.1264		360.26	0.0552		360.26	0.1013		360.26	0.0159		360.26	0.0406		360.26	0.1172		360.26	0.1148
360.51	0.1307		360.51	0.1268		360.51	0.0554		360.51	0.1013		360.51	0.016		360.51	0.0405		360.51	0.1173		360.51	0.1173
360.77	0.1306		360.77	0.128		360.77	0.0554		360.77	0.0989		360.77	0.0159		360.77	0.0405		360.77	0.1171		360.77	0.1186
361.03	0.1305		361.03	0.129		361.03	0.0552		361.03	0.0989		361.03	0.016		361.03	0.0405		361.03	0.117		361.03	0.1182
361.28	0.1306		361.28	0.1283		361.28	0.0552		361.28	0.0989		361.28	0.0163		361.28	0.0406		361.28	0.1169		361.28	0.1178
361.54	0.1302		361.54	0.1273		361.54	0.0552		361.54	0.099		361.54	0.0164		361.54	0.0405		361.54	0.1169		361.54	0.1179
361.79	0.13		361.79	0.1274		361.79	0.0553		361.79	0.0991		361.79	0.0163		361.79	0.0401		361.79	0.117		361.79	0.1165
362.05	0.1297		362.05	0.1271		362.05	0.0554		362.05	0.1016		362.05	0.0161		362.05	0.0398		362.05	0.1172		362.05	0.1187
362.31	0.1292		362.31	0.1281		362.31	0.0552		362.31	0.0992		362.31	0.0158		362.31	0.0394		362.31	0.117		362.31	0.118
362.56	0.1289		362.56	0.1291		362.56	0.0551		362.56	0.0992		362.56	0.0158		362.56	0.039		362.56	0.1168		362.56	0.1182
362.82	0.1288		362.82	0.1281		362.82	0.0551		362.82	0.0993		362.82	0.0159		362.82	0.0389		362.82	0.1168		362.82	0.1166
363.08	0.1288		363.08	0.1274		363.08	0.0551		363.08	0.0993		363.08	0.0162		363.08	0.0388		363.08	0.1168		363.08	0.1169
363.33	0.1289		363.33	0.1274		363.33	0.0554		363.33	0.0994		363.33	0.016		363.33	0.0388		363.33	0.1169		363.33	0.1173
363.59	0.1291		363.59	0.1273		363.59	0.0556		363.59	0.0995		363.59	0.0158		363.59	0.0392		363.59	0.1172		363.59	0.12
363.85	0.1288		363.85	0.1284		363.85	0.0555		363.85	0.102		363.85	0.0158		363.85	0.0397		363.85	0.117		363.85	0.1211
364.1	0.1286		364.1	0.1293		364.1	0.0552		364.1	0.102		364.1	0.0157		364.1	0.0402		364.1	0.1167		364.1	0.1208
364.36	0.1286		364.36	0.1286		364.36	0.0551		364.36	0.1021		364.36	0.0161		364.36	0.0405		364.36	0.1166		364.36	0.1204
364.62	0.1286		364.62	0.1278		364.62	0.055		364.62	0.0997		364.62	0.0164		364.62	0.0407		364.62	0.1165		364.62	0.1207
364.87	0.1288		364.87	0.1273		364.87	0.0552		364.87	0.0997		364.87	0.0164		364.87	0.0407		364.87	0.1167		364.87	0.1193
365.13	0.129		365.13	0.1275		365.13	0.0555		365.13	0.1023		365.13	0.0162		365.13	0.0409		365.13	0.117		365.13	0.1214
365.38	0.1287		365.38	0.1287		365.38	0.0553		365.38	0.0998		365.38	0.0161		365.38	0.0411		365.38	0.1168		365.38	0.1218
365.64	0.1284		365.64	0.1294		365.64	0.0551		365.64	0.1024		365.64	0.0159		365.64	0.0412		365.64	0.1165		365.64	0.12
365.9	0.1284		365.9	0.1289		365.9	0.0551		365.9	0.0999		365.9	0.0161		365.9	0.0412		365.9	0.1165		365.9	0.1208
366.15	0.1283		366.15	0.1283		366.15	0.0551		366.15	0.1		366.15	0.0162		366.15	0.0411		366.15	0.1164		366.15	0.1193
366.41	0.1283		366.41	0.128		366.41	0.0553		366.41	0.1		366.41	0.0159		366.41	0.041		366.41	0.1166		366.41	0.1199
366.67	0.1286		366.67	0.1278		366.67	0.0555		366.67	0.1001		366.67	0.0159		366.67	0.0411		366.67	0.1168		366.67	0.1208
366.92	0.1283		366.92	0.1288		366.92	0.0553		366.92	0.1001		366.92	0.0158		366.92	0.0412		366.92	0.1166		366.92	0.1223
367.18	0.128		367.18	0.1295		367.18	0.0551		367.18	0.1027		367.18	0.0158		367.18	0.0414		367.18	0.1166		367.18	0.1233
367.44	0.128		367.44	0.1289		367.44	0.055		367.44	0.1027		367.44	0.0161		367.44	0.0413		367.44	0.1169		367.44	0.1229
367.69	0.1279		367.69	0.1284		367.69	0.055		367.69	0.1028		367.69	0.0163		367.69	0.0412		367.69	0.1169		367.69	0.1213
367.95	0.1282		367.95	0.1282		367.95	0.0552		367.95	0.1029		367.95	0.0161		367.95	0.0412		367.95	0.1171		367.95	0.1213
368.21	0.1283		368.21	0.1283		368.21	0.0554		368.21	0.1004		368.21	0.0159		368.21	0.0412		368.21	0.1172		368.21	0.1237
368.46	0.1281		368.46	0.129		368.46	0.0552		368.46	0.103		368.46	0.0161		368.46	0.0414		368.46	0.1168		368.46	0.1234
368.72	0.1279		368.72	0.13		368.72	0.055		368.72	0.1005		368.72	0.0159		368.72	0.0414		368.72	0.1166		368.72	0.1233
368.97	0.1278		368.97	0.1289		368.97	0.0551		368.97	0.1006		368.97	0.0162		368.97	0.0412		368.97	0.1166		368.97	0.1234
369.23	0.1279		369.23	0.1281		369.23	0.055		369.23	0.1006		369.23	0.0162		369.23	0.0407		369.23	0.1165		369.23	0.1224
369.49	0.128		369.49	0.1281		369.49	0.0552		369.49	0.1032		369.49	0.016		369.49	0.0404		369.49	0.1167		369.49	0.1218
369.74	0.1281		369.74	0.1283		369.74	0.0554		369.74	0.1032		369.74	0.0158		369.74	0.0402		369.74	0.117		369.74	0.1228
370	0.1279		370	0.1295		370	0.0552		370	0.1008		370	0.0159		370	0.0401		370	0.1169		370	0.1225
370.26	0.1277		370.26	0.1304		370.26	0.0551		370.26	0.1033		370.26	0.016		370.26	0.0403		370.26	0.1169		370.26	0.1227
370.51	0.1277		370.51	0.1299		370.51	0.0551		370.51	0.1033		370.51	0.0161		370.51	0.0403		370.51	0.1168		370.51	0.1237
370.77	0.1277		370.77	0.1286		370.77	0.0551		370.77	0.1034		370.77	0.0163		370.77	0.0403		370.77	0.1167		370.77	0.1222
371.03	0.1279		371.03	0.1284		371.03	0.0553		371.03	0.1009		371.03	0.016		371.03	0.0405		371.03	0.1168		371.03	0.1224
371.28	0.1281		371.28	0.1282		371.28	0.0554		371.28	0.101		371.28	0.0158		371.28	0.0408		371.28	0.1169		371.28	0.1248
371.54	0.1279		371.54	0.1289		371.54	0.0552		371.54	0.1035		371.54	0.0158		371.54	0.0411		371.54	0.1169		371.54	0.1259
371.79	0.1278		371.79	0.13		371.79	0.055		371.79	0.101		371.79	0.0159		371.79	0.0414		371.79	0.1168		371.79	0.1241
372.05	0.1278		372.05	0.1297		372.05	0.055		372.05	0.1011		372.05	0.016		372.05	0.0415		372.05	0.117		372.05	0.1237
372.31	0.1278		372.31	0.1289		372.31	0.055		372.31	0.1011		372.31	0.0162		372.31	0.0415		372.31	0.1172		372.31	0.1249
372.56	0.128		372.56	0.1288		372.56	0.0552		372.56	0.1012		372.56	0.0161		372.56	0.0415		372.56	0.1175		372.56	0.1238
372.82	0.1281		372.82	0.1287		372.82	0.0554		372.82	0.1013		372.82	0.0159		372.82	0.0418		372.82	0.1177		372.82	0.1258
373.08	0.1279		373.08	0.1295		373.08	0.0553		373.08	0.1038		373.08	0.0159		373.08	0.0421		373.08	0.1174		373.08	0.1257
373.33	0.1277		373.33	0.1306		373.33	0.0551		373.33	0.1013		373.33	0.016		373.33	0.0424		373.33	0.1172		373.33	0.1262
373.59	0.1275		373.59	0.1297		373.59	0.0551		373.59	0.1039		373.59	0.016		373.59	0.0425		373.59	0.117		373.59	0.1254
373.85	0.1275		373.85	0.1291		373.85	0.055		373.85	0.104		373.85	0.0161		373.85	0.0425		373.85	0.117		373.85	0.1252
374.1	0.1276		374.1	0.1292		374.1	0.0551		374.1	0.1015		374.1	0.0159		374.1	0.0426		374.1	0.1172		374.1	0.1234
374.36	0.1277		374.36	0.129		374.36	0.0553		374.36	0.1016		374.36	0.0158		374.36	0.0428		374.36	0.1175		374.36	0.1249
374.62	0.1276		374.62	0.1301		374.62	0.0551		374.62	0.1017		374.62	0.0159		374.62	0.0431		374.62	0.1173		374.62	0.126
374.87	0.1274		374.87	0.1309		374.87	0.0551		374.87	0.1042		374.87	0.0161		374.87	0.0434		374.87	0.1175		374.87	0.1261
375.13	0.1273		375.13	0.1302		375.13	0.055		375.13	0.1043		375.13	0.0162		375.13	0.0436		375.13	0.1175		375.13	0.1256
375.38	0.1273		375.38	0.1297		375.38	0.055		375.38	0.1044		375.38	0.0162		375.38	0.0436		375.38	0.1174		375.38	0.125
375.64	0.1275		375.64	0.1298		375.64	0.0552		375.64	0.1019		375.64	0.016		375.64	0.0436		375.64	0.1173		375.64	0.1243
375.9	0.1278		375.9	0.1298		375.9	0.0555		375.9	0.102		375.9	0.0159		375.9	0.0437		375.9	0.1169		375.9	0.1258
376.15	0.1279		376.15	0.1303		376.15	0.0554		376.15	0.1046		376.15	0.016		376.15	0.0438		376.15	0.1165		376.15	0.1261
376.41	0.1278		376.41	0.1309		376.41	0.0551		376.41	0.1046		376.41	0.016		376.41	0.0438		376.41	0.1161		376.41	0.1272
376.67	0.1279		376.67	0.1299		376.67	0.0551		376.67	0.1022		376.67	0.0162		376.67	0.0437		376.67	0.1161		376.67	0.126
376.92	0.1278		376.92	0.1294		376.92	0.055		376.92	0.1022		376.92	0.0163		376.92	0.0436		376.92	0.116		376.92	0.126
377.18	0.128		377.18	0.1296		377.18	0.0552		377.18	0.1023		377.18	0.0162		377.18	0.0435		377.18	0.1162		377.18	0.1269
377.44	0.1282		377.44	0.1293		377.44	0.0554		377.44	0.1049		377.44	0.0162		377.44	0.0436		377.44	0.1164		377.44	0.1275
377.69	0.128		377.69	0.1301		377.69	0.0552		377.69	0.1025		377.69	0.016		377.69	0.0439		377.69	0.1163		377.69	0.1286
377.95	0.1278		377.95	0.1304		377.95	0.0551		377.95	0.105		377.95	0.0159		377.95	0.0441		377.95	0.1163		377.95	0.1279
378.21	0.1275		378.21	0.1299		378.21	0.0551		378.21	0.1026		378.21	0.016		378.21	0.0442		378.21	0.1165		378.21	0.1276
378.46	0.1275		378.46	0.1294		378.46	0.0551		378.46	0.1027		378.46	0.0159		378.46	0.0443		378.46	0.1166		378.46	0.1268
378.72	0.1278		378.72	0.1291		378.72	0.0553		378.72	0.1053		378.72	0.0159		378.72	0.0445		378.72	0.1169		378.72	0.1258
378.97	0.1283		378.97	0.1294		378.97	0.0555		378.97	0.1028		378.97	0.0158		378.97	0.0448		378.97	0.1173		378.97	0.1278
379.23	0.1283		379.23	0.1302		379.23	0.0553		379.23	0.1029		379.23	0.0158		379.23	0.0451		379.23	0.118		379.23	0.1291
379.49	0.128		379.49	0.1308		379.49	0.0551		379.49	0.1055		379.49	0.0158		379.49	0.0453		379.49	0.1181		379.49	0.1281
379.74	0.1278		379.74	0.1298		379.74	0.0551		379.74	0.1055		379.74	0.0158		379.74	0.0453		379.74	0.1179		379.74	0.1267
380	0.1275		380	0.129		380	0.0551		380	0.1056		380	0.016		380	0.0452		380	0.1172		380	0.1274
380.26	0.1275		380.26	0.1287		380.26	0.0553		380.26	0.1057		380.26	0.0158		380.26	0.0451		380.26	0.1163		380.26	0.127
380.51	0.1277		380.51	0.1283		380.51	0.0555		380.51	0.1058		380.51	0.0156		380.51	0.0453		380.51	0.1159		380.51	0.1273
380.77	0.1276		380.77	0.1292		380.77	0.0553		380.77	0.1059		380.77	0.0156		380.77	0.0455		380.77	0.1155		380.77	0.1293
381.03	0.1273		381.03	0.1301		381.03	0.0551		381.03	0.106		381.03	0.0157		381.03	0.0456		381.03	0.1155		381.03	0.1273
381.28	0.1273		381.28	0.1292		381.28	0.0551		381.28	0.1061		381.28	0.0158		381.28	0.0456		381.28	0.1155		381.28	0.1291
381.54	0.1273		381.54	0.1287		381.54	0.055		381.54	0.1037		381.54	0.0162		381.54	0.0455		381.54	0.1155		381.54	0.1271
381.79	0.1275		381.79	0.1292		381.79	0.0552		381.79	0.1062		381.79	0.0161		381.79	0.0455		381.79	0.1156		381.79	0.1274
382.05	0.1278		382.05	0.1291		382.05	0.0554		382.05	0.1038		382.05	0.0158		382.05	0.0456		382.05	0.1157		382.05	0.1285
382.31	0.1277		382.31	0.1303		382.31	0.0553		382.31	0.1064		382.31	0.0159		382.31	0.0457		382.31	0.1155		382.31	0.1291
382.56	0.1275		382.56	0.1315		382.56	0.0551		382.56	0.104		382.56	0.0156		382.56	0.0458		382.56	0.1153		382.56	0.1291
382.82	0.1275		382.82	0.1304		382.82	0.0551		382.82	0.1041		382.82	0.0159		382.82	0.0458		382.82	0.1153		382.82	0.1283
383.08	0.1275		383.08	0.1298		383.08	0.0551		383.08	0.1041		383.08	0.016		383.08	0.0455		383.08	0.1152		383.08	0.1262
383.33	0.1278		383.33	0.1296		383.33	0.0553		383.33	0.1067		383.33	0.016		383.33	0.0454		383.33	0.1153		383.33	0.1276
383.59	0.1281		383.59	0.1291		383.59	0.0555		383.59	0.1043		383.59	0.0159		383.59	0.0453		383.59	0.1153		383.59	0.1296
383.85	0.1281		383.85	0.1294		383.85	0.0553		383.85	0.1069		383.85	0.0158		383.85	0.0452		383.85	0.1152		383.85	0.1295
384.1	0.128		384.1	0.1304		384.1	0.0552		384.1	0.1045		384.1	0.016		384.1	0.0452		384.1	0.115		384.1	0.1295
384.36	0.1279		384.36	0.13		384.36	0.0552		384.36	0.1071		384.36	0.0161		384.36	0.0449		384.36	0.1149		384.36	0.1274
384.62	0.1278		384.62	0.1293		384.62	0.0552		384.62	0.1047		384.62	0.0162		384.62	0.0447		384.62	0.1149		384.62	0.1268
384.87	0.1277		384.87	0.1297		384.87	0.0553		384.87	0.1073		384.87	0.0161		384.87	0.0446		384.87	0.1149		384.87	0.1288
385.13	0.1277		385.13	0.1296		385.13	0.0555		385.13	0.1074		385.13	0.0157		385.13	0.0446		385.13	0.115		385.13	0.1296
385.38	0.1274		385.38	0.1303		385.38	0.0552		385.38	0.1049		385.38	0.0157		385.38	0.0447		385.38	0.1148		385.38	0.1294
385.64	0.1271		385.64	0.1313		385.64	0.055		385.64	0.105		385.64	0.0156		385.64	0.0446		385.64	0.1147		385.64	0.1303
385.9	0.1268		385.9	0.131		385.9	0.0549		385.9	0.1076		385.9	0.0157		385.9	0.0445		385.9	0.1146		385.9	0.129
386.15	0.1266		386.15	0.1304		386.15	0.055		386.15	0.1052		386.15	0.016		386.15	0.0443		386.15	0.1147		386.15	0.1298
386.41	0.1265		386.41	0.1304		386.41	0.0551		386.41	0.1053		386.41	0.0159		386.41	0.0441		386.41	0.1151		386.41	0.1283
386.67	0.1265		386.67	0.1304		386.67	0.0554		386.67	0.1079		386.67	0.0159		386.67	0.0441		386.67	0.1153		386.67	0.1297
386.92	0.1264		386.92	0.1309		386.92	0.0553		386.92	0.1054		386.92	0.016		386.92	0.0442		386.92	0.1151		386.92	0.13
387.18	0.1263		387.18	0.132		387.18	0.0551		387.18	0.1055		387.18	0.016		387.18	0.0442		387.18	0.1149		387.18	0.1302
387.44	0.1264		387.44	0.1315		387.44	0.0551		387.44	0.1056		387.44	0.0162		387.44	0.0441		387.44	0.1147		387.44	0.1284
387.69	0.1263		387.69	0.1309		387.69	0.0551		387.69	0.1082		387.69	0.0162		387.69	0.0439		387.69	0.1147		387.69	0.1298
387.95	0.1264		387.95	0.1308		387.95	0.0552		387.95	0.1058		387.95	0.0159		387.95	0.0438		387.95	0.1148		387.95	0.1284
388.21	0.1266		388.21	0.1303		388.21	0.0554		388.21	0.1059		388.21	0.0158		388.21	0.0437		388.21	0.115		388.21	0.129
388.46	0.1264		388.46	0.1311		388.46	0.0552		388.46	0.106		388.46	0.0157		388.46	0.0439		388.46	0.1147		388.46	0.1313
388.72	0.1263		388.72	0.1319		388.72	0.055		388.72	0.106		388.72	0.0157		388.72	0.0439		388.72	0.1145		388.72	0.1308
388.97	0.1263		388.97	0.1313		388.97	0.055		388.97	0.1086		388.97	0.0159		388.97	0.0438		388.97	0.1145		388.97	0.1289
389.23	0.1262		389.23	0.131		389.23	0.055		389.23	0.1087		389.23	0.016		389.23	0.0436		389.23	0.1144		389.23	0.1289
389.49	0.1264		389.49	0.1307		389.49	0.0551		389.49	0.1063		389.49	0.0158		389.49	0.0435		389.49	0.1146		389.49	0.1289
389.74	0.1265		389.74	0.1305		389.74	0.0553		389.74	0.1064		389.74	0.0156		389.74	0.0434		389.74	0.1148		389.74	0.1289
390	0.1263		390	0.1315		390	0.0551		390	0.1065		390	0.0158		390	0.0435		390	0.1147		390	0.129
390.26	0.1262		390.26	0.1324		390.26	0.0549		390.26	0.1066		390.26	0.0158		390.26	0.0436		390.26	0.1145		390.26	0.1303
390.51	0.126		390.51	0.1314		390.51	0.0549		390.51	0.1091		390.51	0.016		390.51	0.0436		390.51	0.1145		390.51	0.129
390.77	0.1259		390.77	0.131		390.77	0.0548		390.77	0.1067		390.77	0.0161		390.77	0.0434		390.77	0.1144		390.77	0.129
391.03	0.126		391.03	0.1307		391.03	0.055		391.03	0.1068		391.03	0.016		391.03	0.0433		391.03	0.1145		391.03	0.1302
391.28	0.126		391.28	0.1306		391.28	0.0551		391.28	0.1069		391.28	0.016		391.28	0.0432		391.28	0.1146		391.28	0.129
391.54	0.1257		391.54	0.1318		391.54	0.0551		391.54	0.1095		391.54	0.0158		391.54	0.0432		391.54	0.1144		391.54	0.129
391.79	0.1253		391.79	0.1324		391.79	0.055		391.79	0.1095		391.79	0.0159		391.79	0.0432		391.79	0.1142		391.79	0.1291
392.05	0.1253		392.05	0.1315		392.05	0.055		392.05	0.1096		392.05	0.016		392.05	0.0431		392.05	0.1142		392.05	0.1293
392.31	0.1253		392.31	0.1308		392.31	0.055		392.31	0.1097		392.31	0.0162		392.31	0.043		392.31	0.1143		392.31	0.1297
392.56	0.1258		392.56	0.1307		392.56	0.0552		392.56	0.1097		392.56	0.0161		392.56	0.0429		392.56	0.1145		392.56	0.1299
392.82	0.1262		392.82	0.1309		392.82	0.0553		392.82	0.1073		392.82	0.0159		392.82	0.043		392.82	0.1146		392.82	0.1304
393.08	0.1264		393.08	0.1319		393.08	0.0552		393.08	0.1099		393.08	0.016		393.08	0.0432		393.08	0.1143		393.08	0.1332
393.33	0.1265		393.33	0.133		393.33	0.055		393.33	0.1099		393.33	0.016		393.33	0.0434		393.33	0.1141		393.33	0.1312
393.59	0.1263		393.59	0.1317		393.59	0.055		393.59	0.11		393.59	0.0163		393.59	0.0434		393.59	0.114		393.59	0.1306
393.85	0.1261		393.85	0.1309		393.85	0.055		393.85	0.1076		393.85	0.0164		393.85	0.0432		393.85	0.1138		393.85	0.1319
394.1	0.1263		394.1	0.1301		394.1	0.0552		394.1	0.1103		394.1	0.0161		394.1	0.0431		394.1	0.1141		394.1	0.1316
394.36	0.1265		394.36	0.1296		394.36	0.0553		394.36	0.108		394.36	0.0158		394.36	0.0432		394.36	0.1142		394.36	0.1322
394.62	0.1266		394.62	0.1309		394.62	0.0551		394.62	0.1107		394.62	0.0157		394.62	0.0434		394.62	0.114		394.62	0.1322
394.87	0.1267		394.87	0.1317		394.87	0.0549		394.87	0.1084		394.87	0.0158		394.87	0.0435		394.87	0.1138		394.87	0.1324
395.13	0.1268		395.13	0.1316		395.13	0.0548		395.13	0.1086		395.13	0.0159		395.13	0.0436		395.13	0.1137		395.13	0.1316
395.38	0.1269		395.38	0.1309		395.38	0.0549		395.38	0.1087		395.38	0.0163		395.38	0.0434		395.38	0.1136		395.38	0.1327
395.64	0.127		395.64	0.1307		395.64	0.0552		395.64	0.1113		395.64	0.0163		395.64	0.0433		395.64	0.1137		395.64	0.1311
395.9	0.1272		395.9	0.1304		395.9	0.0554		395.9	0.1113		395.9	0.016		395.9	0.0434		395.9	0.1139		395.9	0.1326
396.15	0.1268		396.15	0.1309		396.15	0.0553		396.15	0.1089		396.15	0.0159		396.15	0.0435		396.15	0.1137		396.15	0.1353
396.41	0.1266		396.41	0.1319		396.41	0.0552		396.41	0.109		396.41	0.0158		396.41	0.0436		396.41	0.1136		396.41	0.1317
396.67	0.1265		396.67	0.1307		396.67	0.0552		396.67	0.1115		396.67	0.016		396.67	0.0437		396.67	0.1136		396.67	0.1312
396.92	0.1266		396.92	0.1296		396.92	0.0551		396.92	0.1091		396.92	0.0163		396.92	0.0436		396.92	0.1136		396.92	0.1318
397.18	0.1269		397.18	0.1298		397.18	0.0553		397.18	0.1092		397.18	0.0164		397.18	0.0436		397.18	0.1138		397.18	0.1301
397.44	0.127		397.44	0.1295		397.44	0.0554		397.44	0.1093		397.44	0.0162		397.44	0.0438		397.44	0.1139		397.44	0.133
397.69	0.1269		397.69	0.1305		397.69	0.0552		397.69	0.1093		397.69	0.016		397.69	0.0441		397.69	0.1136		397.69	0.1327
397.95	0.1265		397.95	0.1315		397.95	0.0551		397.95	0.1094		397.95	0.0159		397.95	0.0443		397.95	0.1135		397.95	0.1322
398.21	0.1263		398.21	0.1304		398.21	0.0551		398.21	0.1094		398.21	0.0158		398.21	0.0444		398.21	0.1134		398.21	0.133
398.46	0.126		398.46	0.1298		398.46	0.0551		398.46	0.112		398.46	0.0161		398.46	0.0444		398.46	0.1136		398.46	0.1326
398.72	0.126		398.72	0.13		398.72	0.0553		398.72	0.1096		398.72	0.0159		398.72	0.0444		398.72	0.1137		398.72	0.1317
398.97	0.126		398.97	0.1299		398.97	0.0555		398.97	0.1096		398.97	0.0159		398.97	0.0446		398.97	0.1138		398.97	0.1329
399.23	0.1258		399.23	0.1312		399.23	0.0553		399.23	0.1097		399.23	0.0159		399.23	0.0449		399.23	0.1136		399.23	0.1339
399.49	0.1257		399.49	0.1325		399.49	0.0552		399.49	0.1097		399.49	0.0158		399.49	0.0451		399.49	0.1133		399.49	0.1338
399.74	0.1257		399.74	0.1318		399.74	0.0552		399.74	0.1098		399.74	0.016		399.74	0.0452		399.74	0.1132		399.74	0.1345
400	0.1253		400	0.1312		400	0.0551		400	0.1098		400	0.0162		400	0.0452		400	0.1132		400	0.133
400.26	0.1249		400.26	0.1309		400.26	0.0552		400.26	0.1099		400.26	0.0159		400.26	0.0453		400.26	0.1133		400.26	0.1342
400.51	0.1245		400.51	0.1304		400.51	0.0554		400.51	0.1124		400.51	0.0158		400.51	0.0454		400.51	0.1134		400.51	0.1357
400.77	0.1241		400.77	0.1308		400.77	0.0553		400.77	0.1125		400.77	0.0158		400.77	0.0457		400.77	0.1132		400.77	0.1352
401.03	0.1239		401.03	0.1316		401.03	0.0552		401.03	0.11		401.03	0.0159		401.03	0.046		401.03	0.113		401.03	0.1362
401.28	0.124		401.28	0.131		401.28	0.0551		401.28	0.1125		401.28	0.0162		401.28	0.0461		401.28	0.1128		401.28	0.1344
401.54	0.124		401.54	0.1301		401.54	0.055		401.54	0.1126		401.54	0.0164		401.54	0.0462		401.54	0.1127		401.54	0.1348
401.79	0.124		401.79	0.1301		401.79	0.0552		401.79	0.1126		401.79	0.0162		401.79	0.0463		401.79	0.1129		401.79	0.1335
402.05	0.124		402.05	0.13		402.05	0.0554		402.05	0.1127		402.05	0.016		402.05	0.0464		402.05	0.113		402.05	0.1352
402.31	0.1238		402.31	0.1305		402.31	0.0552		402.31	0.1102		402.31	0.0161		402.31	0.0467		402.31	0.1128		402.31	0.1359
402.56	0.1237		402.56	0.1317		402.56	0.0551		402.56	0.1127		402.56	0.016		402.56	0.0468		402.56	0.1125		402.56	0.1342
402.82	0.1236		402.82	0.1311		402.82	0.0551		402.82	0.1128		402.82	0.0161		402.82	0.0468		402.82	0.1125		402.82	0.1336
403.08	0.1235		403.08	0.1304		403.08	0.055		403.08	0.1128		403.08	0.0162		403.08	0.0467		403.08	0.1124		403.08	0.1351
403.33	0.1236		403.33	0.1305		403.33	0.0553		403.33	0.1129		403.33	0.0159		403.33	0.0467		403.33	0.1126		403.33	0.1343
403.59	0.1236		403.59	0.1299		403.59	0.0554		403.59	0.1129		403.59	0.0158		403.59	0.0468		403.59	0.1127		403.59	0.1352
403.85	0.1234		403.85	0.1311		403.85	0.0553		403.85	0.1129		403.85	0.0158		403.85	0.0469		403.85	0.1125		403.85	0.1369
404.1	0.1232		404.1	0.1316		404.1	0.055		404.1	0.1105		404.1	0.0158		404.1	0.0472		404.1	0.1124		404.1	0.1352
404.36	0.1231		404.36	0.1308		404.36	0.055		404.36	0.113		404.36	0.0161		404.36	0.0473		404.36	0.1123		404.36	0.1343
404.62	0.1231		404.62	0.1307		404.62	0.055		404.62	0.1106		404.62	0.0163		404.62	0.0472		404.62	0.1123		404.62	0.1342
404.87	0.1233		404.87	0.1302		404.87	0.0552		404.87	0.1106		404.87	0.0161		404.87	0.0473		404.87	0.1124		404.87	0.1358
405.13	0.1234		405.13	0.1303		405.13	0.0554		405.13	0.1107		405.13	0.0159		405.13	0.0474		405.13	0.1126		405.13	0.1357
405.38	0.1233		405.38	0.131		405.38	0.0554		405.38	0.1132		405.38	0.0158		405.38	0.0476		405.38	0.1124		405.38	0.1369
405.64	0.1232		405.64	0.1318		405.64	0.0551		405.64	0.1108		405.64	0.0158		405.64	0.0479		405.64	0.1123		405.64	0.1378
405.9	0.1231		405.9	0.1306		405.9	0.055		405.9	0.1108		405.9	0.0161		405.9	0.048		405.9	0.1122		405.9	0.1373
406.15	0.123		406.15	0.13		406.15	0.055		406.15	0.1134		406.15	0.0164		406.15	0.0481		406.15	0.112		406.15	0.1357
406.41	0.1232		406.41	0.1298		406.41	0.0551		406.41	0.1134		406.41	0.0164		406.41	0.0482		406.41	0.1121		406.41	0.1358
406.67	0.1232		406.67	0.1294		406.67	0.0554		406.67	0.1109		406.67	0.0164		406.67	0.0483		406.67	0.1123		406.67	0.137
406.92	0.123		406.92	0.1308		406.92	0.0553		406.92	0.111		406.92	0.0162		406.92	0.0484		406.92	0.112		406.92	0.1383
407.18	0.1227		407.18	0.1318		407.18	0.0551		407.18	0.1134		407.18	0.016		407.18	0.0485		407.18	0.1119		407.18	0.1391
407.44	0.1226		407.44	0.1318		407.44	0.0551		407.44	0.1107		407.44	0.016		407.44	0.0486		407.44	0.1119		407.44	0.1388
407.69	0.1224		407.69	0.1314		407.69	0.055		407.69	0.1106		407.69	0.0161		407.69	0.0485		407.69	0.1117		407.69	0.1376
407.95	0.1225		407.95	0.1311		407.95	0.0552		407.95	0.113		407.95	0.0161		407.95	0.0486		407.95	0.1119		407.95	0.1375
408.21	0.1227		408.21	0.1309		408.21	0.0554		408.21	0.1105		408.21	0.016		408.21	0.0488		408.21	0.112		408.21	0.1396
408.46	0.1225		408.46	0.1313		408.46	0.0552		408.46	0.1129		408.46	0.0161		408.46	0.0491		408.46	0.1119		408.46	0.1389
408.72	0.1223		408.72	0.132		408.72	0.0549		408.72	0.1129		408.72	0.0161		408.72	0.0493		408.72	0.1118		408.72	0.1379
408.97	0.1223		408.97	0.1311		408.97	0.0549		408.97	0.1129		408.97	0.0161		408.97	0.0493		408.97	0.1118		408.97	0.1376
409.23	0.1222		409.23	0.1303		409.23	0.0548		409.23	0.1105		409.23	0.0162		409.23	0.0492		409.23	0.1117		409.23	0.1379
409.49	0.1224		409.49	0.1302		409.49	0.055		409.49	0.113		409.49	0.016		409.49	0.0492		409.49	0.1119		409.49	0.1395
409.74	0.1227		409.74	0.13		409.74	0.0553		409.74	0.1105		409.74	0.0158		409.74	0.0493		409.74	0.112		409.74	0.1409
410	0.1226		410	0.131		410	0.0551		410	0.1106		410	0.0158		410	0.0494		410	0.1119		410	0.1421
410.26	0.1226		410.26	0.1318		410.26	0.055		410.26	0.1106		410.26	0.016		410.26	0.0496		410.26	0.1116		410.26	0.1405
410.51	0.1226		410.51	0.1309		410.51	0.0549		410.51	0.1106		410.51	0.0163		410.51	0.0496		410.51	0.1116		410.51	0.1401
410.77	0.1225		410.77	0.1304		410.77	0.0549		410.77	0.1132		410.77	0.0166		410.77	0.0495		410.77	0.1115		410.77	0.1404
411.03	0.1226		411.03	0.1306		411.03	0.0552		411.03	0.1107		411.03	0.0166		411.03	0.0495		411.03	0.1116		411.03	0.1415
411.28	0.1227		411.28	0.1305		411.28	0.0554		411.28	0.1108		411.28	0.0163		411.28	0.0495		411.28	0.1118		411.28	0.1411
411.54	0.1226		411.54	0.1314		411.54	0.0553		411.54	0.1133		411.54	0.0162		411.54	0.0496		411.54	0.1116		411.54	0.1427
411.79	0.1226		411.79	0.1324		411.79	0.0551		411.79	0.1133		411.79	0.0161		411.79	0.0497		411.79	0.1114		411.79	0.141
412.05	0.1227		412.05	0.1317		412.05	0.055		412.05	0.1109		412.05	0.0162		412.05	0.0497		412.05	0.1115		412.05	0.1405
412.31	0.1228		412.31	0.1308		412.31	0.0549		412.31	0.1109		412.31	0.0165		412.31	0.0497		412.31	0.1115		412.31	0.1415
412.56	0.123		412.56	0.1307		412.56	0.0551		412.56	0.1109		412.56	0.0164		412.56	0.0498		412.56	0.1117		412.56	0.1421
412.82	0.1231		412.82	0.1302		412.82	0.0553		412.82	0.111		412.82	0.0163		412.82	0.05		412.82	0.1119		412.82	0.143
413.08	0.1232		413.08	0.1307		413.08	0.0551		413.08	0.1135		413.08	0.0163		413.08	0.0502		413.08	0.1116		413.08	0.1432
413.33	0.1234		413.33	0.1319		413.33	0.055		413.33	0.1135		413.33	0.0163		413.33	0.0504		413.33	0.1114		413.33	0.1442
413.59	0.1238		413.59	0.1311		413.59	0.0549		413.59	0.1135		413.59	0.0163		413.59	0.0505		413.59	0.1114		413.59	0.1426
413.85	0.1243		413.85	0.1307		413.85	0.0549		413.85	0.1111		413.85	0.0164		413.85	0.0504		413.85	0.1113		413.85	0.1435
414.1	0.1248		414.1	0.1309		414.1	0.055		414.1	0.1111		414.1	0.0162		414.1	0.0504		414.1	0.1114		414.1	0.1422
414.36	0.1251		414.36	0.1307		414.36	0.0553		414.36	0.1111		414.36	0.0161		414.36	0.0504		414.36	0.1115		414.36	0.1446
414.62	0.1251		414.62	0.1315		414.62	0.0551		414.62	0.1111		414.62	0.0161		414.62	0.0505		414.62	0.1113		414.62	0.1456
414.87	0.1249		414.87	0.1321		414.87	0.0549		414.87	0.1137		414.87	0.0161		414.87	0.0506		414.87	0.1112		414.87	0.1455
415.13	0.1248		415.13	0.131		415.13	0.0548		415.13	0.1112		415.13	0.0161		415.13	0.0507		415.13	0.1112		415.13	0.1431
415.38	0.1246		415.38	0.1302		415.38	0.0548		415.38	0.1112		415.38	0.0164		415.38	0.0507		415.38	0.1111		415.38	0.1434
415.64	0.1244		415.64	0.1301		415.64	0.055		415.64	0.1112		415.64	0.0162		415.64	0.0507		415.64	0.1113		415.64	0.1427
415.9	0.1242		415.9	0.13		415.9	0.0552		415.9	0.1112		415.9	0.0161		415.9	0.0508		415.9	0.1115		415.9	0.1425
416.15	0.1237		416.15	0.1306		416.15	0.0551		416.15	0.1137		416.15	0.0162		416.15	0.0511		416.15	0.1113		416.15	0.1447
416.41	0.1233		416.41	0.1314		416.41	0.055		416.41	0.1137		416.41	0.0162		416.41	0.0512		416.41	0.1112		416.41	0.1449
416.67	0.123		416.67	0.1304		416.67	0.055		416.67	0.1137		416.67	0.0163		416.67	0.0513		416.67	0.1111		416.67	0.1434
416.92	0.1228		416.92	0.1296		416.92	0.055		416.92	0.1113		416.92	0.0164		416.92	0.0513		416.92	0.111		416.92	0.1444
417.18	0.1228		417.18	0.1303		417.18	0.0552		417.18	0.1113		417.18	0.0162		417.18	0.0513		417.18	0.1118		417.18	0.1434
417.44	0.1227		417.44	0.1304		417.44	0.0554		417.44	0.1138		417.44	0.0158		417.44	0.0514		417.44	0.1119		417.44	0.1445
417.69	0.1223		417.69	0.1315		417.69	0.0553		417.69	0.1113		417.69	0.0159		417.69	0.0517		417.69	0.1117		417.69	0.1469
417.95	0.122		417.95	0.1326		417.95	0.0551		417.95	0.1138		417.95	0.016		417.95	0.0519		417.95	0.1114		417.95	0.1451
418.21	0.1217		418.21	0.1319		418.21	0.0551		418.21	0.1113		418.21	0.0163		418.21	0.052		418.21	0.1108		418.21	0.1459
418.46	0.1214		418.46	0.131		418.46	0.055		418.46	0.1113		418.46	0.0165		418.46	0.052		418.46	0.1108		418.46	0.1458
418.72	0.1214		418.72	0.1307		418.72	0.0551		418.72	0.1138		418.72	0.0164		418.72	0.0521		418.72	0.111		418.72	0.1447
418.97	0.1215		418.97	0.1304		418.97	0.0553		418.97	0.1138		418.97	0.0162		418.97	0.0523		418.97	0.1111		418.97	0.1455
419.23	0.1213		419.23	0.131		419.23	0.0551		419.23	0.1138		419.23	0.0161		419.23	0.0527		419.23	0.1109		419.23	0.1479
419.49	0.1211		419.49	0.1318		419.49	0.055		419.49	0.1113		419.49	0.0162		419.49	0.0531		419.49	0.1107		419.49	0.1471
419.74	0.121		419.74	0.1311		419.74	0.0551		419.74	0.1113		419.74	0.0164		419.74	0.0534		419.74	0.1106		419.74	0.1451
420	0.1208		420	0.1301		420	0.055		420	0.1138		420	0.0166		420	0.0535		420	0.1105		420	0.1449
420.26	0.1209		420.26	0.1303		420.26	0.0552		420.26	0.1113		420.26	0.0163		420.26	0.0537		420.26	0.1105		420.26	0.1456
420.51	0.1212		420.51	0.1298		420.51	0.0554		420.51	0.1113		420.51	0.0161		420.51	0.0539		420.51	0.1107		420.51	0.1458
420.77	0.1211		420.77	0.1308		420.77	0.0552		420.77	0.1138		420.77	0.016		420.77	0.0542		420.77	0.1105		420.77	0.1482
421.03	0.121		421.03	0.1318		421.03	0.055		421.03	0.1113		421.03	0.0158		421.03	0.0544		421.03	0.1103		421.03	0.1483
421.28	0.1209		421.28	0.1309		421.28	0.055		421.28	0.1138		421.28	0.0162		421.28	0.0545		421.28	0.1104		421.28	0.1478
421.54	0.1209		421.54	0.1308		421.54	0.055		421.54	0.1113		421.54	0.0161		421.54	0.0545		421.54	0.1103		421.54	0.1472
421.79	0.1211		421.79	0.1304		421.79	0.0551		421.79	0.1113		421.79	0.0159		421.79	0.0544		421.79	0.1105		421.79	0.1453
422.05	0.1213		422.05	0.1306		422.05	0.0554		422.05	0.1138		422.05	0.016		422.05	0.0545		422.05	0.1107		422.05	0.1455
422.31	0.1213		422.31	0.1315		422.31	0.0552		422.31	0.1138		422.31	0.016		422.31	0.0547		422.31	0.1105		422.31	0.147
422.56	0.1212		422.56	0.132		422.56	0.0551		422.56	0.1112		422.56	0.0163		422.56	0.0549		422.56	0.1104		422.56	0.1481
422.82	0.1212		422.82	0.1317		422.82	0.0551		422.82	0.1135		422.82	0.0165		422.82	0.0549		422.82	0.1103		422.82	0.147
423.08	0.1211		423.08	0.1307		423.08	0.055		423.08	0.1109		423.08	0.0166		423.08	0.0548		423.08	0.1103		423.08	0.1482
423.33	0.1212		423.33	0.1305		423.33	0.0552		423.33	0.1108		423.33	0.0164		423.33	0.0548		423.33	0.1105		423.33	0.1479
423.59	0.1211		423.59	0.1305		423.59	0.0557		423.59	0.1131		423.59	0.0163		423.59	0.055		423.59	0.1106		423.59	0.1472
423.85	0.1209		423.85	0.1312		423.85	0.0555		423.85	0.113		423.85	0.0163		423.85	0.0552		423.85	0.1104		423.85	0.1496
424.1	0.1206		424.1	0.1318		424.1	0.0553		424.1	0.1103		424.1	0.0162		424.1	0.0554		424.1	0.1103		424.1	0.1476
424.36	0.1205		424.36	0.131		424.36	0.0553		424.36	0.1126		424.36	0.0162		424.36	0.0554		424.36	0.1102		424.36	0.1486
424.62	0.1205		424.62	0.1303		424.62	0.0549		424.62	0.1125		424.62	0.0163		424.62	0.0553		424.62	0.1102		424.62	0.149
424.87	0.1206		424.87	0.13		424.87	0.0551		424.87	0.1098		424.87	0.0161		424.87	0.0552		424.87	0.1105		424.87	0.1467
425.13	0.1208		425.13	0.1304		425.13	0.0553		425.13	0.1121		425.13	0.016		425.13	0.0553		425.13	0.1107		425.13	0.15
425.38	0.1205		425.38	0.1315		425.38	0.0551		425.38	0.1119		425.38	0.0161		425.38	0.0555		425.38	0.1106		425.38	0.1488
425.64	0.1203		425.64	0.1325		425.64	0.055		425.64	0.1092		425.64	0.016		425.64	0.0556		425.64	0.1105		425.64	0.1478
425.9	0.1201		425.9	0.132		425.9	0.0549		425.9	0.109		425.9	0.0163		425.9	0.0555		425.9	0.1105		425.9	0.1477
426.15	0.12		426.15	0.1312		426.15	0.0549		426.15	0.1089		426.15	0.0164		426.15	0.0554		426.15	0.1106		426.15	0.1483
426.41	0.1201		426.41	0.1307		426.41	0.0551		426.41	0.1112		426.41	0.0162		426.41	0.0555		426.41	0.1108		426.41	0.1483
426.67	0.1202		426.67	0.1305		426.67	0.0553		426.67	0.111		426.67	0.0161		426.67	0.0556		426.67	0.1117		426.67	0.1471
426.92	0.1201		426.92	0.1311		426.92	0.0551		426.92	0.1108		426.92	0.0159		426.92	0.0559		426.92	0.1114		426.92	0.1483
427.18	0.1199		427.18	0.1319		427.18	0.055		427.18	0.1081		427.18	0.016		427.18	0.056		427.18	0.1111		427.18	0.1484
427.44	0.1197		427.44	0.1315		427.44	0.055		427.44	0.1105		427.44	0.0162		427.44	0.0561		427.44	0.1109		427.44	0.1485
427.69	0.1196		427.69	0.1304		427.69	0.055		427.69	0.1078		427.69	0.0165		427.69	0.0561		427.69	0.1101		427.69	0.1472
427.95	0.1198		427.95	0.1306		427.95	0.0551		427.95	0.1076		427.95	0.0164		427.95	0.0562		427.95	0.1103		427.95	0.1471
428.21	0.1198		428.21	0.1306		428.21	0.0553		428.21	0.11		428.21	0.0161		428.21	0.0564		428.21	0.1105		428.21	0.1471
428.46	0.1196		428.46	0.1315		428.46	0.0551		428.46	0.1098		428.46	0.0161		428.46	0.0566		428.46	0.1102		428.46	0.1483
428.72	0.1194		428.72	0.1323		428.72	0.055		428.72	0.1072		428.72	0.016		428.72	0.0567		428.72	0.1104		428.72	0.1471
428.97	0.1193		428.97	0.1315		428.97	0.055		428.97	0.107		428.97	0.0162		428.97	0.0566		428.97	0.1103		428.97	0.1485
429.23	0.1194		429.23	0.1306		429.23	0.0549		429.23	0.1094		429.23	0.0164		429.23	0.0565		429.23	0.1102		429.23	0.1487
429.49	0.1196		429.49	0.1303		429.49	0.0551		429.49	0.1067		429.49	0.0164		429.49	0.0564		429.49	0.1105		429.49	0.1478
429.74	0.1198		429.74	0.1305		429.74	0.0552		429.74	0.1066		429.74	0.0161		429.74	0.0565		429.74	0.1102		429.74	0.1493
430	0.1199		430	0.1313		430	0.0551		430	0.1089		430	0.016		430	0.0566		430	0.1101		430	0.1497
430.26	0.1198		430.26	0.1322		430.26	0.055		430.26	0.1087		430.26	0.0159		430.26	0.0566		430.26	0.11		430.26	0.1513
430.51	0.12		430.51	0.1311		430.51	0.0549		430.51	0.1086		430.51	0.016		430.51	0.0565		430.51	0.1099		430.51	0.1493
430.77	0.1202		430.77	0.1303		430.77	0.0549		430.77	0.1084		430.77	0.0162		430.77	0.0563		430.77	0.1099		430.77	0.1487
431.03	0.1202		431.03	0.1297		431.03	0.0551		431.03	0.1058		431.03	0.0161		431.03	0.0562		431.03	0.1101		431.03	0.1487
431.28	0.1203		431.28	0.1296		431.28	0.0552		431.28	0.1081		431.28	0.0159		431.28	0.0562		431.28	0.1102		431.28	0.1497
431.54	0.12		431.54	0.1306		431.54	0.055		431.54	0.108		431.54	0.0158		431.54	0.0563		431.54	0.1101		431.54	0.149
431.79	0.1196		431.79	0.1313		431.79	0.0548		431.79	0.1078		431.79	0.0158		431.79	0.0563		431.79	0.11		431.79	0.1516
432.05	0.1194		432.05	0.1309		432.05	0.0548		432.05	0.1077		432.05	0.016		432.05	0.0563		432.05	0.1099		432.05	0.1493
432.31	0.1194		432.31	0.13		432.31	0.0549		432.31	0.1075		432.31	0.0164		432.31	0.0563		432.31	0.1098		432.31	0.1485
432.56	0.1193		432.56	0.13		432.56	0.0551		432.56	0.1049		432.56	0.0163		432.56	0.0563		432.56	0.11		432.56	0.1496
432.82	0.1193		432.82	0.1298		432.82	0.0553		432.82	0.1048		432.82	0.0162		432.82	0.0564		432.82	0.11		432.82	0.1504
433.08	0.1191		433.08	0.1307		433.08	0.0551		433.08	0.1071		433.08	0.0162		433.08	0.0565		433.08	0.1099		433.08	0.152
433.33	0.1187		433.33	0.1318		433.33	0.055		433.33	0.1045		433.33	0.0161		433.33	0.0566		433.33	0.1097		433.33	0.1522
433.59	0.1186		433.59	0.1311		433.59	0.0549		433.59	0.1068		433.59	0.0162		433.59	0.0565		433.59	0.1096		433.59	0.1511
433.85	0.1186		433.85	0.1302		433.85	0.0548		433.85	0.1042		433.85	0.0164		433.85	0.0563		433.85	0.1096		433.85	0.1506
434.1	0.1186		434.1	0.1301		434.1	0.055		434.1	0.1066		434.1	0.016		434.1	0.0563		434.1	0.1096		434.1	0.1487
434.36	0.1187		434.36	0.1298		434.36	0.0553		434.36	0.1064		434.36	0.0158		434.36	0.0564		434.36	0.1098		434.36	0.1495
434.62	0.1185		434.62	0.1302		434.62	0.0552		434.62	0.1038		434.62	0.0158		434.62	0.0565		434.62	0.1096		434.62	0.1512
434.87	0.1181		434.87	0.1315		434.87	0.055		434.87	0.1037		434.87	0.0159		434.87	0.0567		434.87	0.1095		434.87	0.1521
435.13	0.1178		435.13	0.1306		435.13	0.055		435.13	0.106		435.13	0.0162		435.13	0.0568		435.13	0.1095		435.13	0.1503
435.38	0.1177		435.38	0.1299		435.38	0.0549		435.38	0.1059		435.38	0.0163		435.38	0.0568		435.38	0.1094		435.38	0.1512
435.64	0.1178		435.64	0.1301		435.64	0.055		435.64	0.106		435.64	0.0162		435.64	0.0569		435.64	0.1096		435.64	0.1495
435.9	0.1179		435.9	0.1295		435.9	0.0553		435.9	0.1035		435.9	0.016		435.9	0.0571		435.9	0.1098		435.9	0.1511
436.15	0.1178		436.15	0.1307		436.15	0.0552		436.15	0.1035		436.15	0.0158		436.15	0.0575		436.15	0.1097		436.15	0.1523
436.41	0.1176		436.41	0.1322		436.41	0.0551		436.41	0.1034		436.41	0.0158		436.41	0.0578		436.41	0.1095		436.41	0.1533
436.67	0.1176		436.67	0.1316		436.67	0.0551		436.67	0.1059		436.67	0.0159		436.67	0.058		436.67	0.1094		436.67	0.1532
436.92	0.1175		436.92	0.1311		436.92	0.0549		436.92	0.106		436.92	0.0163		436.92	0.0581		436.92	0.1092		436.92	0.1514
437.18	0.1176		437.18	0.1307		437.18	0.0551		437.18	0.1035		437.18	0.016		437.18	0.0584		437.18	0.1093		437.18	0.1524
437.44	0.1178		437.44	0.1298		437.44	0.0553		437.44	0.1035		437.44	0.0163		437.44	0.0588		437.44	0.1094		437.44	0.1523
437.69	0.1176		437.69	0.1308		437.69	0.0552		437.69	0.1061		437.69	0.0164		437.69	0.0594		437.69	0.1092		437.69	0.1526
437.95	0.1175		437.95	0.1321		437.95	0.055		437.95	0.1061		437.95	0.0161		437.95	0.06		437.95	0.1091		437.95	0.1534
438.21	0.1174		438.21	0.1313		438.21	0.0549		438.21	0.1036		438.21	0.0164		438.21	0.0605		438.21	0.1091		438.21	0.1543
438.46	0.1173		438.46	0.1309		438.46	0.0549		438.46	0.1037		438.46	0.0162		438.46	0.0609		438.46	0.109		438.46	0.1525
438.72	0.1175		438.72	0.1305		438.72	0.055		438.72	0.1063		438.72	0.016		438.72	0.0614		438.72	0.1092		438.72	0.1517
438.97	0.1176		438.97	0.1302		438.97	0.0552		438.97	0.1063		438.97	0.0159		438.97	0.0619		438.97	0.1093		438.97	0.1529
439.23	0.1174		439.23	0.1311		439.23	0.055		439.23	0.1039		439.23	0.0159		439.23	0.0626		439.23	0.1091		439.23	0.1533
439.49	0.1172		439.49	0.1317		439.49	0.0548		439.49	0.1039		439.49	0.0159		439.49	0.0631		439.49	0.109		439.49	0.154
439.74	0.1171		439.74	0.1311		439.74	0.0548		439.74	0.104		439.74	0.0161		439.74	0.0636		439.74	0.1088		439.74	0.1523
440	0.1169		440	0.1305		440	0.0548		440	0.104		440	0.0164		440	0.0639		440	0.1088		440	0.1518
440.26	0.117		440.26	0.1307		440.26	0.0551		440.26	0.1041		440.26	0.0163		440.26	0.0642		440.26	0.109		440.26	0.1533
440.51	0.1172		440.51	0.1302		440.51	0.0553		440.51	0.1067		440.51	0.0161		440.51	0.0647		440.51	0.1091		440.51	0.1536
440.77	0.117		440.77	0.1308		440.77	0.0552		440.77	0.1042		440.77	0.0162		440.77	0.0651		440.77	0.109		440.77	0.1546
441.03	0.1169		441.03	0.1319		441.03	0.055		441.03	0.1067		441.03	0.0161		441.03	0.0655		441.03	0.1088		441.03	0.1551
441.28	0.1169		441.28	0.1309		441.28	0.0549		441.28	0.1043		441.28	0.0164		441.28	0.0658		441.28	0.1086		441.28	0.1534
441.54	0.1167		441.54	0.1306		441.54	0.0548		441.54	0.1068		441.54	0.0166		441.54	0.066		441.54	0.1084		441.54	0.1537
441.79	0.117		441.79	0.1309		441.79	0.055		441.79	0.1044		441.79	0.0163		441.79	0.0662		441.79	0.1085		441.79	0.1523
442.05	0.117		442.05	0.1304		442.05	0.0553		442.05	0.1044		442.05	0.016		442.05	0.0664		442.05	0.1086		442.05	0.1526
442.31	0.1168		442.31	0.1313		442.31	0.0552		442.31	0.1045		442.31	0.0156		442.31	0.0666		442.31	0.1084		442.31	0.1539
442.56	0.1166		442.56	0.1326		442.56	0.055		442.56	0.1045		442.56	0.0158		442.56	0.0668		442.56	0.1083		442.56	0.1551
442.82	0.1164		442.82	0.1317		442.82	0.055		442.82	0.1045		442.82	0.0159		442.82	0.0667		442.82	0.1083		442.82	0.1547
443.08	0.1164		443.08	0.1308		443.08	0.0549		443.08	0.1071		443.08	0.0163		443.08	0.0665		443.08	0.1083		443.08	0.1554
443.33	0.1166		443.33	0.1307		443.33	0.0551		443.33	0.1072		443.33	0.0161		443.33	0.0663		443.33	0.1085		443.33	0.1551
443.59	0.1167		443.59	0.1304		443.59	0.0553		443.59	0.1072		443.59	0.0157		443.59	0.0662		443.59	0.1086		443.59	0.1552
443.85	0.1166		443.85	0.1314		443.85	0.0558		443.85	0.1048		443.85	0.0156		443.85	0.0662		443.85	0.1084		443.85	0.1564
444.1	0.1164		444.1	0.1327		444.1	0.0556		444.1	0.1073		444.1	0.0157		444.1	0.0661		444.1	0.1082		444.1	0.1564
444.36	0.1164		444.36	0.132		444.36	0.0554		444.36	0.1048		444.36	0.016		444.36	0.0659		444.36	0.1081		444.36	0.156
444.62	0.1162		444.62	0.1309		444.62	0.0554		444.62	0.1074		444.62	0.0162		444.62	0.0657		444.62	0.1081		444.62	0.1569
444.87	0.1165		444.87	0.1306		444.87	0.0549		444.87	0.1075		444.87	0.016		444.87	0.0656		444.87	0.1083		444.87	0.157
445.13	0.1166		445.13	0.1308		445.13	0.0552		445.13	0.1075		445.13	0.0158		445.13	0.0655		445.13	0.1084		445.13	0.1556
445.38	0.1164		445.38	0.132		445.38	0.0551		445.38	0.1075		445.38	0.0158		445.38	0.0656		445.38	0.1083		445.38	0.1577
445.64	0.1163		445.64	0.1337		445.64	0.0549		445.64	0.1076		445.64	0.0159		445.64	0.0656		445.64	0.1081		445.64	0.157
445.9	0.1161		445.9	0.1333		445.9	0.0548		445.9	0.1051		445.9	0.0163		445.9	0.0655		445.9	0.108		445.9	0.1573
446.15	0.1159		446.15	0.1323		446.15	0.0548		446.15	0.1051		446.15	0.0165		446.15	0.0652		446.15	0.108		446.15	0.157
446.41	0.1161		446.41	0.1318		446.41	0.055		446.41	0.1052		446.41	0.0163		446.41	0.0651		446.41	0.1081		446.41	0.1572
446.67	0.1163		446.67	0.1316		446.67	0.0552		446.67	0.1077		446.67	0.0162		446.67	0.0651		446.67	0.1082		446.67	0.1576
446.92	0.1162		446.92	0.1326		446.92	0.0552		446.92	0.1078		446.92	0.0161		446.92	0.0652		446.92	0.108		446.92	0.1578
447.18	0.1162		447.18	0.1335		447.18	0.055		447.18	0.1078		447.18	0.016		447.18	0.0653		447.18	0.1078		447.18	0.1602
447.44	0.116		447.44	0.1333		447.44	0.0551		447.44	0.1078		447.44	0.0162		447.44	0.0653		447.44	0.1078		447.44	0.1599
447.69	0.116		447.69	0.1322		447.69	0.055		447.69	0.1054		447.69	0.0163		447.69	0.0653		447.69	0.1079		447.69	0.1582
447.95	0.1162		447.95	0.1322		447.95	0.0552		447.95	0.1079		447.95	0.0162		447.95	0.0653		447.95	0.1081		447.95	0.1586
448.21	0.1163		448.21	0.132		448.21	0.0555		448.21	0.1079		448.21	0.0159		448.21	0.0654		448.21	0.1083		448.21	0.1584
448.46	0.1162		448.46	0.1329		448.46	0.0552		448.46	0.108		448.46	0.0158		448.46	0.0655		448.46	0.108		448.46	0.1605
448.72	0.1161		448.72	0.1343		448.72	0.055		448.72	0.1055		448.72	0.0159		448.72	0.0656		448.72	0.1078		448.72	0.1596
448.97	0.1161		448.97	0.1333		448.97	0.0548		448.97	0.1055		448.97	0.016		448.97	0.0655		448.97	0.1078		448.97	0.1591
449.23	0.1161		449.23	0.1327		449.23	0.0547		449.23	0.108		449.23	0.0162		449.23	0.0654		449.23	0.1077		449.23	0.1586
449.49	0.1163		449.49	0.133		449.49	0.0548		449.49	0.1056		449.49	0.0159		449.49	0.0653		449.49	0.1078		449.49	0.1596
449.74	0.1164		449.74	0.1327		449.74	0.0551		449.74	0.1056		449.74	0.0155		449.74	0.0654		449.74	0.108		449.74	0.1602
450	0.1162		450	0.1339		450	0.055		450	0.1057		450	0.0155		450	0.0655		450	0.1078		450	0.1611
450.26	0.1161		450.26	0.1347		450.26	0.0549		450.26	0.1082		450.26	0.0154		450.26	0.0656		450.26	0.1076		450.26	0.1626
450.51	0.116		450.51	0.1341		450.51	0.0549		450.51	0.1082		450.51	0.0157		450.51	0.0656		450.51	0.1076		450.51	0.1611
450.77	0.116		450.77	0.1331		450.77	0.0549		450.77	0.1057		450.77	0.0162		450.77	0.0655		450.77	0.1076		450.77	0.1619
451.03	0.1161		451.03	0.1327		451.03	0.055		451.03	0.1083		451.03	0.0159		451.03	0.0654		451.03	0.1078		451.03	0.1604
451.28	0.1161		451.28	0.1328		451.28	0.0553		451.28	0.1058		451.28	0.0158		451.28	0.0656		451.28	0.108		451.28	0.1603
451.54	0.1159		451.54	0.1331		451.54	0.0551		451.54	0.1083		451.54	0.0157		451.54	0.0658		451.54	0.1079		451.54	0.1615
451.79	0.1157		451.79	0.1341		451.79	0.055		451.79	0.1059		451.79	0.0157		451.79	0.066		451.79	0.1077		451.79	0.1625
452.05	0.1158		452.05	0.1338		452.05	0.0549		452.05	0.1084		452.05	0.0159		452.05	0.066		452.05	0.1075		452.05	0.1624
452.31	0.1159		452.31	0.1331		452.31	0.055		452.31	0.1059		452.31	0.0163		452.31	0.066		452.31	0.1073		452.31	0.1613
452.56	0.1162		452.56	0.133		452.56	0.0552		452.56	0.1085		452.56	0.0162		452.56	0.0659		452.56	0.1074		452.56	0.1602
452.82	0.1164		452.82	0.133		452.82	0.0554		452.82	0.106		452.82	0.0159		452.82	0.066		452.82	0.1075		452.82	0.1609
453.08	0.1164		453.08	0.1342		453.08	0.0554		453.08	0.106		453.08	0.016		453.08	0.0661		453.08	0.1074		453.08	0.1619
453.33	0.117		453.33	0.1352		453.33	0.0552		453.33	0.1085		453.33	0.016		453.33	0.0663		453.33	0.1073		453.33	0.1628
453.59	0.1176		453.59	0.1348		453.59	0.0551		453.59	0.1086		453.59	0.0162		453.59	0.0663		453.59	0.1074		453.59	0.163
453.85	0.1175		453.85	0.1337		453.85	0.0552		453.85	0.1061		453.85	0.0164		453.85	0.0662		453.85	0.1073		453.85	0.1615
454.1	0.1178		454.1	0.1332		454.1	0.0553		454.1	0.1061		454.1	0.0162		454.1	0.0663		454.1	0.1074		454.1	0.1625
454.36	0.1177		454.36	0.1329		454.36	0.0555		454.36	0.1061		454.36	0.016		454.36	0.0664		454.36	0.1075		454.36	0.1615
454.62	0.1169		454.62	0.1336		454.62	0.0553		454.62	0.1061		454.62	0.0159		454.62	0.0667		454.62	0.1073		454.62	0.1627
454.87	0.1169		454.87	0.1349		454.87	0.0551		454.87	0.1061		454.87	0.0156		454.87	0.0668		454.87	0.1072		454.87	0.1637
455.13	0.1166		455.13	0.1339		455.13	0.0551		455.13	0.1061		455.13	0.0158		455.13	0.0668		455.13	0.1072		455.13	0.1645
455.38	0.1162		455.38	0.1333		455.38	0.055		455.38	0.1087		455.38	0.0157		455.38	0.0668		455.38	0.1073		455.38	0.164
455.64	0.1167		455.64	0.1332		455.64	0.0551		455.64	0.1062		455.64	0.0157		455.64	0.0668		455.64	0.1074		455.64	0.164
455.9	0.1169		455.9	0.133		455.9	0.0554		455.9	0.1087		455.9	0.0156		455.9	0.0669		455.9	0.1075		455.9	0.1641
456.15	0.1168		456.15	0.1339		456.15	0.0552		456.15	0.1062		456.15	0.0157		456.15	0.0672		456.15	0.1073		456.15	0.1649
456.41	0.1166		456.41	0.1348		456.41	0.055		456.41	0.1062		456.41	0.0159		456.41	0.0674		456.41	0.107		456.41	0.1648
456.67	0.1162		456.67	0.1332		456.67	0.055		456.67	0.1087		456.67	0.016		456.67	0.0675		456.67	0.1069		456.67	0.1652
456.92	0.1163		456.92	0.1326		456.92	0.0549		456.92	0.1087		456.92	0.0162		456.92	0.0675		456.92	0.1068		456.92	0.1633
457.18	0.1164		457.18	0.1325		457.18	0.0551		457.18	0.1062		457.18	0.0161		457.18	0.0676		457.18	0.107		457.18	0.1643
457.44	0.1167		457.44	0.1323		457.44	0.0552		457.44	0.1062		457.44	0.016		457.44	0.0677		457.44	0.1071		457.44	0.1625
457.69	0.1166		457.69	0.1341		457.69	0.0552		457.69	0.1087		457.69	0.016		457.69	0.068		457.69	0.1069		457.69	0.1639
457.95	0.1164		457.95	0.1345		457.95	0.0552		457.95	0.1062		457.95	0.0161		457.95	0.0681		457.95	0.1067		457.95	0.1651
458.21	0.1164		458.21	0.1336		458.21	0.0552		458.21	0.1087		458.21	0.0161		458.21	0.0682		458.21	0.1066		458.21	0.1665
458.46	0.1163		458.46	0.1327		458.46	0.0552		458.46	0.1087		458.46	0.0162		458.46	0.0682		458.46	0.1066		458.46	0.1647
458.72	0.1164		458.72	0.1326		458.72	0.0553		458.72	0.1088		458.72	0.0161		458.72	0.0682		458.72	0.1068		458.72	0.164
458.97	0.1167		458.97	0.133		458.97	0.0554		458.97	0.1088		458.97	0.0157		458.97	0.0684		458.97	0.1071		458.97	0.1646
459.23	0.1165		459.23	0.1342		459.23	0.0553		459.23	0.1088		459.23	0.0156		459.23	0.0686		459.23	0.107		459.23	0.1636
459.49	0.1162		459.49	0.1355		459.49	0.0551		459.49	0.1063		459.49	0.0155		459.49	0.0688		459.49	0.1069		459.49	0.1664
459.74	0.1161		459.74	0.1349		459.74	0.055		459.74	0.1088		459.74	0.0156		459.74	0.0688		459.74	0.1068		459.74	0.165
460	0.116		460	0.1344		460	0.055		460	0.1063		460	0.016		460	0.0688		460	0.1068		460	0.1664
460.26	0.1161		460.26	0.1344		460.26	0.0552		460.26	0.1063		460.26	0.0158		460.26	0.0688		460.26	0.1069		460.26	0.1651
460.51	0.1163		460.51	0.1341		460.51	0.0554		460.51	0.1063		460.51	0.0158		460.51	0.069		460.51	0.107		460.51	0.166
460.77	0.1161		460.77	0.1348		460.77	0.0553		460.77	0.1063		460.77	0.0158		460.77	0.0692		460.77	0.1069		460.77	0.1654
461.03	0.1159		461.03	0.1351		461.03	0.0551		461.03	0.1063		461.03	0.0158		461.03	0.0694		461.03	0.1067		461.03	0.1677
461.28	0.1159		461.28	0.1342		461.28	0.0551		461.28	0.1063		461.28	0.0161		461.28	0.0695		461.28	0.1066		461.28	0.167
461.54	0.1158		461.54	0.1331		461.54	0.055		461.54	0.1063		461.54	0.0164		461.54	0.0695		461.54	0.1066		461.54	0.1655
461.79	0.116		461.79	0.1326		461.79	0.0552		461.79	0.1088		461.79	0.0161		461.79	0.0695		461.79	0.1067		461.79	0.1659
462.05	0.1162		462.05	0.1334		462.05	0.0554		462.05	0.1063		462.05	0.016		462.05	0.0696		462.05	0.1068		462.05	0.1649
462.31	0.1161		462.31	0.1343		462.31	0.0553		462.31	0.1063		462.31	0.016		462.31	0.0698		462.31	0.1066		462.31	0.1682
462.56	0.1159		462.56	0.1355		462.56	0.0552		462.56	0.1063		462.56	0.0158		462.56	0.07		462.56	0.1065		462.56	0.1669
462.82	0.1159		462.82	0.135		462.82	0.0551		462.82	0.1088		462.82	0.0162		462.82	0.0701		462.82	0.1065		462.82	0.166
463.08	0.116		463.08	0.1338		463.08	0.0551		463.08	0.1088		463.08	0.0161		463.08	0.07		463.08	0.1064		463.08	0.1671
463.33	0.1161		463.33	0.134		463.33	0.0553		463.33	0.1063		463.33	0.0159		463.33	0.07		463.33	0.1066		463.33	0.1652
463.59	0.1162		463.59	0.1338		463.59	0.0555		463.59	0.1063		463.59	0.0158		463.59	0.0701		463.59	0.1068		463.59	0.1661
463.85	0.1161		463.85	0.1348		463.85	0.0553		463.85	0.1063		463.85	0.0157		463.85	0.0703		463.85	0.1065		463.85	0.1676
464.1	0.1158		464.1	0.1357		464.1	0.0551		464.1	0.1063		464.1	0.0158		464.1	0.0705		464.1	0.1064		464.1	0.1671
464.36	0.1157		464.36	0.135		464.36	0.055		464.36	0.1062		464.36	0.016		464.36	0.0705		464.36	0.1064		464.36	0.1677
464.62	0.1156		464.62	0.1345		464.62	0.055		464.62	0.1062		464.62	0.0162		464.62	0.0705		464.62	0.1064		464.62	0.1669
464.87	0.1157		464.87	0.1338		464.87	0.0552		464.87	0.1063		464.87	0.0162		464.87	0.0707		464.87	0.1065		464.87	0.1662
465.13	0.1158		465.13	0.1334		465.13	0.0553		465.13	0.1088		465.13	0.0159		465.13	0.071		465.13	0.1067		465.13	0.1665
465.38	0.1155		465.38	0.1342		465.38	0.0552		465.38	0.1063		465.38	0.0159		465.38	0.0715		465.38	0.1064		465.38	0.1688
465.64	0.1152		465.64	0.135		465.64	0.055		465.64	0.1062		465.64	0.0158		465.64	0.0719		465.64	0.1063		465.64	0.1681
465.9	0.1151		465.9	0.1347		465.9	0.055		465.9	0.1087		465.9	0.0158		465.9	0.072		465.9	0.1062		465.9	0.1669
466.15	0.1149		466.15	0.1341		466.15	0.055		466.15	0.1087		466.15	0.016		466.15	0.0719		466.15	0.1061		466.15	0.1674
466.41	0.1152		466.41	0.1336		466.41	0.0553		466.41	0.1062		466.41	0.0158		466.41	0.0719		466.41	0.1063		466.41	0.1666
466.67	0.1154		466.67	0.1331		466.67	0.0555		466.67	0.1087		466.67	0.0155		466.67	0.072		466.67	0.1065		466.67	0.1667
466.92	0.1152		466.92	0.1342		466.92	0.0554		466.92	0.1087		466.92	0.0155		466.92	0.0723		466.92	0.1064		466.92	0.1687
467.18	0.115		467.18	0.1347		467.18	0.0553		467.18	0.1062		467.18	0.0153		467.18	0.0724		467.18	0.1062		467.18	0.1686
467.44	0.1148		467.44	0.1341		467.44	0.0552		467.44	0.1062		467.44	0.0155		467.44	0.0725		467.44	0.1061		467.44	0.1685
467.69	0.1147		467.69	0.1336		467.69	0.0551		467.69	0.1087		467.69	0.0159		467.69	0.0724		467.69	0.106		467.69	0.1665
467.95	0.115		467.95	0.1335		467.95	0.0553		467.95	0.1087		467.95	0.0158		467.95	0.0723		467.95	0.1061		467.95	0.1672
468.21	0.1151		468.21	0.1335		468.21	0.0555		468.21	0.1062		468.21	0.0158		468.21	0.0724		468.21	0.1062		468.21	0.1678
468.46	0.1149		468.46	0.134		468.46	0.0554		468.46	0.1062		468.46	0.0159		468.46	0.0726		468.46	0.106		468.46	0.1674
468.72	0.1148		468.72	0.1352		468.72	0.0553		468.72	0.1087		468.72	0.0158		468.72	0.0728		468.72	0.1059		468.72	0.1698
468.97	0.1147		468.97	0.1344		468.97	0.0552		468.97	0.1062		468.97	0.0159		468.97	0.0729		468.97	0.1065		468.97	0.1694
469.23	0.1147		469.23	0.1336		469.23	0.0551		469.23	0.1062		469.23	0.0161		469.23	0.0729		469.23	0.1066		469.23	0.1681
469.49	0.1149		469.49	0.1341		469.49	0.0553		469.49	0.1063		469.49	0.0159		469.49	0.0729		469.49	0.1069		469.49	0.1689
469.74	0.1151		469.74	0.1334		469.74	0.0554		469.74	0.1088		469.74	0.0155		469.74	0.073		469.74	0.107		469.74	0.1674
470	0.115		470	0.1341		470	0.0553		470	0.1063		470	0.0154		470	0.0731		470	0.1061		470	0.1687
470.26	0.1149		470.26	0.1348		470.26	0.0552		470.26	0.1063		470.26	0.0154		470.26	0.0732		470.26	0.1058		470.26	0.1679
470.51	0.1148		470.51	0.1338		470.51	0.0552		470.51	0.1088		470.51	0.0156		470.51	0.073		470.51	0.1057		470.51	0.1681
470.77	0.1148		470.77	0.1334		470.77	0.055		470.77	0.1088		470.77	0.0159		470.77	0.0727		470.77	0.1057		470.77	0.1674
471.03	0.1151		471.03	0.1337		471.03	0.0552		471.03	0.1088		471.03	0.0159		471.03	0.0725		471.03	0.106		471.03	0.1677
471.28	0.1152		471.28	0.1336		471.28	0.0555		471.28	0.1089		471.28	0.0159		471.28	0.0726		471.28	0.1063		471.28	0.1675
471.54	0.1151		471.54	0.1345		471.54	0.0554		471.54	0.1064		471.54	0.0158		471.54	0.0728		471.54	0.1062		471.54	0.1681
471.79	0.115		471.79	0.1354		471.79	0.0553		471.79	0.1063		471.79	0.0158		471.79	0.073		471.79	0.106		471.79	0.1692
472.05	0.115		472.05	0.1346		472.05	0.0553		472.05	0.1088		472.05	0.0158		472.05	0.073		472.05	0.1059		472.05	0.1687
472.31	0.1149		472.31	0.1342		472.31	0.0552		472.31	0.1063		472.31	0.0158		472.31	0.0729		472.31	0.1056		472.31	0.168
472.56	0.1151		472.56	0.1342		472.56	0.0552		472.56	0.1063		472.56	0.0156		472.56	0.0728		472.56	0.1059		472.56	0.1693
472.82	0.1153		472.82	0.1345		472.82	0.0555		472.82	0.1064		472.82	0.0156		472.82	0.0729		472.82	0.106		472.82	0.168
473.08	0.115		473.08	0.1347		473.08	0.0554		473.08	0.1063		473.08	0.0157		473.08	0.0732		473.08	0.1059		473.08	0.1692
473.33	0.1148		473.33	0.1357		473.33	0.0553		473.33	0.1063		473.33	0.0157		473.33	0.0734		473.33	0.1058		473.33	0.1681
473.59	0.1147		473.59	0.1345		473.59	0.0553		473.59	0.1088		473.59	0.016		473.59	0.0735		473.59	0.1057		473.59	0.1694
473.85	0.1147		473.85	0.1329		473.85	0.0552		473.85	0.1063		473.85	0.0163		473.85	0.0735		473.85	0.1057		473.85	0.1681
474.1	0.1148		474.1	0.1332		474.1	0.0553		474.1	0.1088		474.1	0.0161		474.1	0.0735		474.1	0.1058		474.1	0.1693
474.36	0.1152		474.36	0.1329		474.36	0.0555		474.36	0.1088		474.36	0.0159		474.36	0.0738		474.36	0.1059		474.36	0.168
474.62	0.115		474.62	0.134		474.62	0.0554		474.62	0.1088		474.62	0.0157		474.62	0.074		474.62	0.1057		474.62	0.1693
474.87	0.1148		474.87	0.1352		474.87	0.0553		474.87	0.1063		474.87	0.0154		474.87	0.0742		474.87	0.1055		474.87	0.1681
475.13	0.1148		475.13	0.1344		475.13	0.0552		475.13	0.1088		475.13	0.0156		475.13	0.0742		475.13	0.1054		475.13	0.1694
475.38	0.1147		475.38	0.1337		475.38	0.0552		475.38	0.1087		475.38	0.0158		475.38	0.0742		475.38	0.1054		475.38	0.1696
475.64	0.1149		475.64	0.1336		475.64	0.0553		475.64	0.1062		475.64	0.0157		475.64	0.0742		475.64	0.1056		475.64	0.1688
475.9	0.1151		475.9	0.1333		475.9	0.0555		475.9	0.1062		475.9	0.0158		475.9	0.0744		475.9	0.1058		475.9	0.169
476.15	0.115		476.15	0.1341		476.15	0.0554		476.15	0.1087		476.15	0.0158		476.15	0.0746		476.15	0.1057		476.15	0.1694
476.41	0.1148		476.41	0.1348		476.41	0.0553		476.41	0.1087		476.41	0.0158		476.41	0.0748		476.41	0.1055		476.41	0.171
476.67	0.1149		476.67	0.1342		476.67	0.0552		476.67	0.1087		476.67	0.0162		476.67	0.0749		476.67	0.1055		476.67	0.1715
476.92	0.1148		476.92	0.1334		476.92	0.0552		476.92	0.1087		476.92	0.0165		476.92	0.0748		476.92	0.1054		476.92	0.1696
477.18	0.115		477.18	0.1335		477.18	0.0554		477.18	0.1062		477.18	0.0163		477.18	0.0748		477.18	0.1054		477.18	0.1697
477.44	0.1151		477.44	0.1334		477.44	0.0555		477.44	0.1087		477.44	0.0162		477.44	0.075		477.44	0.1056		477.44	0.1707
477.69	0.1149		477.69	0.1338		477.69	0.0554		477.69	0.1062		477.69	0.0159		477.69	0.0752		477.69	0.1054		477.69	0.1712
477.95	0.1149		477.95	0.1344		477.95	0.0553		477.95	0.1062		477.95	0.0157		477.95	0.0753		477.95	0.1052		477.95	0.1713
478.21	0.1149		478.21	0.1336		478.21	0.0553		478.21	0.1062		478.21	0.0159		478.21	0.0754		478.21	0.1051		478.21	0.1702
478.46	0.1149		478.46	0.1328		478.46	0.0552		478.46	0.1062		478.46	0.0161		478.46	0.0753		478.46	0.1051		478.46	0.1707
478.72	0.1151		478.72	0.1327		478.72	0.0554		478.72	0.1087		478.72	0.016		478.72	0.0753		478.72	0.1051		478.72	0.1706
478.97	0.1152		478.97	0.1326		478.97	0.0556		478.97	0.1062		478.97	0.0159		478.97	0.0754		478.97	0.1053		478.97	0.1714
479.23	0.1152		479.23	0.1341		479.23	0.0553		479.23	0.1086		479.23	0.0158		479.23	0.0756		479.23	0.1052		479.23	0.173
479.49	0.115		479.49	0.1349		479.49	0.0552		479.49	0.1086		479.49	0.0157		479.49	0.0757		479.49	0.105		479.49	0.1731
479.74	0.1149		479.74	0.1347		479.74	0.0552		479.74	0.1086		479.74	0.0159		479.74	0.0756		479.74	0.1051		479.74	0.1721
480	0.1148		480	0.1339		480	0.0552		480	0.1061		480	0.0162		480	0.0755		480	0.105		480	0.1715
480.26	0.1149		480.26	0.1333		480.26	0.0555		480.26	0.1061		480.26	0.0162		480.26	0.0754		480.26	0.1051		480.26	0.1696
480.51	0.1151		480.51	0.1331		480.51	0.0556		480.51	0.1061		480.51	0.016		480.51	0.0755		480.51	0.1053		480.51	0.1691
480.77	0.1149		480.77	0.1339		480.77	0.0554		480.77	0.1061		480.77	0.0159		480.77	0.0757		480.77	0.1051		480.77	0.1721
481.03	0.1147		481.03	0.1351		481.03	0.0553		481.03	0.1086		481.03	0.0158		481.03	0.0758		481.03	0.1049		481.03	0.1731
481.28	0.1147		481.28	0.1342		481.28	0.0552		481.28	0.1061		481.28	0.0159		481.28	0.0758		481.28	0.1048		481.28	0.1713
481.54	0.1146		481.54	0.1334		481.54	0.0551		481.54	0.1061		481.54	0.0161		481.54	0.0757		481.54	0.1046		481.54	0.1709
481.79	0.1147		481.79	0.1327		481.79	0.0553		481.79	0.1086		481.79	0.0161		481.79	0.0757		481.79	0.1047		481.79	0.1717
482.05	0.1148		482.05	0.1327		482.05	0.0555		482.05	0.1061		482.05	0.0159		482.05	0.0758		482.05	0.1049		482.05	0.1708
482.31	0.1145		482.31	0.1338		482.31	0.0553		482.31	0.1085		482.31	0.0157		482.31	0.0759		482.31	0.1048		482.31	0.1732
482.56	0.1142		482.56	0.1352		482.56	0.0553		482.56	0.1085		482.56	0.0157		482.56	0.0761		482.56	0.1047		482.56	0.1742
482.82	0.1142		482.82	0.1348		482.82	0.0553		482.82	0.106		482.82	0.0158		482.82	0.0762		482.82	0.1046		482.82	0.1741
483.08	0.1141		483.08	0.1341		483.08	0.0552		483.08	0.1085		483.08	0.0161		483.08	0.0762		483.08	0.1046		483.08	0.1723
483.33	0.1143		483.33	0.1341		483.33	0.0554		483.33	0.1085		483.33	0.0163		483.33	0.0763		483.33	0.1048		483.33	0.1721
483.59	0.1144		483.59	0.1332		483.59	0.0556		483.59	0.1085		483.59	0.0161		483.59	0.0765		483.59	0.1049		483.59	0.1733
483.85	0.1142		483.85	0.1341		483.85	0.0553		483.85	0.106		483.85	0.0161		483.85	0.0767		483.85	0.1047		483.85	0.1748
484.1	0.114		484.1	0.1346		484.1	0.0552		484.1	0.1085		484.1	0.0161		484.1	0.0768		484.1	0.1045		484.1	0.1756
484.36	0.1139		484.36	0.1335		484.36	0.0552		484.36	0.1059		484.36	0.016		484.36	0.0768		484.36	0.1043		484.36	0.174
484.62	0.1138		484.62	0.1332		484.62	0.0551		484.62	0.106		484.62	0.0161		484.62	0.0767		484.62	0.1043		484.62	0.1747
484.87	0.114		484.87	0.1331		484.87	0.0553		484.87	0.1085		484.87	0.0159		484.87	0.0767		484.87	0.1045		484.87	0.1727
485.13	0.1142		485.13	0.1332		485.13	0.0555		485.13	0.1085		485.13	0.0159		485.13	0.0767		485.13	0.1046		485.13	0.1738
485.38	0.114		485.38	0.1345		485.38	0.0553		485.38	0.106		485.38	0.0159		485.38	0.0769		485.38	0.1044		485.38	0.173
485.64	0.1139		485.64	0.136		485.64	0.0552		485.64	0.106		485.64	0.0159		485.64	0.0771		485.64	0.1043		485.64	0.1737
485.9	0.1139		485.9	0.1353		485.9	0.0551		485.9	0.106		485.9	0.016		485.9	0.0771		485.9	0.1043		485.9	0.1732
486.15	0.1138		486.15	0.1346		486.15	0.0551		486.15	0.1085		486.15	0.0163		486.15	0.0771		486.15	0.1044		486.15	0.1739
486.41	0.1141		486.41	0.1342		486.41	0.0553		486.41	0.1085		486.41	0.0161		486.41	0.0771		486.41	0.1046		486.41	0.1742
486.67	0.1142		486.67	0.134		486.67	0.0555		486.67	0.106		486.67	0.0161		486.67	0.0771		486.67	0.1048		486.67	0.1746
486.92	0.114		486.92	0.135		486.92	0.0554		486.92	0.1085		486.92	0.0161		486.92	0.0773		486.92	0.1046		486.92	0.1743
487.18	0.1138		487.18	0.1359		487.18	0.0552		487.18	0.1084		487.18	0.0158		487.18	0.0774		487.18	0.1045		487.18	0.1748
487.44	0.1136		487.44	0.1352		487.44	0.0552		487.44	0.1084		487.44	0.016		487.44	0.0773		487.44	0.1043		487.44	0.1743
487.69	0.1136		487.69	0.1342		487.69	0.0551		487.69	0.1084		487.69	0.0161		487.69	0.0773		487.69	0.1042		487.69	0.1746
487.95	0.1138		487.95	0.1339		487.95	0.0553		487.95	0.106		487.95	0.016		487.95	0.0772		487.95	0.1044		487.95	0.1733
488.21	0.1141		488.21	0.1335		488.21	0.0555		488.21	0.1085		488.21	0.0159		488.21	0.0773		488.21	0.1045		488.21	0.1748
488.46	0.1139		488.46	0.1346		488.46	0.0553		488.46	0.106		488.46	0.016		488.46	0.0774		488.46	0.1043		488.46	0.1761
488.72	0.1137		488.72	0.1352		488.72	0.0552		488.72	0.106		488.72	0.016		488.72	0.0775		488.72	0.1041		488.72	0.176
488.97	0.1138		488.97	0.1344		488.97	0.0552		488.97	0.1084		488.97	0.0163		488.97	0.0775		488.97	0.1041		488.97	0.1769
489.23	0.1139		489.23	0.1339		489.23	0.0552		489.23	0.106		489.23	0.0166		489.23	0.0775		489.23	0.104		489.23	0.1751
489.49	0.1141		489.49	0.1334		489.49	0.0555		489.49	0.1085		489.49	0.0163		489.49	0.0775		489.49	0.1042		489.49	0.176
489.74	0.1142		489.74	0.1333		489.74	0.0557		489.74	0.106		489.74	0.0161		489.74	0.0777		489.74	0.1044		489.74	0.1749
490	0.114		490	0.1345		490	0.0556		490	0.106		490	0.0158		490	0.078		490	0.1042		490	0.1761
490.26	0.1138		490.26	0.1356		490.26	0.0555		490.26	0.106		490.26	0.0156		490.26	0.0782		490.26	0.104		490.26	0.1773
490.51	0.1137		490.51	0.1349		490.51	0.0554		490.51	0.1059		490.51	0.016		490.51	0.0783		490.51	0.104		490.51	0.1782
490.77	0.1137		490.77	0.1343		490.77	0.0553		490.77	0.106		490.77	0.0162		490.77	0.0783		490.77	0.1039		490.77	0.1766
491.03	0.1138		491.03	0.1339		491.03	0.0555		491.03	0.106		491.03	0.0159		491.03	0.0783		491.03	0.1041		491.03	0.1766
491.28	0.114		491.28	0.1338		491.28	0.0557		491.28	0.1085		491.28	0.0159		491.28	0.0785		491.28	0.1043		491.28	0.1778
491.54	0.1138		491.54	0.1345		491.54	0.0555		491.54	0.1085		491.54	0.0158		491.54	0.0786		491.54	0.1044		491.54	0.1787
491.79	0.1136		491.79	0.1353		491.79	0.0554		491.79	0.1085		491.79	0.0158		491.79	0.0788		491.79	0.1042		491.79	0.1792
492.05	0.1134		492.05	0.135		492.05	0.0553		492.05	0.1085		492.05	0.0161		492.05	0.0788		492.05	0.1041		492.05	0.1769
492.31	0.1134		492.31	0.1338		492.31	0.0552		492.31	0.106		492.31	0.0163		492.31	0.0788		492.31	0.104		492.31	0.1766
492.56	0.1135		492.56	0.1342		492.56	0.0554		492.56	0.1061		492.56	0.016		492.56	0.0789		492.56	0.104		492.56	0.1782
492.82	0.1136		492.82	0.1343		492.82	0.0556		492.82	0.1086		492.82	0.0158		492.82	0.0791		492.82	0.1041		492.82	0.1773
493.08	0.1134		493.08	0.1351		493.08	0.0554		493.08	0.1062		493.08	0.0158		493.08	0.0793		493.08	0.104		493.08	0.1788
493.33	0.1133		493.33	0.136		493.33	0.0553		493.33	0.1087		493.33	0.0159		493.33	0.0795		493.33	0.1039		493.33	0.1799
493.59	0.1133		493.59	0.1351		493.59	0.0553		493.59	0.1062		493.59	0.0162		493.59	0.0795		493.59	0.1039		493.59	0.1809
493.85	0.1135		493.85	0.1344		493.85	0.0553		493.85	0.1087		493.85	0.0166		493.85	0.0795		493.85	0.1039		493.85	0.1792
494.1	0.1137		494.1	0.1343		494.1	0.0555		494.1	0.1063		494.1	0.0166		494.1	0.0795		494.1	0.1041		494.1	0.1808
494.36	0.1138		494.36	0.1344		494.36	0.0556		494.36	0.1088		494.36	0.0163		494.36	0.0795		494.36	0.1042		494.36	0.1806
494.62	0.1136		494.62	0.1351		494.62	0.0555		494.62	0.1089		494.62	0.0163		494.62	0.0796		494.62	0.1041		494.62	0.1802
494.87	0.1132		494.87	0.1358		494.87	0.0553		494.87	0.1064		494.87	0.0161		494.87	0.0796		494.87	0.1038		494.87	0.1818
495.13	0.1132		495.13	0.1352		495.13	0.0553		495.13	0.1064		495.13	0.016		495.13	0.0795		495.13	0.1037		495.13	0.1801
495.38	0.113		495.38	0.1345		495.38	0.0553		495.38	0.1064		495.38	0.0162		495.38	0.0793		495.38	0.1037		495.38	0.1808
495.64	0.1132		495.64	0.1347		495.64	0.0555		495.64	0.1089		495.64	0.0161		495.64	0.0793		495.64	0.1037		495.64	0.1793
495.9	0.1135		495.9	0.1345		495.9	0.0557		495.9	0.109		495.9	0.0157		495.9	0.0793		495.9	0.1039		495.9	0.1812
496.15	0.1134		496.15	0.1353		496.15	0.0556		496.15	0.1065		496.15	0.0157		496.15	0.0794		496.15	0.1037		496.15	0.1821
496.41	0.1134		496.41	0.1361		496.41	0.0554		496.41	0.109		496.41	0.0156		496.41	0.0795		496.41	0.1035		496.41	0.1836
496.67	0.1134		496.67	0.1353		496.67	0.0553		496.67	0.1065		496.67	0.0156		496.67	0.0795		496.67	0.1035		496.67	0.1833
496.92	0.1132		496.92	0.1349		496.92	0.0553		496.92	0.109		496.92	0.0161		496.92	0.0794		496.92	0.1035		496.92	0.1816
497.18	0.1134		497.18	0.1345		497.18	0.0555		497.18	0.109		497.18	0.0158		497.18	0.0793		497.18	0.1039		497.18	0.1813
497.44	0.1135		497.44	0.1342		497.44	0.0557		497.44	0.1065		497.44	0.0159		497.44	0.0793		497.44	0.104		497.44	0.1825
497.69	0.1133		497.69	0.1351		497.69	0.0555		497.69	0.1065		497.69	0.016		497.69	0.0794		497.69	0.1038		497.69	0.1825
497.95	0.1131		497.95	0.1358		497.95	0.0554		497.95	0.109		497.95	0.0159		497.95	0.0794		497.95	0.1035		497.95	0.1834
498.21	0.113		498.21	0.1356		498.21	0.0553		498.21	0.109		498.21	0.0163		498.21	0.0793		498.21	0.1032		498.21	0.1846
498.46	0.1129		498.46	0.1348		498.46	0.0552		498.46	0.1066		498.46	0.0163		498.46	0.0791		498.46	0.1032		498.46	0.1835
498.72	0.1131		498.72	0.135		498.72	0.0553		498.72	0.1066		498.72	0.0161		498.72	0.079		498.72	0.1034		498.72	0.1812
498.97	0.1132		498.97	0.1349		498.97	0.0555		498.97	0.1067		498.97	0.0159		498.97	0.079		498.97	0.1037		498.97	0.1818
499.23	0.113		499.23	0.1358		499.23	0.0554		499.23	0.1092		499.23	0.0158		499.23	0.0792		499.23	0.1035		499.23	0.1805
499.49	0.1128		499.49	0.1368		499.49	0.0552		499.49	0.1092		499.49	0.016		499.49	0.0793		499.49	0.1034		499.49	0.1818
499.74	0.1127		499.74	0.1356		499.74	0.0553		499.74	0.1068		499.74	0.0161		499.74	0.0793		499.74	0.1033		499.74	0.1805
500	0.1127		500	0.1347		500	0.0553		500	0.1093		500	0.0163		500	0.0793		500	0.1032		500	0.1818
500.26	0.1129		500.26	0.1346		500.26	0.0555		500.26	0.1069		500.26	0.0161		500.26	0.0794		500.26	0.1034		500.26	0.1807
500.51	0.1131		500.51	0.1346		500.51	0.0556		500.51	0.1095		500.51	0.016		500.51	0.0796		500.51	0.1035		500.51	0.1819
500.77	0.1129		500.77	0.1362		500.77	0.0554		500.77	0.1095		500.77	0.0159		500.77	0.0799		500.77	0.1033		500.77	0.1806
501.03	0.1125		501.03	0.1374		501.03	0.0553		501.03	0.1071		501.03	0.0157		501.03	0.0801		501.03	0.1031		501.03	0.1806
501.28	0.1124		501.28	0.136		501.28	0.0553		501.28	0.1096		501.28	0.0158		501.28	0.0802		501.28	0.103		501.28	0.1818
501.54	0.1124		501.54	0.1349		501.54	0.0553		501.54	0.1072		501.54	0.016		501.54	0.0802		501.54	0.1029		501.54	0.1806
501.79	0.1125		501.79	0.1345		501.79	0.0556		501.79	0.1073		501.79	0.016		501.79	0.0802		501.79	0.103		501.79	0.1819
502.05	0.1127		502.05	0.1337		502.05	0.0557		502.05	0.1073		502.05	0.0161		502.05	0.0804		502.05	0.1031		502.05	0.1809
502.31	0.1125		502.31	0.1351		502.31	0.0555		502.31	0.1074		502.31	0.0161		502.31	0.0806		502.31	0.1029		502.31	0.1825
502.56	0.1122		502.56	0.1363		502.56	0.0553		502.56	0.11		502.56	0.016		502.56	0.0809		502.56	0.1027		502.56	0.1828
502.82	0.1122		502.82	0.1355		502.82	0.0553		502.82	0.1075		502.82	0.0163		502.82	0.081		502.82	0.1028		502.82	0.1832
503.08	0.112		503.08	0.1353		503.08	0.0551		503.08	0.1101		503.08	0.0163		503.08	0.0811		503.08	0.1028		503.08	0.1835
503.33	0.1122		503.33	0.1348		503.33	0.0553		503.33	0.1102		503.33	0.0162		503.33	0.0812		503.33	0.1029		503.33	0.184
503.59	0.1123		503.59	0.1346		503.59	0.0556		503.59	0.1102		503.59	0.0162		503.59	0.0814		503.59	0.1032		503.59	0.1822
503.85	0.1121		503.85	0.1355		503.85	0.0554		503.85	0.1078		503.85	0.0159		503.85	0.0817		503.85	0.1029		503.85	0.1835
504.1	0.112		504.1	0.1361		504.1	0.0553		504.1	0.1078		504.1	0.0157		504.1	0.0821		504.1	0.1028		504.1	0.182
504.36	0.1119		504.36	0.1354		504.36	0.0553		504.36	0.1103		504.36	0.0157		504.36	0.0823		504.36	0.1027		504.36	0.1825
504.62	0.1118		504.62	0.1349		504.62	0.0552		504.62	0.1079		504.62	0.0157		504.62	0.0823		504.62	0.1026		504.62	0.185
504.87	0.1119		504.87	0.1347		504.87	0.0554		504.87	0.108		504.87	0.0157		504.87	0.0824		504.87	0.1028		504.87	0.1827
505.13	0.112		505.13	0.1345		505.13	0.0557		505.13	0.1105		505.13	0.0156		505.13	0.0825		505.13	0.1029		505.13	0.1832
505.38	0.112		505.38	0.1355		505.38	0.0555		505.38	0.1106		505.38	0.0157		505.38	0.0826		505.38	0.1028		505.38	0.1831
505.64	0.1118		505.64	0.1362		505.64	0.0554		505.64	0.1081		505.64	0.0158		505.64	0.0826		505.64	0.1026		505.64	0.1839
505.9	0.1119		505.9	0.1345		505.9	0.0554		505.9	0.1106		505.9	0.016		505.9	0.0825		505.9	0.1026		505.9	0.1855
506.15	0.1119		506.15	0.134		506.15	0.0554		506.15	0.1107		506.15	0.0163		506.15	0.0823		506.15	0.1025		506.15	0.1869
506.41	0.112		506.41	0.1338		506.41	0.0557		506.41	0.1108		506.41	0.0162		506.41	0.0822		506.41	0.1026		506.41	0.1833
506.67	0.1121		506.67	0.1338		506.67	0.0558		506.67	0.1108		506.67	0.016		506.67	0.0822		506.67	0.1028		506.67	0.1828
506.92	0.1118		506.92	0.1356		506.92	0.0556		506.92	0.1084		506.92	0.0159		506.92	0.0823		506.92	0.1026		506.92	0.1834
507.18	0.1116		507.18	0.1367		507.18	0.0555		507.18	0.1084		507.18	0.0157		507.18	0.0824		507.18	0.1024		507.18	0.1829
507.44	0.1115		507.44	0.1356		507.44	0.0554		507.44	0.1109		507.44	0.0157		507.44	0.0824		507.44	0.1023		507.44	0.1834
507.69	0.1114		507.69	0.1351		507.69	0.0554		507.69	0.111		507.69	0.016		507.69	0.0823		507.69	0.1022		507.69	0.1843
507.95	0.1115		507.95	0.1349		507.95	0.0556		507.95	0.1085		507.95	0.0158		507.95	0.0823		507.95	0.1024		507.95	0.185
508.21	0.1117		508.21	0.1347		508.21	0.0557		508.21	0.1111		508.21	0.0157		508.21	0.0823		508.21	0.1025		508.21	0.1834
508.46	0.1115		508.46	0.1361		508.46	0.0555		508.46	0.1087		508.46	0.0157		508.46	0.0824		508.46	0.1024		508.46	0.183
508.72	0.1115		508.72	0.1367		508.72	0.0553		508.72	0.1112		508.72	0.0156		508.72	0.0824		508.72	0.1022		508.72	0.1845
508.97	0.1114		508.97	0.1358		508.97	0.0552		508.97	0.1088		508.97	0.0159		508.97	0.0823		508.97	0.1022		508.97	0.1857
509.23	0.1114		509.23	0.1346		509.23	0.0552		509.23	0.1089		509.23	0.0162		509.23	0.0821		509.23	0.1022		509.23	0.1855
509.49	0.1116		509.49	0.1336		509.49	0.0554		509.49	0.1114		509.49	0.0161		509.49	0.0819		509.49	0.1025		509.49	0.1866
509.74	0.1116		509.74	0.1334		509.74	0.0556		509.74	0.109		509.74	0.016		509.74	0.0817		509.74	0.1026		509.74	0.1848
510	0.1116		510	0.1345		510	0.0555		510	0.1091		510	0.0158		510	0.0818		510	0.1025		510	0.1859
510.26	0.1112		510.26	0.1358		510.26	0.0553		510.26	0.1117		510.26	0.0155		510.26	0.0818		510.26	0.1022		510.26	0.1858
510.51	0.1111		510.51	0.1357		510.51	0.0553		510.51	0.1117		510.51	0.0155		510.51	0.0818		510.51	0.102		510.51	0.1873
510.77	0.111		510.77	0.1346		510.77	0.0552		510.77	0.1093		510.77	0.0157		510.77	0.0817		510.77	0.1019		510.77	0.1868
511.03	0.1111		511.03	0.1337		511.03	0.0554		511.03	0.1094		511.03	0.0159		511.03	0.0817		511.03	0.102		511.03	0.1878
511.28	0.1113		511.28	0.1335		511.28	0.0556		511.28	0.1095		511.28	0.0159		511.28	0.0819		511.28	0.1022		511.28	0.186
511.54	0.1112		511.54	0.1345		511.54	0.0554		511.54	0.1096		511.54	0.0159		511.54	0.0821		511.54	0.1021		511.54	0.1864
511.79	0.111		511.79	0.1355		511.79	0.0553		511.79	0.1122		511.79	0.0157		511.79	0.0823		511.79	0.1019		511.79	0.1863
512.05	0.111		512.05	0.1352		512.05	0.0552		512.05	0.1097		512.05	0.0157		512.05	0.0824		512.05	0.1019		512.05	0.1868
[truncated: 6,428 more rows]

## Sheet: Ex_D_Fig. 1c
HNO biosensor calibration; Current response after pretreatment of 10 min of different AS concentrations.
Buffer			10 mM AS			25 mM AS						50 mM AS						100 mM AS
Time(s)	Current (mA)		Time(s)	Current (mA)		Time(s)	Current (mA)		Time(s)	Current (mA)		Time(s)	Current (mA)		Time(s)	Current (mA)		Time(s)	Current (mA)		Time(s)	Current (mA)
0.26	0.0758485		0.26	0.0971		0.26	0.1466		0.26	0.207		0.26	0.2217		0.26	0.2076		0.26	0.2547		0.26	0.4092
0.51	0.0753599		0.51	0.0969		0.51	0.1462		0.51	0.2033		0.51	0.2187		0.51	0.205		0.51	0.2563		0.51	0.4108
0.77	0.0749185		0.77	0.0955		0.77	0.1438		0.77	0.1999		0.77	0.2197		0.77	0.2064		0.77	0.2559		0.77	0.4084
1.03	0.0745344		1.03	0.0966		1.03	0.1434		1.03	0.1989		1.03	0.2169		1.03	0.2059		1.03	0.2535		1.03	0.408
1.28	0.0742136		1.28	0.0952		1.28	0.1452		1.28	0.1944		1.28	0.2181		1.28	0.2034		1.28	0.2532		1.28	0.4097
1.54	0.0739334		1.54	0.0963		1.54	0.1429		1.54	0.1923		1.54	0.2174		1.54	0.205		1.54	0.2529		1.54	0.4074
1.79	0.0736818		1.79	0.095		1.79	0.1427		1.79	0.1904		1.79	0.2148		1.79	0.2046		1.79	0.2527		1.79	0.4071
2.05	0.0734513		2.05	0.0961		2.05	0.1445		2.05	0.1907		2.05	0.2142		2.05	0.2022		2.05	0.2545		2.05	0.4068
2.31	0.073239		2.31	0.096		2.31	0.1443		2.31	0.1871		2.31	0.2136		2.31	0.2039		2.31	0.2543		2.31	0.4084
2.56	0.0730408		2.56	0.0959		2.56	0.1441		2.56	0.1876		2.56	0.2151		2.56	0.2036		2.56	0.2542		2.56	0.4081
2.82	0.0728526		2.82	0.0946		2.82	0.1439		2.82	0.1863		2.82	0.2146		2.82	0.2033		2.82	0.254		2.82	0.4057
3.08	0.0726744		3.08	0.0945		3.08	0.1437		3.08	0.1851		3.08	0.2121		3.08	0.203		3.08	0.2518		3.08	0.4053
3.33	0.0725051		3.33	0.0957		3.33	0.1416		3.33	0.1819		3.33	0.2117		3.33	0.2007		3.33	0.2517		3.33	0.4048
3.59	0.0723427		3.59	0.0956		3.59	0.1414		3.59	0.1828		3.59	0.2132		3.59	0.2024		3.59	0.2535		3.59	0.4044
3.85	0.0721875		3.85	0.0943		3.85	0.1433		3.85	0.1798		3.85	0.2128		3.85	0.2022		3.85	0.2514		3.85	0.4039
4.1	0.0720382		4.1	0.0943		4.1	0.1411		4.1	0.1788		4.1	0.2104		4.1	0.202		4.1	0.2513		4.1	0.4033
4.36	0.0718926		4.36	0.0942		4.36	0.143		4.36	0.1799		4.36	0.21		4.36	0.2017		4.36	0.2532		4.36	0.4028
4.62	0.0717514		4.62	0.0941		4.62	0.1429		4.62	0.177		4.62	0.2117		4.62	0.2015		4.62	0.253		4.62	0.4022
4.87	0.0716151		4.87	0.0953		4.87	0.1407		4.87	0.1762		4.87	0.2093		4.87	0.2013		4.87	0.2529		4.87	0.4037
5.13	0.0714832		5.13	0.0953		5.13	0.1406		5.13	0.1754		5.13	0.211		5.13	0.1991		5.13	0.2528		5.13	0.4031
5.38	0.0713561		5.38	0.0952		5.38	0.1425		5.38	0.1767		5.38	0.2086		5.38	0.1989		5.38	0.2528		5.38	0.4005
5.64	0.0712323		5.64	0.0939		5.64	0.1404		5.64	0.1739		5.64	0.2083		5.64	0.2007		5.64	0.2527		5.64	0.4
5.9	0.0711092		5.9	0.0939		5.9	0.1403		5.9	0.1733		5.9	0.21		5.9	0.2005		5.9	0.2526		5.9	0.3994
6.15	0.0709887		6.15	0.0938		6.15	0.1422		6.15	0.1726		6.15	0.2077		6.15	0.1983		6.15	0.2505		6.15	0.3988
6.41	0.0708716		6.41	0.0938		6.41	0.142		6.41	0.174		6.41	0.2094		6.41	0.2002		6.41	0.2504		6.41	0.3982
6.67	0.0707572		6.67	0.0937		6.67	0.1419		6.67	0.1714		6.67	0.2071		6.67	0.2		6.67	0.2503		6.67	0.3996
6.92	0.0706472		6.92	0.0937		6.92	0.1418		6.92	0.1728		6.92	0.2088		6.92	0.1998		6.92	0.2522		6.92	0.3969
7.18	0.0705391		7.18	0.0949		7.18	0.1397		7.18	0.1703		7.18	0.2065		7.18	0.1977		7.18	0.2502		7.18	0.3982
7.44	0.0704311		7.44	0.0949		7.44	0.1416		7.44	0.1717		7.44	0.2083		7.44	0.1975		7.44	0.2501		7.44	0.3955
7.69	0.070325		7.69	0.0948		7.69	0.1395		7.69	0.1692		7.69	0.208		7.69	0.1994		7.69	0.252		7.69	0.3968
7.95	0.0702211		7.95	0.0935		7.95	0.1395		7.95	0.1707		7.95	0.2058		7.95	0.1992		7.95	0.2519		7.95	0.3941
8.21	0.0701189		8.21	0.0935		8.21	0.1394		8.21	0.1683		8.21	0.2055		8.21	0.1971		8.21	0.2519		8.21	0.3954
8.46	0.07002		8.46	0.0947		8.46	0.1393		8.46	0.1679		8.46	0.2053		8.46	0.197		8.46	0.2498		8.46	0.3947
8.72	0.0699226		8.72	0.0947		8.72	0.1412		8.72	0.1694		8.72	0.205		8.72	0.1988		8.72	0.2497		8.72	0.3919
8.97	0.0698252		8.97	0.0946		8.97	0.1391		8.97	0.167		8.97	0.2048		8.97	0.1987		8.97	0.2517		8.97	0.3911
9.23	0.0697289		9.23	0.0946		9.23	0.139		9.23	0.1686		9.23	0.2066		9.23	0.1986		9.23	0.2496		9.23	0.3903
9.49	0.069634		9.49	0.0946		9.49	0.1389		9.49	0.1682		9.49	0.2064		9.49	0.1984		9.49	0.2495		9.49	0.3915
9.74	0.0695407		9.74	0.0945		9.74	0.1388		9.74	0.1678		9.74	0.2041		9.74	0.1983		9.74	0.2515		9.74	0.3887
10	0.0694502		10	0.0933		10	0.1408		10	0.1674		10	0.2039		10	0.1982		10	0.2514		10	0.3879
10.26	0.0693599		10.26	0.0945		10.26	0.1407		10.26	0.1671		10.26	0.2037		10.26	0.1961		10.26	0.2494		10.26	0.3871
10.51	0.0692699		10.51	0.0945		10.51	0.1386		10.51	0.1647		10.51	0.2035		10.51	0.198		10.51	0.2493		10.51	0.3863
10.77	0.0691809		10.77	0.0932		10.77	0.1385		10.77	0.1644		10.77	0.2033		10.77	0.1978		10.77	0.2513		10.77	0.3874
11.03	0.0690933		11.03	0.0931		11.03	0.1385		11.03	0.166		11.03	0.2031		11.03	0.1957		11.03	0.2512		11.03	0.3865
11.28	0.0690083		11.28	0.0931		11.28	0.1404		11.28	0.1657		11.28	0.2049		11.28	0.1956		11.28	0.2492		11.28	0.3836
11.54	0.0689253		11.54	0.0931		11.54	0.1383		11.54	0.1633		11.54	0.2047		11.54	0.1975		11.54	0.2491		11.54	0.3847
11.79	0.0688434		11.79	0.0943		11.79	0.1402		11.79	0.165		11.79	0.2026		11.79	0.1974		11.79	0.2491		11.79	0.3817
12.05	0.0687614		12.05	0.0943		12.05	0.1402		12.05	0.1628		12.05	0.2044		12.05	0.1973		12.05	0.249		12.05	0.3828
12.31	0.06868		12.31	0.093		12.31	0.1381		12.31	0.1625		12.31	0.2022		12.31	0.1972		12.31	0.249		12.31	0.3819
12.56	0.0686002		12.56	0.0942		12.56	0.138		12.56	0.1642		12.56	0.204		12.56	0.1951		12.56	0.249		12.56	0.381
12.82	0.0685221		12.82	0.0942		12.82	0.14		12.82	0.1639		12.82	0.2039		12.82	0.197		12.82	0.2509		12.82	0.38
13.08	0.0684462		13.08	0.093		13.08	0.1379		13.08	0.1617		13.08	0.2017		13.08	0.1969		13.08	0.2489		13.08	0.3772
13.33	0.0683722		13.33	0.0942		13.33	0.1398		13.33	0.1634		13.33	0.2015		13.33	0.1968		13.33	0.2488		13.33	0.3783
13.59	0.0682981		13.59	0.0929		13.59	0.1378		13.59	0.1612		13.59	0.2014		13.59	0.1967		13.59	0.2508		13.59	0.3754
13.85	0.0682248		13.85	0.0941		13.85	0.1397		13.85	0.163		13.85	0.2012		13.85	0.1966		13.85	0.2487		13.85	0.3765
14.1	0.0681531		14.1	0.0929		14.1	0.1396		14.1	0.1607		14.1	0.2011		14.1	0.1965		14.1	0.2507		14.1	0.3737
14.36	0.0680814		14.36	0.0928		14.36	0.1396		14.36	0.1625		14.36	0.2029		14.36	0.1945		14.36	0.2506		14.36	0.3748
14.62	0.0680114		14.62	0.0941		14.62	0.1395		14.62	0.1623		14.62	0.2028		14.62	0.1944		14.62	0.2486		14.62	0.374
14.87	0.067942		14.87	0.0941		14.87	0.1394		14.87	0.1621		14.87	0.2026		14.87	0.1963		14.87	0.2505		14.87	0.3732
15.13	0.0678714		15.13	0.094		15.13	0.1374		15.13	0.1599		15.13	0.2025		15.13	0.1942		15.13	0.2485		15.13	0.3704
15.38	0.0678016		15.38	0.094		15.38	0.1393		15.38	0.1598		15.38	0.2004		15.38	0.1941		15.38	0.2484		15.38	0.3716
15.64	0.067733		15.64	0.094		15.64	0.1393		15.64	0.1596		15.64	0.2002		15.64	0.194		15.64	0.2484		15.64	0.3688
15.9	0.0676649		15.9	0.094		15.9	0.1372		15.9	0.1614		15.9	0.2001		15.9	0.196		15.9	0.2503		15.9	0.368
16.15	0.0675991		16.15	0.0927		16.15	0.1392		16.15	0.1593		16.15	0.2		16.15	0.1939		16.15	0.2503		16.15	0.3693
16.41	0.0675338		16.41	0.0927		16.41	0.1391		16.41	0.1611		16.41	0.2018		16.41	0.1938		16.41	0.2483		16.41	0.3665
16.67	0.0674672		16.67	0.0927		16.67	0.1391		16.67	0.161		16.67	0.2017		16.67	0.1937		16.67	0.2482		16.67	0.3677
16.92	0.067401		16.92	0.0927		16.92	0.139		16.92	0.1608		16.92	0.1996		16.92	0.1937		16.92	0.2482		16.92	0.367
17.18	0.0673348		17.18	0.0939		17.18	0.1369		17.18	0.1587		17.18	0.1995		17.18	0.1936		17.18	0.2501		17.18	0.3643
17.44	0.0672691		17.44	0.0926		17.44	0.1389		17.44	0.1585		17.44	0.2014		17.44	0.1955		17.44	0.2481		17.44	0.3656
17.69	0.0672046		17.69	0.0939		17.69	0.1388		17.69	0.1604		17.69	0.1992		17.69	0.1954		17.69	0.2481		17.69	0.3628
17.95	0.0671407		17.95	0.0926		17.95	0.1388		17.95	0.1603		17.95	0.1991		17.95	0.1953		17.95	0.248		17.95	0.3621
18.21	0.0670764		18.21	0.0939		18.21	0.1387		18.21	0.1601		18.21	0.199		18.21	0.1933		18.21	0.25		18.21	0.3615
18.46	0.0670133		18.46	0.0938		18.46	0.1367		18.46	0.16		18.46	0.2009		18.46	0.1952		18.46	0.2479		18.46	0.3608
18.72	0.066952		18.72	0.0926		18.72	0.1386		18.72	0.1599		18.72	0.2008		18.72	0.1931		18.72	0.2479		18.72	0.3601
18.97	0.0668915		18.97	0.0926		18.97	0.1386		18.97	0.1598		18.97	0.2007		18.97	0.1931		18.97	0.2479		18.97	0.3594
19.23	0.0668315		19.23	0.0926		19.23	0.1385		19.23	0.1597		19.23	0.1986		19.23	0.195		19.23	0.2498		19.23	0.3608
19.49	0.0667713		19.49	0.0938		19.49	0.1365		19.49	0.1596		19.49	0.2005		19.49	0.1929		19.49	0.2478		19.49	0.3581
19.74	0.0667095		19.74	0.0938		19.74	0.1384		19.74	0.1595		19.74	0.2004		19.74	0.1949		19.74	0.2498		19.74	0.3595
20	0.066648		20	0.0925		20	0.1384		20	0.1594		20	0.2003		20	0.1948		20	0.2497		20	0.3569
20.26	0.0665886		20.26	0.0925		20.26	0.1383		20.26	0.1573		20.26	0.1982		20.26	0.1947		20.26	0.2497		20.26	0.3562
20.51	0.0665299		20.51	0.0925		20.51	0.1363		20.51	0.1592		20.51	0.1981		20.51	0.1927		20.51	0.2477		20.51	0.3576
20.77	0.066473		20.77	0.0925		20.77	0.1362		20.77	0.1591		20.77	0.2		20.77	0.1926		20.77	0.2477		20.77	0.357
21.03	0.0664164		21.03	0.0937		21.03	0.1382		21.03	0.157		21.03	0.1979		21.03	0.1945		21.03	0.2476		21.03	0.3544
21.28	0.0663579		21.28	0.0937		21.28	0.1362		21.28	0.1589		21.28	0.1998		21.28	0.1945		21.28	0.2476		21.28	0.3538
21.54	0.0662996		21.54	0.0937		21.54	0.1361		21.54	0.1588		21.54	0.1977		21.54	0.1924		21.54	0.2475		21.54	0.3532
21.79	0.0662425		21.79	0.0924		21.79	0.1361		21.79	0.1588		21.79	0.1977		21.79	0.1924		21.79	0.2475		21.79	0.3526
22.05	0.0661865		22.05	0.0937		22.05	0.138		22.05	0.1567		22.05	0.1996		22.05	0.1923		22.05	0.2495		22.05	0.354
22.31	0.0661324		22.31	0.0937		22.31	0.136		22.31	0.1566		22.31	0.1975		22.31	0.1942		22.31	0.2495		22.31	0.3535
22.56	0.066079		22.56	0.0937		22.56	0.1379		22.56	0.1586		22.56	0.1974		22.56	0.1942		22.56	0.2495		22.56	0.3509
22.82	0.0660239		22.82	0.0937		22.82	0.1359		22.82	0.1565		22.82	0.1993		22.82	0.1921		22.82	0.2474		22.82	0.3504
23.08	0.0659687		23.08	0.0936		23.08	0.1378		23.08	0.1584		23.08	0.1992		23.08	0.194		23.08	0.2474		23.08	0.3518
23.33	0.0659141		23.33	0.0936		23.33	0.1378		23.33	0.1563		23.33	0.1972		23.33	0.192		23.33	0.2494		23.33	0.3493
23.59	0.0658592		23.59	0.0924		23.59	0.1358		23.59	0.1563		23.59	0.1971		23.59	0.1939		23.59	0.2494		23.59	0.3508
23.85	0.0658061		23.85	0.0936		23.85	0.1357		23.85	0.1562		23.85	0.199		23.85	0.1919		23.85	0.2494		23.85	0.3502
24.1	0.0657526		24.1	0.0936		24.1	0.1357		24.1	0.1561		24.1	0.1969		24.1	0.1918		24.1	0.2493		24.1	0.3477
24.36	0.0656982		24.36	0.0936		24.36	0.1376		24.36	0.1561		24.36	0.1969		24.36	0.1917		24.36	0.2473		24.36	0.3472
24.62	0.0656443		24.62	0.0936		24.62	0.1356		24.62	0.156		24.62	0.1968		24.62	0.1917		24.62	0.2493		24.62	0.3487
24.87	0.0655912		24.87	0.0936		24.87	0.1376		24.87	0.1579		24.87	0.1987		24.87	0.1936		24.87	0.2493		24.87	0.3462
25.13	0.0655387		25.13	0.0923		25.13	0.1375		25.13	0.1558		25.13	0.1987		25.13	0.1916		25.13	0.2473		25.13	0.3476
25.38	0.0654872		25.38	0.0936		25.38	0.1375		25.38	0.1578		25.38	0.1986		25.38	0.1935		25.38	0.2493		25.38	0.3451
25.64	0.0654365		25.64	0.0923		25.64	0.1354		25.64	0.1557		25.64	0.1985		25.64	0.1915		25.64	0.2492		25.64	0.3466
25.9	0.0653845		25.9	0.0935		25.9	0.1374		25.9	0.1557		25.9	0.1985		25.9	0.1934		25.9	0.2472		25.9	0.3441
26.15	0.0653335		26.15	0.0935		26.15	0.1354		26.15	0.1556		26.15	0.1964		26.15	0.1914		26.15	0.2472		26.15	0.3436
26.41	0.0652842		26.41	0.0935		26.41	0.1353		26.41	0.1555		26.41	0.1963		26.41	0.1933		26.41	0.2472		26.41	0.3432
26.67	0.0652347		26.67	0.0935		26.67	0.1353		26.67	0.1555		26.67	0.1963		26.67	0.1912		26.67	0.2491		26.67	0.3427
26.92	0.0651864		26.92	0.0923		26.92	0.1373		26.92	0.1575		26.92	0.1982		26.92	0.1932		26.92	0.2491		26.92	0.3422
27.18	0.0651379		27.18	0.0923		27.18	0.1372		27.18	0.1574		27.18	0.1961		27.18	0.1911		27.18	0.2471		27.18	0.3437
27.44	0.0650876		27.44	0.0935		27.44	0.1372		27.44	0.1574		27.44	0.1981		27.44	0.1911		27.44	0.2471		27.44	0.3432
27.69	0.0650378		27.69	0.0935		27.69	0.1351		27.69	0.1553		27.69	0.198		27.69	0.193		27.69	0.249		27.69	0.3408
27.95	0.0649885		27.95	0.0922		27.95	0.1371		27.95	0.1573		27.95	0.198		27.95	0.191		27.95	0.249		27.95	0.3423
28.21	0.0649396		28.21	0.0935		28.21	0.1351		28.21	0.1572		28.21	0.1979		28.21	0.1909		28.21	0.247		28.21	0.3419
28.46	0.0648921		28.46	0.0935		28.46	0.137		28.46	0.1552		28.46	0.1979		28.46	0.1909		28.46	0.247		28.46	0.3414
28.72	0.064845		28.72	0.0922		28.72	0.137		28.72	0.1551		28.72	0.1978		28.72	0.1928		28.72	0.247		28.72	0.339
28.97	0.0647971		28.97	0.0922		28.97	0.135		28.97	0.1571		28.97	0.1977		28.97	0.1908		28.97	0.2469		28.97	0.3385
29.23	0.0647498		29.23	0.0935		29.23	0.1369		29.23	0.1551		29.23	0.1957		29.23	0.1907		29.23	0.2469		29.23	0.3401
29.49	0.0647036		29.49	0.0934		29.49	0.1349		29.49	0.155		29.49	0.1976		29.49	0.1907		29.49	0.2469		29.49	0.3377
29.74	0.0646577		29.74	0.0922		29.74	0.1369		29.74	0.155		29.74	0.1976		29.74	0.1927		29.74	0.2488		29.74	0.3392
30	0.0646142		30	0.0922		30	0.1368		30	0.1549		30	0.1955		30	0.1906		30	0.2468		30	0.3388
30.26	0.0645708		30.26	0.0934		30.26	0.1348		30.26	0.1569		30.26	0.1975		30.26	0.1926		30.26	0.2488		30.26	0.3384
30.51	0.064526		30.51	0.0922		30.51	0.1348		30.51	0.1568		30.51	0.1974		30.51	0.1905		30.51	0.2468		30.51	0.338
30.77	0.0644813		30.77	0.0934		30.77	0.1347		30.77	0.1568		30.77	0.1974		30.77	0.1925		30.77	0.2487		30.77	0.3375
31.03	0.0644363		31.03	0.0934		31.03	0.1367		31.03	0.1568		31.03	0.1973		31.03	0.1904		31.03	0.2487		31.03	0.3351
31.28	0.0643918		31.28	0.0934		31.28	0.1347		31.28	0.1547		31.28	0.1953		31.28	0.1924		31.28	0.2487		31.28	0.3367
31.54	0.0643501		31.54	0.0921		31.54	0.1346		31.54	0.1567		31.54	0.1952		31.54	0.1924		31.54	0.2487		31.54	0.3343
31.79	0.0643096		31.79	0.0921		31.79	0.1366		31.79	0.1547		31.79	0.1952		31.79	0.1903		31.79	0.2466		31.79	0.3339
32.05	0.0642677		32.05	0.0921		32.05	0.1346		32.05	0.1546		32.05	0.1972		32.05	0.1923		32.05	0.2466		32.05	0.3355
32.31	0.0642303		32.31	0.0921		32.31	0.1345		32.31	0.1546		32.31	0.1971		32.31	0.1922		32.31	0.2486		32.31	0.3351
32.56	0.0641935		32.56	0.0921		32.56	0.1365		32.56	0.1566		32.56	0.1951		32.56	0.1902		32.56	0.2486		32.56	0.3347
32.82	0.0641563		32.82	0.0921		32.82	0.1365		32.82	0.1545		32.82	0.197		32.82	0.1901		32.82	0.2485		32.82	0.3343
33.08	0.0641212		33.08	0.0933		33.08	0.1364		33.08	0.1545		33.08	0.197		33.08	0.1901		33.08	0.2485		33.08	0.3319
33.33	0.0640823		33.33	0.0921		33.33	0.1344		33.33	0.1565		33.33	0.1949		33.33	0.1901		33.33	0.2485		33.33	0.3315
33.59	0.0640407		33.59	0.0921		33.59	0.1344		33.59	0.1564		33.59	0.1949		33.59	0.192		33.59	0.2465		33.59	0.3331
33.85	0.0639992		33.85	0.0921		33.85	0.1363		33.85	0.1544		33.85	0.1969		33.85	0.19		33.85	0.2464		33.85	0.3307
34.1	0.0639612		34.1	0.0933		34.1	0.1343		34.1	0.1544		34.1	0.1948		34.1	0.1919		34.1	0.2464		34.1	0.3303
34.36	0.0639259		34.36	0.0933		34.36	0.1343		34.36	0.1543		34.36	0.1948		34.36	0.1919		34.36	0.2483		34.36	0.3299
34.62	0.0638926		34.62	0.0921		34.62	0.1343		34.62	0.1543		34.62	0.1947		34.62	0.1899		34.62	0.2483		34.62	0.3295
34.87	0.0638601		34.87	0.0921		34.87	0.1342		34.87	0.1543		34.87	0.1967		34.87	0.1918		34.87	0.2483		34.87	0.3292
35.13	0.0638239		35.13	0.0921		35.13	0.1362		35.13	0.1542		35.13	0.1967		35.13	0.1898		35.13	0.2482		35.13	0.3308
35.38	0.0637862		35.38	0.0933		35.38	0.1342		35.38	0.1562		35.38	0.1966		35.38	0.1898		35.38	0.2482		35.38	0.3304
35.64	0.0637488		35.64	0.0933		35.64	0.1362		35.64	0.1542		35.64	0.1946		35.64	0.1897		35.64	0.2482		35.64	0.3301
35.9	0.0637129		35.9	0.092		35.9	0.1361		35.9	0.1541		35.9	0.1946		35.9	0.1917		35.9	0.2462		35.9	0.3277
36.15	0.0636779		36.15	0.0933		36.15	0.1341		36.15	0.1561		36.15	0.1945		36.15	0.1917		36.15	0.2461		36.15	0.3294
36.41	0.0636425		36.41	0.0933		36.41	0.1341		36.41	0.1561		36.41	0.1945		36.41	0.1896		36.41	0.2461		36.41	0.329
36.67	0.0636054		36.67	0.0933		36.67	0.134		36.67	0.1541		36.67	0.1965		36.67	0.1916		36.67	0.2461		36.67	0.3267
36.92	0.0635672		36.92	0.0933		36.92	0.136		36.92	0.156		36.92	0.1944		36.92	0.1895		36.92	0.248		36.92	0.3263
37.18	0.0635315		37.18	0.092		37.18	0.134		37.18	0.156		37.18	0.1964		37.18	0.1895		37.18	0.248		37.18	0.326
37.44	0.0634979		37.44	0.0933		37.44	0.134		37.44	0.156		37.44	0.1944		37.44	0.1895		37.44	0.248		37.44	0.3256
37.69	0.063466		37.69	0.092		37.69	0.1359		37.69	0.1539		37.69	0.1943		37.69	0.1914		37.69	0.248		37.69	0.3272
37.95	0.063434		37.95	0.092		37.95	0.1339		37.95	0.1559		37.95	0.1943		37.95	0.1894		37.95	0.246		37.95	0.3269
38.21	0.0633979		38.21	0.092		38.21	0.1339		38.21	0.1559		38.21	0.1943		38.21	0.1914		38.21	0.2479		38.21	0.3245
38.46	0.0633592		38.46	0.0933		38.46	0.1339		38.46	0.1538		38.46	0.1942		38.46	0.1893		38.46	0.2479		38.46	0.3242
38.72	0.0633208		38.72	0.0932		38.72	0.1358		38.72	0.1558		38.72	0.1942		38.72	0.1913		38.72	0.2459		38.72	0.3258
38.97	0.0632831		38.97	0.0932		38.97	0.1338		38.97	0.1557		38.97	0.1962		38.97	0.1913		38.97	0.2478		38.97	0.3254
39.23	0.0632475		39.23	0.0932		39.23	0.1358		39.23	0.1537		39.23	0.1941		39.23	0.1912		39.23	0.2478		39.23	0.3231
39.49	0.0632133		39.49	0.0932		39.49	0.1338		39.49	0.1557		39.49	0.1961		39.49	0.1892		39.49	0.2478		39.49	0.3247
39.74	0.0631834		39.74	0.0932		39.74	0.1357		39.74	0.1536		39.74	0.1941		39.74	0.1912		39.74	0.2458		39.74	0.3244
40	0.0631543		40	0.092		40	0.1357		40	0.1556		40	0.1961		40	0.1911		40	0.2458		40	0.3241
40.26	0.0631264		40.26	0.0932		40.26	0.1357		40.26	0.1555		40.26	0.196		40.26	0.1911		40.26	0.2458		40.26	0.3237
40.51	0.0630978		40.51	0.092		40.51	0.1357		40.51	0.1535		40.51	0.194		40.51	0.1891		40.51	0.2477		40.51	0.3214
40.77	0.0630646		40.77	0.0932		40.77	0.1336		40.77	0.1555		40.77	0.194		40.77	0.1911		40.77	0.2457		40.77	0.3231
41.03	0.0630446		41.03	0.0932		41.03	0.1336		41.03	0.1555		41.03	0.1959		41.03	0.191		41.03	0.2477		41.03	0.3227
41.28	0.0630261		41.28	0.092		41.28	0.1356		41.28	0.1554		41.28	0.1959		41.28	0.191		41.28	0.2477		41.28	0.3204
41.54	0.0630217		41.54	0.0932		41.54	0.1356		41.54	0.1534		41.54	0.1959		41.54	0.189		41.54	0.2457		41.54	0.3221
41.79	0.0630286		41.79	0.0932		41.79	0.1335		41.79	0.1553		41.79	0.1939		41.79	0.1889		41.79	0.2457		41.79	0.3218
42.05	0.0630304		42.05	0.092		42.05	0.1335		42.05	0.1533		42.05	0.1958		42.05	0.1909		42.05	0.2477		42.05	0.3194
42.31	0.0630381		42.31	0.0932		42.31	0.1335		42.31	0.1532		42.31	0.1958		42.31	0.1889		42.31	0.2477		42.31	0.3211
42.56	0.0630402		42.56	0.0932		42.56	0.1355		42.56	0.1532		42.56	0.1938		42.56	0.1909		42.56	0.2457		42.56	0.3188
42.82	0.0630382		42.82	0.0932		42.82	0.1335		42.82	0.1532		42.82	0.1938		42.82	0.1908		42.82	0.2456		42.82	0.3205
43.08	0.0630335		43.08	0.0919		43.08	0.1334		43.08	0.1531		43.08	0.1957		43.08	0.1888		43.08	0.2476		43.08	0.3182
43.33	0.0630253		43.33	0.0919		43.33	0.1334		43.33	0.1531		43.33	0.1937		43.33	0.1888		43.33	0.2456		43.33	0.3199
43.59	0.0630244		43.59	0.0919		43.59	0.1334		43.59	0.153		43.59	0.1957		43.59	0.1887		43.59	0.2476		43.59	0.3176
43.85	0.063027		43.85	0.0919		43.85	0.1354		43.85	0.155		43.85	0.1937		43.85	0.1887		43.85	0.2456		43.85	0.3173
44.1	0.0630321		44.1	0.0932		44.1	0.1333		44.1	0.1549		44.1	0.1936		44.1	0.1907		44.1	0.2476		44.1	0.3169
44.36	0.0630389		44.36	0.0919		44.36	0.1353		44.36	0.1529		44.36	0.1956		44.36	0.1906		44.36	0.2476		44.36	0.3166
44.62	0.0630358		44.62	0.0932		44.62	0.1353		44.62	0.1528		44.62	0.1956		44.62	0.1906		44.62	0.2476		44.62	0.3163
44.87	0.0630914		44.87	0.0919		44.87	0.1333		44.87	0.1528		44.87	0.1936		44.87	0.1886		44.87	0.2456		44.87	0.3181
45.13	0.06317		45.13	0.0932		45.13	0.1353		45.13	0.1528		45.13	0.1956		45.13	0.1905		45.13	0.2456		45.13	0.3158
45.38	0.0632581		45.38	0.0932		45.38	0.1352		45.38	0.1547		45.38	0.1935		45.38	0.1885		45.38	0.2456		45.38	0.3175
45.64	0.0633554		45.64	0.0919		45.64	0.1332		45.64	0.1547		45.64	0.1955		45.64	0.1905		45.64	0.2456		45.64	0.3152
45.9	0.0633961		45.9	0.0932		45.9	0.1352		45.9	0.1546		45.9	0.1935		45.9	0.1905		45.9	0.2456		45.9	0.3169
46.15	0.0634164		46.15	0.0932		46.15	0.1332		46.15	0.1546		46.15	0.1955		46.15	0.1904		46.15	0.2476		46.15	0.3166
46.41	0.0634439		46.41	0.0932		46.41	0.1331		46.41	0.1526		46.41	0.1954		46.41	0.1884		46.41	0.2456		46.41	0.3143
46.67	0.0635017		46.67	0.0932		46.67	0.1331		46.67	0.1545		46.67	0.1934		46.67	0.1904		46.67	0.2476		46.67	0.3161
46.92	0.0635963		46.92	0.0919		46.92	0.1331		46.92	0.1545		46.92	0.1934		46.92	0.1904		46.92	0.2476		46.92	0.3138
47.18	0.0637331		47.18	0.0932		47.18	0.1351		47.18	0.1544		47.18	0.1934		47.18	0.1883		47.18	0.2476		47.18	0.3155
47.44	0.063862		47.44	0.0919		47.44	0.1331		47.44	0.1544		47.44	0.1934		47.44	0.1903		47.44	0.2456		47.44	0.3153
47.69	0.0639589		47.69	0.0932		47.69	0.135		47.69	0.1543		47.69	0.1933		47.69	0.1883		47.69	0.2456		47.69	0.315
47.95	0.0640166		47.95	0.0919		47.95	0.133		47.95	0.1523		47.95	0.1933		47.95	0.1882		47.95	0.2476		47.95	0.3147
48.21	0.0640226		48.21	0.0932		48.21	0.133		48.21	0.1542		48.21	0.1953		48.21	0.1902		48.21	0.2476		48.21	0.3145
48.46	0.0640178		48.46	0.0919		48.46	0.133		48.46	0.1522		48.46	0.1933		48.46	0.1902		48.46	0.2456		48.46	0.3122
48.72	0.0640031		48.72	0.0931		48.72	0.135		48.72	0.1541		48.72	0.1933		48.72	0.1882		48.72	0.2476		48.72	0.3119
48.97	0.0639794		48.97	0.0931		48.97	0.1329		48.97	0.1521		48.97	0.1952		48.97	0.1881		48.97	0.2456		48.97	0.3137
49.23	0.0639555		49.23	0.0931		49.23	0.1329		49.23	0.154		49.23	0.1952		49.23	0.1901		49.23	0.2456		49.23	0.3114
49.49	0.0639293		49.49	0.0919		49.49	0.1329		49.49	0.154		49.49	0.1932		49.49	0.1881		49.49	0.2456		49.49	0.3132
49.74	0.0639026		49.74	0.0931		49.74	0.1329		49.74	0.1519		49.74	0.1952		49.74	0.1901		49.74	0.2476		49.74	0.3129
50	0.0638775		50	0.0919		50	0.1349		50	0.1539		50	0.1952		50	0.188		50	0.2456		50	0.3107
50.26	0.0638553		50.26	0.0931		50.26	0.1329		50.26	0.1518		50.26	0.1951		50.26	0.188		50.26	0.2456		50.26	0.3104
50.51	0.0638326		50.51	0.0931		50.51	0.1328		50.51	0.1538		50.51	0.1931		50.51	0.19		50.51	0.2476		50.51	0.3122
50.77	0.0638093		50.77	0.0931		50.77	0.1348		50.77	0.1518		50.77	0.1931		50.77	0.188		50.77	0.2476		50.77	0.3119
51.03	0.0637857		51.03	0.0919		51.03	0.1328		51.03	0.1517		51.03	0.1951		51.03	0.1899		51.03	0.2456		51.03	0.3117
51.28	0.0637615		51.28	0.0931		51.28	0.1328		51.28	0.1517		51.28	0.1951		51.28	0.1879		51.28	0.2476		51.28	0.3114
51.54	0.0637376		51.54	0.0931		51.54	0.1328		51.54	0.1516		51.54	0.195		51.54	0.1879		51.54	0.2456		51.54	0.3092
51.79	0.0637132		51.79	0.0931		51.79	0.1328		51.79	0.1536		51.79	0.195		51.79	0.1879		51.79	0.2476		51.79	0.3089
52.05	0.0636969		52.05	0.0931		52.05	0.1327		52.05	0.1536		52.05	0.193		52.05	0.1879		52.05	0.2476		52.05	0.3107
52.31	0.0636867		52.31	0.0919		52.31	0.1327		52.31	0.1515		52.31	0.193		52.31	0.1878		52.31	0.2476		52.31	0.3105
52.56	0.0636791		52.56	0.0931		52.56	0.1347		52.56	0.1515		52.56	0.193		52.56	0.1878		52.56	0.2456		52.56	0.3082
52.82	0.0636729		52.82	0.0919		52.82	0.1327		52.82	0.1535		52.82	0.195		52.82	0.1878		52.82	0.2476		52.82	0.31
53.08	0.0636585		53.08	0.0931		53.08	0.1347		53.08	0.1534		53.08	0.1949		53.08	0.1878		53.08	0.2476		53.08	0.3097
53.33	0.0636356		53.33	0.0931		53.33	0.1327		53.33	0.1534		53.33	0.1929		53.33	0.1877		53.33	0.2476		53.33	0.3095
53.59	0.0636082		53.59	0.0931		53.59	0.1326		53.59	0.1534		53.59	0.1949		53.59	0.1897		53.59	0.2475		53.59	0.3093
53.85	0.0635803		53.85	0.0931		53.85	0.1326		53.85	0.1533		53.85	0.1929		53.85	0.1877		53.85	0.2455		53.85	0.307
54.1	0.0635518		54.1	0.0931		54.1	0.1346		54.1	0.1513		54.1	0.1929		54.1	0.1877		54.1	0.2475		54.1	0.3088
54.36	0.0635243		54.36	0.0919		54.36	0.1346		54.36	0.1513		54.36	0.1929		54.36	0.1877		54.36	0.2475		54.36	0.3066
54.62	0.0634984		54.62	0.0919		54.62	0.1326		54.62	0.1512		54.62	0.1948		54.62	0.1896		54.62	0.2475		54.62	0.3063
54.87	0.0634722		54.87	0.0919		54.87	0.1326		54.87	0.1512		54.87	0.1928		54.87	0.1876		54.87	0.2455		54.87	0.3081
55.13	0.0634445		55.13	0.0931		55.13	0.1325		55.13	0.1532		55.13	0.1948		55.13	0.1876		55.13	0.2455		55.13	0.3079
55.38	0.063416		55.38	0.0931		55.38	0.1345		55.38	0.1512		55.38	0.1948		55.38	0.1876		55.38	0.2455		55.38	0.3076
55.64	0.0633889		55.64	0.0919		55.64	0.1345		55.64	0.1532		55.64	0.1948		55.64	0.1875		55.64	0.2455		55.64	0.3074
55.9	0.0633634		55.9	0.0919		55.9	0.1345		55.9	0.1531		55.9	0.1948		55.9	0.1895		55.9	0.2475		55.9	0.3072
56.15	0.0633397		56.15	0.0931		56.15	0.1325		56.15	0.1531		56.15	0.1927		56.15	0.1895		56.15	0.2475		56.15	0.3049
56.41	0.0633164		56.41	0.0931		56.41	0.1345		56.41	0.1511		56.41	0.1947		56.41	0.1875		56.41	0.2455		56.41	0.3067
56.67	0.0632903		56.67	0.0919		56.67	0.1324		56.67	0.153		56.67	0.1947		56.67	0.1894		56.67	0.2475		56.67	0.3045
56.92	0.0632629		56.92	0.0919		56.92	0.1324		56.92	0.153		56.92	0.1927		56.92	0.1874		56.92	0.2454		56.92	0.3062
57.18	0.0632356		57.18	0.0918		57.18	0.1344		57.18	0.151		57.18	0.1947		57.18	0.1874		57.18	0.2454		57.18	0.306
57.44	0.0632078		57.44	0.0931		57.44	0.1324		57.44	0.1529		57.44	0.1927		57.44	0.1894		57.44	0.2474		57.44	0.3058
57.69	0.0631803		57.69	0.0918		57.69	0.1344		57.69	0.1529		57.69	0.1926		57.69	0.1874		57.69	0.2474		57.69	0.3036
57.95	0.0631524		57.95	0.0918		57.95	0.1324		57.95	0.1529		57.95	0.1946		57.95	0.1893		57.95	0.2454		57.95	0.3054
58.21	0.063123		58.21	0.0918		58.21	0.1344		58.21	0.1529		58.21	0.1946		58.21	0.1893		58.21	0.2474		58.21	0.3032
58.46	0.0630934		58.46	0.0931		58.46	0.1323		58.46	0.1528		58.46	0.1946		58.46	0.1893		58.46	0.2454		58.46	0.3049
58.72	0.0630649		58.72	0.0931		58.72	0.1343		58.72	0.1528		58.72	0.1926		58.72	0.1893		58.72	0.2454		58.72	0.3027
58.97	0.063037		58.97	0.0931		58.97	0.1343		58.97	0.1508		58.97	0.1946		58.97	0.1893		58.97	0.2454		58.97	0.3026
59.23	0.0630105		59.23	0.0918		59.23	0.1343		59.23	0.1508		59.23	0.1925		59.23	0.1872		59.23	0.2474		59.23	0.3024
59.49	0.0629853		59.49	0.0918		59.49	0.1323		59.49	0.1508		59.49	0.1925		59.49	0.1892		59.49	0.2454		59.49	0.3042
59.74	0.0629594		59.74	0.0918		59.74	0.1323		59.74	0.1528		59.74	0.1945		59.74	0.1892		59.74	0.2474		59.74	0.304
60	0.0629336		60	0.0918		60	0.1343		60	0.1528		60	0.1945		60	0.1872		60	0.2474		60	0.3038
60.26	0.0629084		60.26	0.0931		60.26	0.1322		60.26	0.1507		60.26	0.1925		60.26	0.1892		60.26	0.2473		60.26	0.3036
60.51	0.0628829		60.51	0.0918		60.51	0.1322		60.51	0.1527		60.51	0.1925		60.51	0.1891		60.51	0.2453		60.51	0.3014
60.77	0.0628573		60.77	0.0918		60.77	0.1342		60.77	0.1507		60.77	0.1925		60.77	0.1891		60.77	0.2453		60.77	0.3012
61.03	0.0628313		61.03	0.0918		61.03	0.1342		61.03	0.1527		61.03	0.1944		61.03	0.1891		61.03	0.2453		61.03	0.301
61.28	0.0628033		61.28	0.0918		61.28	0.1342		61.28	0.1527		61.28	0.1924		61.28	0.1891		61.28	0.2473		61.28	0.3009
61.54	0.062775		61.54	0.0931		61.54	0.1342		61.54	0.1527		61.54	0.1944		61.54	0.1871		61.54	0.2472		61.54	0.3027
61.79	0.0627481		61.79	0.0918		61.79	0.1322		61.79	0.1527		61.79	0.1944		61.79	0.187		61.79	0.2472		61.79	0.3025
62.05	0.0627218		62.05	0.0931		62.05	0.1341		62.05	0.1526		62.05	0.1924		62.05	0.187		62.05	0.2472		62.05	0.3023
62.31	0.0626972		62.31	0.0918		62.31	0.1321		62.31	0.1506		62.31	0.1924		62.31	0.189		62.31	0.2452		62.31	0.3002
62.56	0.0626742		62.56	0.0918		62.56	0.1321		62.56	0.1506		62.56	0.1924		62.56	0.189		62.56	0.2472		62.56	0.302
62.82	0.0626519		62.82	0.0931		62.82	0.1321		62.82	0.1526		62.82	0.1943		62.82	0.189		62.82	0.2451		62.82	0.3018
63.08	0.0626344		63.08	0.0918		63.08	0.1321		63.08	0.1526		63.08	0.1923		63.08	0.1869		63.08	0.2471		63.08	0.3016
63.33	0.0626231		63.33	0.0931		63.33	0.1341		63.33	0.1505		63.33	0.1943		63.33	0.1869		63.33	0.2451		63.33	0.2995
63.59	0.0626159		63.59	0.0931		63.59	0.1341		63.59	0.1505		63.59	0.1943		63.59	0.1869		63.59	0.247		63.59	0.2993
63.85	0.0626125		63.85	0.0931		63.85	0.1321		63.85	0.1505		63.85	0.1943		63.85	0.1869		63.85	0.245		63.85	0.2991
64.1	0.0626093		64.1	0.0918		64.1	0.132		64.1	0.1525		64.1	0.1923		64.1	0.1869		64.1	0.245		64.1	0.301
64.36	0.0626048		64.36	0.0918		64.36	0.134		64.36	0.1505		64.36	0.1923		64.36	0.1869		64.36	0.2469		64.36	0.2988
64.62	0.0626016		64.62	0.0918		64.62	0.134		64.62	0.1504		64.62	0.1922		64.62	0.1868		64.62	0.2449		64.62	0.3006
64.87	0.0626001		64.87	0.093		64.87	0.132		64.87	0.1524		64.87	0.1922		64.87	0.1868		64.87	0.2469		64.87	0.3005
65.13	0.0626001		65.13	0.093		65.13	0.132		65.13	0.1524		65.13	0.1922		65.13	0.1888		65.13	0.2468		65.13	0.3003
65.38	0.0626016		65.38	0.093		65.38	0.132		65.38	0.1504		65.38	0.1942		65.38	0.1868		65.38	0.2468		65.38	0.2981
65.64	0.0626033		65.64	0.0918		65.64	0.132		65.64	0.1504		65.64	0.1942		65.64	0.1888		65.64	0.2447		65.64	0.298
65.9	0.0626037		65.9	0.093		65.9	0.1319		65.9	0.1523		65.9	0.1922		65.9	0.1868		65.9	0.2447		65.9	0.2978
66.15	0.0626037		66.15	0.0918		66.15	0.1339		66.15	0.1523		66.15	0.1942		66.15	0.1867		66.15	0.2466		66.15	0.2976
66.41	0.0626102		66.41	0.093		66.41	0.1319		66.41	0.1503		66.41	0.1921		66.41	0.1867		66.41	0.2466		66.41	0.2975
66.67	0.0626166		66.67	0.093		66.67	0.1339		66.67	0.1523		66.67	0.1941		66.67	0.1867		66.67	0.2445		66.67	0.2993
66.92	0.0626242		66.92	0.0918		66.92	0.1339		66.92	0.1502		66.92	0.1921		66.92	0.1887		66.92	0.2465		66.92	0.2971
67.18	0.0626318		67.18	0.093		67.18	0.1319		67.18	0.1522		67.18	0.1921		67.18	0.1867		67.18	0.2444		67.18	0.299
67.44	0.0626318		67.44	0.093		67.44	0.1339		67.44	0.1502		67.44	0.1921		67.44	0.1887		67.44	0.2443		67.44	0.2988
67.69	0.0626319		67.69	0.0918		67.69	0.1319		67.69	0.1522		67.69	0.1921		67.69	0.1866		67.69	0.2462		67.69	0.2987
67.95	0.0626317		67.95	0.0918		67.95	0.1338		67.95	0.1522		67.95	0.1941		67.95	0.1866		67.95	0.2462		67.95	0.2985
68.21	0.0626311		68.21	0.093		68.21	0.1318		68.21	0.1522		68.21	0.1921		68.21	0.1886		68.21	0.2441		68.21	0.2984
68.46	0.0626303		68.46	0.0918		68.46	0.1318		68.46	0.1502		68.46	0.194		68.46	0.1886		68.46	0.246		68.46	0.2962
68.72	0.0626283		68.72	0.0918		68.72	0.1318		68.72	0.1521		68.72	0.192		68.72	0.1866		68.72	0.246		68.72	0.2961
68.97	0.0626242		68.97	0.093		68.97	0.1338		68.97	0.1501		68.97	0.192		68.97	0.1886		68.97	0.2459		68.97	0.2979
69.23	0.06262		69.23	0.093		69.23	0.1338		69.23	0.1501		69.23	0.192		69.23	0.1885		69.23	0.2438		69.23	0.2958
69.49	0.0626162		69.49	0.0918		69.49	0.1338		69.49	0.1501		69.49	0.194		69.49	0.1865		69.49	0.2438		69.49	0.2976
69.74	0.062612		69.74	0.0918		69.74	0.1338		69.74	0.1501		69.74	0.192		69.74	0.1885		69.74	0.2457		69.74	0.2955
70	0.0626048		70	0.093		70	0.1318		70	0.1501		70	0.1939		70	0.1885		70	0.2457		70	0.2973
70.26	0.062599		70.26	0.0918		70.26	0.1317		70.26	0.15		70.26	0.1939		70.26	0.1865		70.26	0.2456		70.26	0.2952
70.51	0.0625929		70.51	0.0918		70.51	0.1317		70.51	0.15		70.51	0.1919		70.51	0.1865		70.51	0.2435		70.51	0.295
70.77	0.0625874		70.77	0.093		70.77	0.1317		70.77	0.15		70.77	0.1919		70.77	0.1865		70.77	0.2435		70.77	0.2949
71.03	0.0625841		71.03	0.093		71.03	0.1317		71.03	0.152		71.03	0.1939		71.03	0.1864		71.03	0.2434		71.03	0.2947
71.28	0.0625756		71.28	0.0918		71.28	0.1337		71.28	0.1519		71.28	0.1919		71.28	0.1884		71.28	0.2433		71.28	0.2966
71.54	0.0625635		71.54	0.0918		71.54	0.1337		71.54	0.1499		71.54	0.1939		71.54	0.1864		71.54	0.2433		71.54	0.2965
71.79	0.0625465		71.79	0.0918		71.79	0.1337		71.79	0.1519		71.79	0.1939		71.79	0.1864		71.79	0.2432		71.79	0.2943
72.05	0.0625263		72.05	0.0917		72.05	0.1337		72.05	0.1499		72.05	0.1918		72.05	0.1884		72.05	0.2432		72.05	0.2962
72.31	0.062506		72.31	0.093		72.31	0.1317		72.31	0.1499		72.31	0.1918		72.31	0.1884		72.31	0.2431		72.31	0.2961
72.56	0.0624868		72.56	0.0917		72.56	0.1337		72.56	0.1518		72.56	0.1918		72.56	0.1863		72.56	0.2431		72.56	0.2959
72.82	0.0624689		72.82	0.093		72.82	0.1336		72.82	0.1498		72.82	0.1918		72.82	0.1883		72.82	0.243		72.82	0.2958
73.08	0.0624516		73.08	0.093		73.08	0.1336		73.08	0.1518		73.08	0.1938		73.08	0.1863		73.08	0.245		73.08	0.2957
73.33	0.0624331		73.33	0.093		73.33	0.1336		73.33	0.1498		73.33	0.1938		73.33	0.1863		73.33	0.2429		73.33	0.2955
73.59	0.0624173		73.59	0.0917		73.59	0.1336		73.59	0.1518		73.59	0.1938		73.59	0.1883		73.59	0.2429		73.59	0.2934
73.85	0.0624056		73.85	0.093		73.85	0.1336		73.85	0.1497		73.85	0.1937		73.85	0.1883		73.85	0.2428		73.85	0.2953
74.1	0.062398		74.1	0.093		74.1	0.1316		74.1	0.1497		74.1	0.1937		74.1	0.1883		74.1	0.2448		74.1	0.2931
74.36	0.0623934		74.36	0.0917		74.36	0.1336		74.36	0.1517		74.36	0.1937		74.36	0.1862		74.36	0.2427		74.36	0.293
74.62	0.0623864		74.62	0.093		74.62	0.1336		74.62	0.1517		74.62	0.1937		74.62	0.1882		74.62	0.2427		74.62	0.2929
74.87	0.062375		74.87	0.0917		74.87	0.1316		74.87	0.1497		74.87	0.1917		74.87	0.1862		74.87	0.2447		74.87	0.2948
75.13	0.0623592		75.13	0.0917		75.13	0.1336		75.13	0.1517		75.13	0.1917		75.13	0.1882		75.13	0.2426		75.13	0.2927
75.38	0.062341		75.38	0.0917		75.38	0.1335		75.38	0.1517		75.38	0.1937		75.38	0.1862		75.38	0.2426		75.38	0.2925
75.64	0.062322		75.64	0.093		75.64	0.1315		75.64	0.1497		75.64	0.1937		75.64	0.1862		75.64	0.2426		75.64	0.2944
75.9	0.0623036		75.9	0.093		75.9	0.1335		75.9	0.1496		75.9	0.1916		75.9	0.1881		75.9	0.2446		75.9	0.2943
76.15	0.0622861		76.15	0.0917		76.15	0.1315		76.15	0.1516		76.15	0.1936		76.15	0.1861		76.15	0.2425		76.15	0.2942
76.41	0.0622691		76.41	0.0917		76.41	0.1335		76.41	0.1516		76.41	0.1936		76.41	0.1881		76.41	0.2425		76.41	0.2921
76.67	0.0622498		76.67	0.0917		76.67	0.1335		76.67	0.1516		76.67	0.1916		76.67	0.1881		76.67	0.2445		76.67	0.292
76.92	0.0622291		76.92	0.0917		76.92	0.1315		76.92	0.1516		76.92	0.1916		76.92	0.1881		76.92	0.2425		76.92	0.2919
77.18	0.0622098		77.18	0.0917		77.18	0.1335		77.18	0.1516		77.18	0.1936		77.18	0.1881		77.18	0.2425		77.18	0.2918
77.44	0.0621967		77.44	0.093		77.44	0.1315		77.44	0.1496		77.44	0.1916		77.44	0.1861		77.44	0.2425		77.44	0.2916
77.69	0.0621883		77.69	0.093		77.69	0.1335		77.69	0.1496		77.69	0.1915		77.69	0.186		77.69	0.2445		77.69	0.2915
77.95	0.0621859		77.95	0.093		77.95	0.1335		77.95	0.1516		77.95	0.1915		77.95	0.186		77.95	0.2425		77.95	0.2934
78.21	0.0621853		78.21	0.093		78.21	0.1334		78.21	0.1515		78.21	0.1935		78.21	0.188		78.21	0.2445		78.21	0.2933
78.46	0.0621819		78.46	0.0917		78.46	0.1314		78.46	0.1515		78.46	0.1915		78.46	0.188		78.46	0.2425		78.46	0.2932
78.72	0.0621838		78.72	0.0917		78.72	0.1334		78.72	0.1515		78.72	0.1935		78.72	0.188		78.72	0.2445		78.72	0.2911
78.97	0.0621874		78.97	0.0917		78.97	0.1334		78.97	0.1495		78.97	0.1915		78.97	0.188		78.97	0.2446		78.97	0.293
79.23	0.0621953		79.23	0.0917		79.23	0.1334		79.23	0.1515		79.23	0.1935		79.23	0.186		79.23	0.2446		79.23	0.2909
79.49	0.062209		79.49	0.093		79.49	0.1314		79.49	0.1515		79.49	0.1935		79.49	0.186		79.49	0.2446		79.49	0.2908
79.74	0.0622219		79.74	0.0917		79.74	0.1314		79.74	0.1514		79.74	0.1935		79.74	0.1879		79.74	0.2446		79.74	0.2927
80	0.0622341		80	0.0917		80	0.1334		80	0.1494		80	0.1914		80	0.1859		80	0.2426		80	0.2905
80.26	0.0622456		80.26	0.0917		80.26	0.1314		80.26	0.1494		80.26	0.1934		80.26	0.1879		80.26	0.2446		80.26	0.2924
80.51	0.0622543		80.51	0.093		80.51	0.1334		80.51	0.1513		80.51	0.1914		80.51	0.1879		80.51	0.2446		80.51	0.2903
80.77	0.0622625		80.77	0.0917		80.77	0.1314		80.77	0.1513		80.77	0.1934		80.77	0.1859		80.77	0.2446		80.77	0.2902
81.03	0.0622702		81.03	0.0917		81.03	0.1313		81.03	0.1493		81.03	0.1914		81.03	0.1879		81.03	0.2426		81.03	0.2921
81.28	0.0622759		81.28	0.0917		81.28	0.1333		81.28	0.1513		81.28	0.1914		81.28	0.1879		81.28	0.2426		81.28	0.292
81.54	0.0622819		81.54	0.093		81.54	0.1333		81.54	0.1513		81.54	0.1914		81.54	0.1878		81.54	0.2426		81.54	0.2919
81.79	0.0622884		81.79	0.0917		81.79	0.1333		81.79	0.1513		81.79	0.1914		81.79	0.1858		81.79	0.2446		81.79	0.2918
82.05	0.0622974		82.05	0.093		82.05	0.1333		82.05	0.1512		82.05	0.1933		82.05	0.1878		82.05	0.2426		82.05	0.2917
82.31	0.0623089		82.31	0.0917		82.31	0.1313		82.31	0.1512		82.31	0.1933		82.31	0.1878		82.31	0.2426		82.31	0.2895
82.56	0.062321		82.56	0.0917		82.56	0.1313		82.56	0.1512		82.56	0.1933		82.56	0.1858		82.56	0.2427		82.56	0.2894
82.82	0.0623337		82.82	0.0917		82.82	0.1313		82.82	0.1492		82.82	0.1913		82.82	0.1878		82.82	0.2447		82.82	0.2893
83.08	0.0623467		83.08	0.093		83.08	0.1333		83.08	0.1512		83.08	0.1933		83.08	0.1878		83.08	0.2447		83.08	0.2892
83.33	0.0623536		83.33	0.093		83.33	0.1313		83.33	0.1492		83.33	0.1933		83.33	0.1858		83.33	0.2447		83.33	0.2911
83.59	0.0623589		83.59	0.0917		83.59	0.1333		83.59	0.1491		83.59	0.1913		83.59	0.1877		83.59	0.2447		83.59	0.289
83.85	0.0623612		83.85	0.093		83.85	0.1333		83.85	0.1491		83.85	0.1933		83.85	0.1877		83.85	0.2427		83.85	0.2908
84.1	0.0623605		84.1	0.093		84.1	0.1312		84.1	0.1491		84.1	0.1933		84.1	0.1877		84.1	0.2427		84.1	0.2907
84.36	0.0623578		84.36	0.0917		84.36	0.1332		84.36	0.1491		84.36	0.1932		84.36	0.1857		84.36	0.2427		84.36	0.2886
84.62	0.0623537		84.62	0.093		84.62	0.1312		84.62	0.1511		84.62	0.1932		84.62	0.1877		84.62	0.2427		84.62	0.2905
84.87	0.0623452		84.87	0.093		84.87	0.1332		84.87	0.149		84.87	0.1912		84.87	0.1877		84.87	0.2427		84.87	0.2884
85.13	0.0623283		85.13	0.0929		85.13	0.1312		85.13	0.151		85.13	0.1932		85.13	0.1877		85.13	0.2427		85.13	0.2883
85.38	0.0623096		85.38	0.0917		85.38	0.1332		85.38	0.151		85.38	0.1932		85.38	0.1877		85.38	0.2447		85.38	0.2882
85.64	0.0622934		85.64	0.0917		85.64	0.1312		85.64	0.151		85.64	0.1912		85.64	0.1856		85.64	0.2427		85.64	0.2901
85.9	0.0622761		85.9	0.0929		85.9	0.1312		85.9	0.1509		85.9	0.1932		85.9	0.1856		85.9	0.2427		85.9	0.2879
86.15	0.0622606		86.15	0.0929		86.15	0.1332		86.15	0.1489		86.15	0.1932		86.15	0.1876		86.15	0.2447		86.15	0.2898
86.41	0.0622493		86.41	0.0917		86.41	0.1312		86.41	0.1489		86.41	0.1932		86.41	0.1876		86.41	0.2448		86.41	0.2897
86.67	0.0622341		86.67	0.0917		86.67	0.1312		86.67	0.1509		86.67	0.1911		86.67	0.1856		86.67	0.2428		86.67	0.2876
86.92	0.0622196		86.92	0.0929		86.92	0.1312		86.92	0.1489		86.92	0.1931		86.92	0.1876		86.92	0.2428		86.92	0.2875
87.18	0.0622152		87.18	0.0917		87.18	0.1311		87.18	0.1488		87.18	0.1931		87.18	0.1856		87.18	0.2448		87.18	0.2874
87.44	0.0622174		87.44	0.0929		87.44	0.1311		87.44	0.1488		87.44	0.1931		87.44	0.1876		87.44	0.2428		87.44	0.2893
87.69	0.0622246		87.69	0.0929		87.69	0.1331		87.69	0.1488		87.69	0.1911		87.69	0.1855		87.69	0.2448		87.69	0.2872
87.95	0.0622395		87.95	0.0929		87.95	0.1331		87.95	0.1508		87.95	0.1911		87.95	0.1855		87.95	0.2448		87.95	0.2871
88.21	0.0622512		88.21	0.0917		88.21	0.1311		88.21	0.1507		88.21	0.1931		88.21	0.1855		88.21	0.2428		88.21	0.287
88.46	0.0622598		88.46	0.0929		88.46	0.1331		88.46	0.1507		88.46	0.1931		88.46	0.1875		88.46	0.2428		88.46	0.2889
88.72	0.0622671		88.72	0.0929		88.72	0.1331		88.72	0.1487		88.72	0.1911		88.72	0.1875		88.72	0.2448		88.72	0.2867
88.97	0.0622729		88.97	0.0917		88.97	0.1311		88.97	0.1506		88.97	0.1911		88.97	0.1875		88.97	0.2448		88.97	0.2886
89.23	0.0622798		89.23	0.0917		89.23	0.1311		89.23	0.1506		89.23	0.193		89.23	0.1855		89.23	0.2428		89.23	0.2865
89.49	0.0622892		89.49	0.0917		89.49	0.1311		89.49	0.1486		89.49	0.193		89.49	0.1875		89.49	0.2448		89.49	0.2884
89.74	0.0622987		89.74	0.0917		89.74	0.1331		89.74	0.1506		89.74	0.191		89.74	0.1874		89.74	0.2428		89.74	0.2883
90	0.0623097		90	0.0929		90	0.1311		90	0.1486		90	0.193		90	0.1854		90	0.2428		90	0.2862
90.26	0.0623221		90.26	0.0929		90.26	0.1311		90.26	0.1505		90.26	0.191		90.26	0.1854		90.26	0.2428		90.26	0.2881
90.51	0.0623333		90.51	0.0929		90.51	0.1311		90.51	0.1505		90.51	0.191		90.51	0.1854		90.51	0.2428		90.51	0.288
90.77	0.0623412		90.77	0.0917		90.77	0.131		90.77	0.1505		90.77	0.193		90.77	0.1874		90.77	0.2448		90.77	0.2878
91.03	0.0623468		91.03	0.0917		91.03	0.133		91.03	0.1505		91.03	0.193		91.03	0.1854		91.03	0.2428		91.03	0.2857
91.28	0.0623509		91.28	0.0929		91.28	0.133		91.28	0.1505		91.28	0.191		91.28	0.1874		91.28	0.2448		91.28	0.2876
91.54	0.0623554		91.54	0.0917		91.54	0.133		91.54	0.1505		91.54	0.1929		91.54	0.1854		91.54	0.2428		91.54	0.2875
91.79	0.0623625		91.79	0.0929		91.79	0.131		91.79	0.1485		91.79	0.1909		91.79	0.1874		91.79	0.2428		91.79	0.2854
92.05	0.0623548		92.05	0.0917		92.05	0.133		92.05	0.1505		92.05	0.1929		92.05	0.1873		92.05	0.2448		92.05	0.2853
92.31	0.0623426		92.31	0.0929		92.31	0.133		92.31	0.1485		92.31	0.1909		92.31	0.1853		92.31	0.2428		92.31	0.2872
92.56	0.0623174		92.56	0.0917		92.56	0.131		92.56	0.1504		92.56	0.1929		92.56	0.1873		92.56	0.2428		92.56	0.2851
92.82	0.0622831		92.82	0.0929		92.82	0.133		92.82	0.1504		92.82	0.1909		92.82	0.1853		92.82	0.2448		92.82	0.2849
93.08	0.0622548		93.08	0.0929		93.08	0.133		93.08	0.1504		93.08	0.1929		93.08	0.1873		93.08	0.2448		93.08	0.2868
93.33	0.0622219		93.33	0.0917		93.33	0.133		93.33	0.1483		93.33	0.1929		93.33	0.1873		93.33	0.2448		93.33	0.2847
93.59	0.062191		93.59	0.0917		93.59	0.133		93.59	0.1503		93.59	0.1909		93.59	0.1853		93.59	0.2428		93.59	0.2846
93.85	0.0621616		93.85	0.0917		93.85	0.133		93.85	0.1483		93.85	0.1909		93.85	0.1873		93.85	0.2448		93.85	0.2865
94.1	0.0621349		94.1	0.0917		94.1	0.133		94.1	0.1503		94.1	0.1909		94.1	0.1872		94.1	0.2448		94.1	0.2864
94.36	0.0621112		94.36	0.0929		94.36	0.133		94.36	0.1503		94.36	0.1908		94.36	0.1852		94.36	0.2449		94.36	0.2862
94.62	0.0620811		94.62	0.0929		94.62	0.1329		94.62	0.1503		94.62	0.1928		94.62	0.1872		94.62	0.2429		94.62	0.2861
94.87	0.062049		94.87	0.0929		94.87	0.1309		94.87	0.1482		94.87	0.1908		94.87	0.1852		94.87	0.2449		94.87	0.286
95.13	0.0620157		95.13	0.0929		95.13	0.1329		95.13	0.1502		95.13	0.1928		95.13	0.1872		95.13	0.2429		95.13	0.2839
95.38	0.0619805		95.38	0.0917		95.38	0.1309		95.38	0.1482		95.38	0.1928		95.38	0.1852		95.38	0.2429		95.38	0.2858
95.64	0.0619568		95.64	0.0929		95.64	0.1309		95.64	0.1502		95.64	0.1908		95.64	0.1872		95.64	0.2429		95.64	0.2857
95.9	0.0618758		95.9	0.0917		95.9	0.1329		95.9	0.1502		95.9	0.1928		95.9	0.1852		95.9	0.2449		95.9	0.2855
96.15	0.0617706		96.15	0.0929		96.15	0.1309		96.15	0.1482		96.15	0.1928		96.15	0.1852		96.15	0.2429		96.15	0.2854
96.41	0.061655		96.41	0.0929		96.41	0.1329		96.41	0.1501		96.41	0.1908		96.41	0.1851		96.41	0.2429		96.41	0.2833
96.67	0.0615234		96.67	0.0917		96.67	0.1309		96.67	0.1501		96.67	0.1928		96.67	0.1871		96.67	0.2429		96.67	0.2852
96.92	0.0614407		96.92	0.0917		96.92	0.1329		96.92	0.1481		96.92	0.1927		96.92	0.1851		96.92	0.2449		96.92	0.2831
97.18	0.0613738		97.18	0.0929		97.18	0.1329		97.18	0.1501		97.18	0.1907		97.18	0.1871		97.18	0.2449		97.18	0.2829
97.44	0.0612964		97.44	0.0929		97.44	0.1329		97.44	0.1481		97.44	0.1927		97.44	0.1871		97.44	0.2449		97.44	0.2848
97.69	0.061189		97.69	0.0917		97.69	0.1329		97.69	0.148		97.69	0.1907		97.69	0.1851		97.69	0.2429		97.69	0.2827
97.95	0.0610454		97.95	0.0917		97.95	0.1309		97.95	0.148		97.95	0.1907		97.95	0.1851		97.95	0.2449		97.95	0.2826
98.21	0.0608577		98.21	0.0929		98.21	0.1308		98.21	0.148		98.21	0.1927		98.21	0.1851		98.21	0.2429		98.21	0.2845
98.46	0.0606761		98.46	0.0929		98.46	0.1328		98.46	0.15		98.46	0.1907		98.46	0.1871		98.46	0.2449		98.46	0.2824
98.72	0.0605274		98.72	0.0929		98.72	0.1328		98.72	0.148		98.72	0.1907		98.72	0.1871		98.72	0.2429		98.72	0.2823
98.97	0.0604192		98.97	0.0929		98.97	0.1308		98.97	0.148		98.97	0.1927		98.97	0.185		98.97	0.2449		98.97	0.2842
99.23	0.0603643		99.23	0.0917		99.23	0.1328		99.23	0.1479		99.23	0.1907		99.23	0.185		99.23	0.2429		99.23	0.2841
99.49	0.0603219		99.49	0.0929		99.49	0.1308		99.49	0.1499		99.49	0.1927		99.49	0.185		99.49	0.243		99.49	0.282
99.74	0.0602895		99.74	0.0917		99.74	0.1308		99.74	0.1479		99.74	0.1906		99.74	0.187		99.74	0.245		99.74	0.2819
100	0.0602646		100	0.0917		100	0.1328		100	0.1499		100	0.1906		100	0.185		100	0.245		100	0.2818
100.26	0.0602404		100.26	0.0917		100.26	0.1308		100.26	0.1479		100.26	0.1906		100.26	0.187		100.26	0.245		100.26	0.2837
100.51	0.0602181		100.51	0.0916		100.51	0.1308		100.51	0.1479		100.51	0.1906		100.51	0.187		100.51	0.243		100.51	0.2816
100.77	0.0601958		100.77	0.0929		100.77	0.1328		100.77	0.1499		100.77	0.1926		100.77	0.187		100.77	0.245		100.77	0.2815
101.03	0.0601748		101.03	0.0916		101.03	0.1308		101.03	0.1478		101.03	0.1906		101.03	0.187		101.03	0.243		101.03	0.2834
101.28	0.0601554		101.28	0.0929		101.28	0.1308		101.28	0.1478		101.28	0.1906		101.28	0.1869		101.28	0.243		101.28	0.2813
101.54	0.0601427		101.54	0.0929		101.54	0.1328		101.54	0.1498		101.54	0.1926		101.54	0.1849		101.54	0.245		101.54	0.2812
101.79	0.0601384		101.79	0.0929		101.79	0.1308		101.79	0.1477		101.79	0.1926		101.79	0.1869		101.79	0.243		101.79	0.2811
102.05	0.0601394		102.05	0.0916		102.05	0.1327		102.05	0.1477		102.05	0.1906		102.05	0.1869		102.05	0.243		102.05	0.283
102.31	0.0601442		102.31	0.0916		102.31	0.1327		102.31	0.1477		102.31	0.1926		102.31	0.1869		102.31	0.243		102.31	0.281
102.56	0.0601489		102.56	0.0916		102.56	0.1307		102.56	0.1497		102.56	0.1926		102.56	0.1869		102.56	0.245		102.56	0.2829
102.82	0.0601519		102.82	0.0916		102.82	0.1327		102.82	0.1497		102.82	0.1905		102.82	0.1869		102.82	0.245		102.82	0.2808
103.08	0.0601454		103.08	0.0929		103.08	0.1327		103.08	0.1476		103.08	0.1905		103.08	0.1849		103.08	0.245		103.08	0.2827
103.33	0.0601325		103.33	0.0916		103.33	0.1327		103.33	0.1476		103.33	0.1925		103.33	0.1869		103.33	0.243		103.33	0.2826
103.59	0.0601177		103.59	0.0916		103.59	0.1307		103.59	0.1496		103.59	0.1905		103.59	0.1849		103.59	0.243		103.59	0.2805
103.85	0.0601032		103.85	0.0929		103.85	0.1307		103.85	0.1496		103.85	0.1905		103.85	0.1869		103.85	0.245		103.85	0.2824
104.1	0.0600985		104.1	0.0916		104.1	0.1327		104.1	0.1476		104.1	0.1905		104.1	0.1869		104.1	0.245		104.1	0.2823
104.36	0.060112		104.36	0.0929		104.36	0.1307		104.36	0.1495		104.36	0.1925		104.36	0.1868		104.36	0.245		104.36	0.2822
104.62	0.0601234		104.62	0.0929		104.62	0.1327		104.62	0.1475		104.62	0.1925		104.62	0.1848		104.62	0.243		104.62	0.2801
104.87	0.0601296		104.87	0.0916		104.87	0.1307		104.87	0.1475		104.87	0.1905		104.87	0.1848		104.87	0.245		104.87	0.2801
105.13	0.0601303		105.13	0.0916		105.13	0.1327		105.13	0.1475		105.13	0.1925		105.13	0.1868		105.13	0.245		105.13	0.282
105.38	0.0601133		105.38	0.0929		105.38	0.1327		105.38	0.1475		105.38	0.1905		105.38	0.1868		105.38	0.245		105.38	0.2819
105.64	0.0600944		105.64	0.0916		105.64	0.1307		105.64	0.1495		105.64	0.1904		105.64	0.1868		105.64	0.245		105.64	0.2798
105.9	0.0600743		105.9	0.0929		105.9	0.1306		105.9	0.1475		105.9	0.1904		105.9	0.1848		105.9	0.245		105.9	0.2797
106.15	0.0600539		106.15	0.0929		106.15	0.1306		106.15	0.1475		106.15	0.1924		106.15	0.1848		106.15	0.2429		106.15	0.2816
106.41	0.0600352		106.41	0.0916		106.41	0.1326		106.41	0.1494		106.41	0.1924		106.41	0.1848		106.41	0.2429		106.41	0.2795
106.67	0.0600162		106.67	0.0916		106.67	0.1326		106.67	0.1494		106.67	0.1904		106.67	0.1848		106.67	0.2449		106.67	0.2794
106.92	0.0599968		106.92	0.0916		106.92	0.1326		106.92	0.1494		106.92	0.1924		106.92	0.1848		106.92	0.2449		106.92	0.2813
107.18	0.059977		107.18	0.0916		107.18	0.1326		107.18	0.1474		107.18	0.1924		107.18	0.1867		107.18	0.2449		107.18	0.2792
107.44	0.0599547		107.44	0.0916		107.44	0.1326		107.44	0.1474		107.44	0.1904		107.44	0.1867		107.44	0.2429		107.44	0.2812
107.69	0.0599338		107.69	0.0929		107.69	0.1306		107.69	0.1494		107.69	0.1904		107.69	0.1867		107.69	0.2429		107.69	0.2791
107.95	0.059915		107.95	0.0916		107.95	0.1306		107.95	0.1493		107.95	0.1904		107.95	0.1867		107.95	0.2449		107.95	0.279
108.21	0.0598963		108.21	0.0916		108.21	0.1326		108.21	0.1493		108.21	0.1904		108.21	0.1867		108.21	0.2449		108.21	0.2809
108.46	0.0598792		108.46	0.0929		108.46	0.1326		108.46	0.1493		108.46	0.1924		108.46	0.1867		108.46	0.2429		108.46	0.2808
108.72	0.0598619		108.72	0.0916		108.72	0.1326		108.72	0.1493		108.72	0.1903		108.72	0.1867		108.72	0.2449		108.72	0.2787
108.97	0.0598429		108.97	0.0929		108.97	0.1306		108.97	0.1493		108.97	0.1903		108.97	0.1847		108.97	0.2428		108.97	0.2806
109.23	0.0598239		109.23	0.0929		109.23	0.1326		109.23	0.1493		109.23	0.1923		109.23	0.1867		109.23	0.2428		109.23	0.2806
109.49	0.0598055		109.49	0.0929		109.49	0.1326		109.49	0.1493		109.49	0.1923		109.49	0.1847		109.49	0.2448		109.49	0.2805
109.74	0.059787		109.74	0.0929		109.74	0.1306		109.74	0.1472		109.74	0.1923		109.74	0.1847		109.74	0.2428		109.74	0.2804
110	0.0597693		110	0.0916		110	0.1306		110	0.1472		110	0.1903		110	0.1847		110	0.2428		110	0.2803
110.26	0.0597513		110.26	0.0929		110.26	0.1305		110.26	0.1472		110.26	0.1923		110.26	0.1847		110.26	0.2448		110.26	0.2782
110.51	0.0597305		110.51	0.0929		110.51	0.1325		110.51	0.1472		110.51	0.1923		110.51	0.1846		110.51	0.2448		110.51	0.2781
110.77	0.0597087		110.77	0.0929		110.77	0.1305		110.77	0.1472		110.77	0.1903		110.77	0.1866		110.77	0.2448		110.77	0.2781
111.03	0.0596876		111.03	0.0929		111.03	0.1325		111.03	0.1492		111.03	0.1903		111.03	0.1846		111.03	0.2448		111.03	0.278
111.28	0.059667		111.28	0.0929		111.28	0.1325		111.28	0.1492		111.28	0.1903		111.28	0.1846		111.28	0.2448		111.28	0.2779
111.54	0.0596485		111.54	0.0929		111.54	0.1305		111.54	0.1492		111.54	0.1903		111.54	0.1866		111.54	0.2428		111.54	0.2778
111.79	0.0596306		111.79	0.0916		111.79	0.1325		111.79	0.1491		111.79	0.1902		111.79	0.1846		111.79	0.2428		111.79	0.2797
112.05	0.0596117		112.05	0.0929		112.05	0.1325		112.05	0.1491		112.05	0.1922		112.05	0.1866		112.05	0.2428		112.05	0.2777
112.31	0.0595925		112.31	0.0916		112.31	0.1325		112.31	0.1471		112.31	0.1922		112.31	0.1866		112.31	0.2427		112.31	0.2796
112.56	0.0595735		112.56	0.0916		112.56	0.1325		112.56	0.1491		112.56	0.1922		112.56	0.1846		112.56	0.2427		112.56	0.2775
112.82	0.0595544		112.82	0.0929		112.82	0.1325		112.82	0.1471		112.82	0.1922		112.82	0.1866		112.82	0.2447		112.82	0.2794
113.08	0.0595357		113.08	0.0929		113.08	0.1305		113.08	0.1471		113.08	0.1922		113.08	0.1866		113.08	0.2447		113.08	0.2793
113.33	0.0595168		113.33	0.0916		113.33	0.1325		113.33	0.1471		113.33	0.1922		113.33	0.1866		113.33	0.2427		113.33	0.2793
113.59	0.0594955		113.59	0.0916		113.59	0.1305		113.59	0.1491		113.59	0.1922		113.59	0.1845		113.59	0.2447		113.59	0.2772
113.85	0.0594723		113.85	0.0929		113.85	0.1305		113.85	0.1471		113.85	0.1902		113.85	0.1865		113.85	0.2447		113.85	0.2771
114.1	0.0594449		114.1	0.0916		114.1	0.1305		114.1	0.1491		114.1	0.1902		114.1	0.1845		114.1	0.2427		114.1	0.279
114.36	0.0594122		114.36	0.0916		114.36	0.1304		114.36	0.1471		114.36	0.1902		114.36	0.1865		114.36	0.2447		114.36	0.2789
114.62	0.0593765		114.62	0.0929		114.62	0.1324		114.62	0.149		114.62	0.1922		114.62	0.1845		114.62	0.2447		114.62	0.2769
114.87	0.0593378		114.87	0.0929		114.87	0.1324		114.87	0.149		114.87	0.1901		114.87	0.1865		114.87	0.2427		114.87	0.2788
115.13	0.0592973		115.13	0.0916		115.13	0.1304		115.13	0.149		115.13	0.1921		115.13	0.1865		115.13	0.2427		115.13	0.2787
115.38	0.0592559		115.38	0.0916		115.38	0.1304		115.38	0.149		115.38	0.1901		115.38	0.1845		115.38	0.2447		115.38	0.2786
115.64	0.0592127		115.64	0.0916		115.64	0.1304		115.64	0.147		115.64	0.1921		115.64	0.1865		115.64	0.2427		115.64	0.2765
115.9	0.0591684		115.9	0.0916		115.9	0.1304		115.9	0.149		115.9	0.1901		115.9	0.1845		115.9	0.2427		115.9	0.2785
116.15	0.0591238		116.15	0.0916		116.15	0.1304		116.15	0.147		116.15	0.1901		116.15	0.1865		116.15	0.2447		116.15	0.2784
116.41	0.0590796		116.41	0.0916		116.41	0.1304		116.41	0.149		116.41	0.1901		116.41	0.1865		116.41	0.2427		116.41	0.2763
116.67	0.0590345		116.67	0.0929		116.67	0.1304		116.67	0.147		116.67	0.1921		116.67	0.1864		116.67	0.2447		116.67	0.2783
116.92	0.0589894		116.92	0.0916		116.92	0.1304		116.92	0.147		116.92	0.1921		116.92	0.1864		116.92	0.2427		116.92	0.2782
117.18	0.0589455		117.18	0.0929		117.18	0.1304		117.18	0.149		117.18	0.1901		117.18	0.1844		117.18	0.2447		117.18	0.2761
117.44	0.0588954		117.44	0.0916		117.44	0.1324		117.44	0.149		117.44	0.1901		117.44	0.1864		117.44	0.2447		117.44	0.278
117.69	0.0588465		117.69	0.0929		117.69	0.1324		117.69	0.147		117.69	0.1901		117.69	0.1844		117.69	0.2447		117.69	0.278
117.95	0.0587977		117.95	0.0916		117.95	0.1304		117.95	0.149		117.95	0.1921		117.95	0.1864		117.95	0.2427		117.95	0.2759
118.21	0.0587468		118.21	0.0929		118.21	0.1303		118.21	0.1469		118.21	0.1921		118.21	0.1844		118.21	0.2447		118.21	0.2778
118.46	0.0587017		118.46	0.0929		118.46	0.1323		118.46	0.1489		118.46	0.192		118.46	0.1864		118.46	0.2426		118.46	0.2778
118.72	0.0586574		118.72	0.0929		118.72	0.1323		118.72	0.1489		118.72	0.19		118.72	0.1864		118.72	0.2426		118.72	0.2757
118.97	0.0586142		118.97	0.0929		118.97	0.1323		118.97	0.1469		118.97	0.19		118.97	0.1844		118.97	0.2446		118.97	0.2756
119.23	0.0585735		119.23	0.0929		119.23	0.1323		119.23	0.1489		119.23	0.19		119.23	0.1844		119.23	0.2446		119.23	0.2776
119.49	0.0585345		119.49	0.0916		119.49	0.1303		119.49	0.1469		119.49	0.19		119.49	0.1864		119.49	0.2426		119.49	0.2775
119.74	0.0584953		119.74	0.0916		119.74	0.1323		119.74	0.1489		119.74	0.192		119.74	0.1844		119.74	0.2426		119.74	0.2775
120	0.0584564		120	0.0929		120	0.1303		120	0.1469		120	0.192		120	0.1843		120	0.2446		120	0.2754
120.26	0.0584174		120.26	0.0929		120.26	0.1303		120.26	0.1469		120.26	0.19		120.26	0.1863		120.26	0.2446		120.26	0.2753
120.51	0.0583781		120.51	0.0929		120.51	0.1303		120.51	0.1488		120.51	0.19		120.51	0.1863		120.51	0.2426		120.51	0.2773
120.77	0.0583396		120.77	0.0916		120.77	0.1303		120.77	0.1468		120.77	0.192		120.77	0.1863		120.77	0.2426		120.77	0.2752
121.03	0.0583052		121.03	0.0929		121.03	0.1303		121.03	0.1468		121.03	0.19		121.03	0.1863		121.03	0.2446		121.03	0.2751
121.28	0.058268		121.28	0.0916		121.28	0.1323		121.28	0.1488		121.28	0.19		121.28	0.1843		121.28	0.2445		121.28	0.2771
121.54	0.0582298		121.54	0.0916		121.54	0.1323		121.54	0.1468		121.54	0.192		121.54	0.1863		121.54	0.2425		121.54	0.277
121.79	0.0581924		121.79	0.0929		121.79	0.1323		121.79	0.1488		121.79	0.1919		121.79	0.1843		121.79	0.2445		121.79	0.2769
122.05	0.0581534		122.05	0.0929		122.05	0.1322		122.05	0.1488		122.05	0.1899		122.05	0.1863		122.05	0.2425		122.05	0.2749
122.31	0.0581209		122.31	0.0929		122.31	0.1302		122.31	0.1468		122.31	0.1919		122.31	0.1843		122.31	0.2445		122.31	0.2748
122.56	0.0580932		122.56	0.0929		122.56	0.1302		122.56	0.1468		122.56	0.1919		122.56	0.1843		122.56	0.2445		122.56	0.2748
122.82	0.0580686		122.82	0.0929		122.82	0.1302		122.82	0.1468		122.82	0.1899		122.82	0.1843		122.82	0.2425		122.82	0.2747
123.08	0.0580456		123.08	0.0916		123.08	0.1302		123.08	0.1468		123.08	0.1919		123.08	0.1863		123.08	0.2445		123.08	0.2746
123.33	0.0580231		123.33	0.0929		123.33	0.1322		123.33	0.1488		123.33	0.1919		123.33	0.1863		123.33	0.2425		123.33	0.2746
123.59	0.0580001		123.59	0.0916		123.59	0.1302		123.59	0.1488		123.59	0.1899		123.59	0.1843		123.59	0.2425		123.59	0.2745
123.85	0.0579765		123.85	0.0916		123.85	0.1302		123.85	0.1468		123.85	0.1919		123.85	0.1862		123.85	0.2445		123.85	0.2765
124.1	0.0579535		124.1	0.0916		124.1	0.1322		124.1	0.1488		124.1	0.1899		124.1	0.1842		124.1	0.2445		124.1	0.2764
124.36	0.0579302		124.36	0.0916		124.36	0.1302		124.36	0.1467		124.36	0.1899		124.36	0.1862		124.36	0.2444		124.36	0.2744
124.62	0.0579029		124.62	0.0929		124.62	0.1302		124.62	0.1467		124.62	0.1919		124.62	0.1862		124.62	0.2424		124.62	0.2763
124.87	0.0578725		124.87	0.0916		124.87	0.1322		124.87	0.1467		124.87	0.1919		124.87	0.1862		124.87	0.2424		124.87	0.2743
125.13	0.0578388		125.13	0.0929		125.13	0.1302		125.13	0.1487		125.13	0.1919		125.13	0.1842		125.13	0.2424		125.13	0.2743
125.38	0.0578035		125.38	0.0916		125.38	0.1302		125.38	0.1487		125.38	0.1898		125.38	0.1842		125.38	0.2444		125.38	0.2762
125.64	0.0577719		125.64	0.0916		125.64	0.1322		125.64	0.1467		125.64	0.1918		125.64	0.1842		125.64	0.2444		125.64	0.2742
125.9	0.0577432		125.9	0.0916		125.9	0.1321		125.9	0.1466		125.9	0.1918		125.9	0.1862		125.9	0.2444		125.9	0.2742
126.15	0.0577172		126.15	0.0929		126.15	0.1321		126.15	0.1486		126.15	0.1918		126.15	0.1862		126.15	0.2424		126.15	0.2741
126.41	0.0576942		126.41	0.0929		126.41	0.1321		126.41	0.1486		126.41	0.1918		126.41	0.1842		126.41	0.2444		126.41	0.2741
126.67	0.0576725		126.67	0.0916		126.67	0.1301		126.67	0.1486		126.67	0.1898		126.67	0.1842		126.67	0.2443		126.67	0.2741
126.92	0.0576512		126.92	0.0929		126.92	0.1301		126.92	0.1465		126.92	0.1898		126.92	0.1862		126.92	0.2423		126.92	0.2761
127.18	0.05763		127.18	0.0929		127.18	0.1321		127.18	0.1485		127.18	0.1898		127.18	0.1842		127.18	0.2443		127.18	0.274
127.44	0.0576067		127.44	0.0916		127.44	0.1321		127.44	0.1485		127.44	0.1918		127.44	0.1862		127.44	0.2423		127.44	0.276
127.69	0.0575841		127.69	0.0916		127.69	0.1301		127.69	0.1485		127.69	0.1918		127.69	0.1862		127.69	0.2423		127.69	0.274
127.95	0.0575635		127.95	0.0929		127.95	0.1321		127.95	0.1485		127.95	0.1918		127.95	0.1861		127.95	0.2443		127.95	0.276
128.21	0.0575421		128.21	0.0916		128.21	0.1301		128.21	0.1464		128.21	0.1918		128.21	0.1861		128.21	0.2423		128.21	0.2739
128.46	0.0575155		128.46	0.0916		128.46	0.1321		128.46	0.1484		128.46	0.1918		128.46	0.1861		128.46	0.2423		128.46	0.2739
128.72	0.0574855		128.72	0.0916		128.72	0.1301		128.72	0.1484		128.72	0.1917		128.72	0.1861		128.72	0.2443		128.72	0.2759
128.97	0.057448		128.97	0.0929		128.97	0.1321		128.97	0.1484		128.97	0.1917		128.97	0.1841		128.97	0.2443		128.97	0.2739
129.23	0.0574075		129.23	0.0916		129.23	0.1321		129.23	0.1484		129.23	0.1897		129.23	0.1861		129.23	0.2443		129.23	0.2758
129.49	0.0573681		129.49	0.0929		129.49	0.1301		129.49	0.1484		129.49	0.1917		129.49	0.1861		129.49	0.2443		129.49	0.2758
129.74	0.0573219		129.74	0.0916		129.74	0.1321		129.74	0.1464		129.74	0.1897		129.74	0.1841		129.74	0.2423		129.74	0.2738
130	0.0572731		130	0.0916		130	0.132		130	0.1484		130	0.1897		130	0.1841		130	0.2423		130	0.2758
130.26	0.0572189		130.26	0.0929		130.26	0.13		130.26	0.1463		130.26	0.1897		130.26	0.1861		130.26	0.2443		130.26	0.2758
130.51	0.0571577		130.51	0.0916		130.51	0.132		130.51	0.1483		130.51	0.1917		130.51	0.1861		130.51	0.2443		130.51	0.2737
130.77	0.0570955		130.77	0.0929		130.77	0.132		130.77	0.1463		130.77	0.1897		130.77	0.1861		130.77	0.2423		130.77	0.2737
131.03	0.0570343		131.03	0.0929		131.03	0.132		131.03	0.1483		131.03	0.1897		131.03	0.1861		131.03	0.2423		131.03	0.2737
131.28	0.0569734		131.28	0.0929		131.28	0.132		131.28	0.1463		131.28	0.1897		131.28	0.1841		131.28	0.2443		131.28	0.2757
131.54	0.0569162		131.54	0.0916		131.54	0.132		131.54	0.1463		131.54	0.1897		131.54	0.1861		131.54	0.2443		131.54	0.2757
131.79	0.0568614		131.79	0.0929		131.79	0.13		131.79	0.1463		131.79	0.1917		131.79	0.1841		131.79	0.2443		131.79	0.2736
132.05	0.0568044		132.05	0.0929		132.05	0.13		132.05	0.1483		132.05	0.1917		132.05	0.186		132.05	0.2422		132.05	0.2756
132.31	0.0567488		132.31	0.0916		132.31	0.13		132.31	0.1483		132.31	0.1917		132.31	0.184		132.31	0.2422		132.31	0.2736
132.56	0.0566933		132.56	0.0929		132.56	0.13		132.56	0.1462		132.56	0.1916		132.56	0.184		132.56	0.2442		132.56	0.2756
132.82	0.0566372		132.82	0.0916		132.82	0.13		132.82	0.1482		132.82	0.1896		132.82	0.186		132.82	0.2442		132.82	0.2735
133.08	0.0565811		133.08	0.0929		133.08	0.13		133.08	0.1462		133.08	0.1896		133.08	0.184		133.08	0.2442		133.08	0.2735
133.33	0.0565233		133.33	0.0929		133.33	0.13		133.33	0.1462		133.33	0.1916		133.33	0.184		133.33	0.2422		133.33	0.2735
133.59	0.0564621		133.59	0.0929		133.59	0.13		133.59	0.1462		133.59	0.1916		133.59	0.186		133.59	0.2422		133.59	0.2735
133.85	0.0563979		133.85	0.0929		133.85	0.132		133.85	0.1462		133.85	0.1896		133.85	0.186		133.85	0.2422		133.85	0.2755
134.1	0.0563338		134.1	0.0929		134.1	0.1299		134.1	0.1462		134.1	0.1896		134.1	0.186		134.1	0.2422		134.1	0.2735
134.36	0.0562725		134.36	0.0916		134.36	0.1319		134.36	0.1461		134.36	0.1916		134.36	0.186		134.36	0.2442		134.36	0.2755
134.62	0.0562143		134.62	0.0929		134.62	0.1319		134.62	0.1461		134.62	0.1916		134.62	0.184		134.62	0.2422		134.62	0.2735
134.87	0.0561614		134.87	0.0929		134.87	0.1299		134.87	0.1481		134.87	0.1916		134.87	0.186		134.87	0.2422		134.87	0.2755
135.13	0.0561089		135.13	0.0929		135.13	0.1319		135.13	0.1481		135.13	0.1916		135.13	0.186		135.13	0.2442		135.13	0.2735
135.38	0.0560609		135.38	0.0929		135.38	0.1319		135.38	0.1461		135.38	0.1896		135.38	0.186		135.38	0.2442		135.38	0.2735
135.64	0.0560164		135.64	0.0929		135.64	0.1299		135.64	0.1481		135.64	0.1916		135.64	0.186		135.64	0.2442		135.64	0.2754
135.9	0.0559771		135.9	0.0929		135.9	0.1319		135.9	0.1481		135.9	0.1915		135.9	0.184		135.9	0.2442		135.9	0.2734
136.15	0.0559448		136.15	0.0916		136.15	0.1299		136.15	0.1461		136.15	0.1915		136.15	0.184		136.15	0.2422		136.15	0.2734
136.41	0.0559124		136.41	0.0916		136.41	0.1319		136.41	0.1481		136.41	0.1895		136.41	0.1859		136.41	0.2421		136.41	0.2734
136.67	0.0558756		136.67	0.0929		136.67	0.1319		136.67	0.1461		136.67	0.1895		136.67	0.1859		136.67	0.2441		136.67	0.2754
136.92	0.0558381		136.92	0.0929		136.92	0.1299		136.92	0.1461		136.92	0.1895		136.92	0.1839		136.92	0.2421		136.92	0.2734
137.18	0.0558013		137.18	0.0929		137.18	0.1299		137.18	0.1481		137.18	0.1895		137.18	0.1839		137.18	0.2421		137.18	0.2754
137.44	0.0557627		137.44	0.0929		137.44	0.1299		137.44	0.1461		137.44	0.1915		137.44	0.1859		137.44	0.2421		137.44	0.2754
137.69	0.0557282		137.69	0.0929		137.69	0.1299		137.69	0.1461		137.69	0.1915		137.69	0.1839		137.69	0.2421		137.69	0.2754
137.95	0.0556928		137.95	0.0916		137.95	0.1299		137.95	0.1461		137.95	0.1915		137.95	0.1839		137.95	0.2421		137.95	0.2733
138.21	0.055646		138.21	0.0916		138.21	0.1299		138.21	0.1481		138.21	0.1915		138.21	0.1859		138.21	0.2421		138.21	0.2733
138.46	0.0555917		138.46	0.0929		138.46	0.1318		138.46	0.1481		138.46	0.1915		138.46	0.1839		138.46	0.2441		138.46	0.2733
138.72	0.0555337		138.72	0.0916		138.72	0.1318		138.72	0.1481		138.72	0.1915		138.72	0.1839		138.72	0.2421		138.72	0.2733
138.97	0.0554694		138.97	0.0929		138.97	0.1318		138.97	0.1481		138.97	0.1895		138.97	0.1859		138.97	0.2421		138.97	0.2733
139.23	0.0554079		139.23	0.0929		139.23	0.1298		139.23	0.1481		139.23	0.1895		139.23	0.1839		139.23	0.2421		139.23	0.2753
139.49	0.0553487		139.49	0.0929		139.49	0.1298		139.49	0.1461		139.49	0.1914		139.49	0.1839		139.49	0.2421		139.49	0.2753
139.74	0.055289		139.74	0.0929		139.74	0.1318		139.74	0.1461		139.74	0.1914		139.74	0.1839		139.74	0.2441		139.74	0.2752
140	0.0552297		140	0.0916		140	0.1298		140	0.1461		140	0.1914		140	0.1839		140	0.242		140	0.2752
140.26	0.0551731		140.26	0.0929		140.26	0.1298		140.26	0.1461		140.26	0.1914		140.26	0.1839		140.26	0.244		140.26	0.2752
140.51	0.055117		140.51	0.0929		140.51	0.1298		140.51	0.1481		140.51	0.1914		140.51	0.1858		140.51	0.244		140.51	0.2732
140.77	0.0550628		140.77	0.0929		140.77	0.1298		140.77	0.146		140.77	0.1914		140.77	0.1858		140.77	0.244		140.77	0.2732
141.03	0.0550083		141.03	0.0929		141.03	0.1298		141.03	0.146		141.03	0.1914		141.03	0.1838		141.03	0.242		141.03	0.2752
141.28	0.0549506		141.28	0.0929		141.28	0.1298		141.28	0.148		141.28	0.1894		141.28	0.1838		141.28	0.244		141.28	0.2732
141.54	0.054892		141.54	0.0916		141.54	0.1318		141.54	0.1461		141.54	0.1894		141.54	0.1838		141.54	0.242		141.54	0.2752
141.79	0.0548324		141.79	0.0916		141.79	0.1318		141.79	0.1461		141.79	0.1914		141.79	0.1858		141.79	0.242		141.79	0.2731
142.05	0.0547741		142.05	0.0929		142.05	0.1318		142.05	0.1461		142.05	0.1894		142.05	0.1858		142.05	0.2439		142.05	0.2751
142.31	0.0547179		142.31	0.0916		142.31	0.1318		142.31	0.1481		142.31	0.1894		142.31	0.1858		142.31	0.2419		142.31	0.2751
142.56	0.0546623		142.56	0.0929		142.56	0.1297		142.56	0.1481		142.56	0.1894		142.56	0.1838		142.56	0.2439		142.56	0.2731
142.82	0.0546062		142.82	0.0916		142.82	0.1317		142.82	0.1481		142.82	0.1894		142.82	0.1858		142.82	0.2439		142.82	0.2731
143.08	0.0545513		143.08	0.0929		143.08	0.1297		143.08	0.1481		143.08	0.1913		143.08	0.1838		143.08	0.2419		143.08	0.2731
143.33	0.0544982		143.33	0.0916		143.33	0.1317		143.33	0.1481		143.33	0.1893		143.33	0.1838		143.33	0.2439		143.33	0.2751
143.59	0.0544458		143.59	0.0929		143.59	0.1297		143.59	0.1461		143.59	0.1913		143.59	0.1858		143.59	0.2419		143.59	0.2731
143.85	0.0543952		143.85	0.0929		143.85	0.1317		143.85	0.1481		143.85	0.1913		143.85	0.1858		143.85	0.2419		143.85	0.273
144.1	0.0543454		144.1	0.0916		144.1	0.1317		144.1	0.146		144.1	0.1893		144.1	0.1838		144.1	0.2439		144.1	0.275
144.36	0.0542938		144.36	0.0929		144.36	0.1317		144.36	0.148		144.36	0.1893		144.36	0.1838		144.36	0.2419		144.36	0.275
144.62	0.0542446		144.62	0.0916		144.62	0.1297		144.62	0.146		144.62	0.1893		144.62	0.1858		144.62	0.2439		144.62	0.273
144.87	0.0541968		144.87	0.0929		144.87	0.1317		144.87	0.148		144.87	0.1893		144.87	0.1858		144.87	0.2439		144.87	0.273
145.13	0.0541495		145.13	0.0929		145.13	0.1317		145.13	0.148		145.13	0.1913		145.13	0.1858		145.13	0.2439		145.13	0.273
145.38	0.054104		145.38	0.0916		145.38	0.1297		145.38	0.148		145.38	0.1893		145.38	0.1838		145.38	0.2439		145.38	0.2749
145.64	0.0540583		145.64	0.0929		145.64	0.1297		145.64	0.1461		145.64	0.1913		145.64	0.1858		145.64	0.2438		145.64	0.2749
145.9	0.054011		145.9	0.0929		145.9	0.1317		145.9	0.1461		145.9	0.1913		145.9	0.1857		145.9	0.2418		145.9	0.2729
146.15	0.0539613		146.15	0.0929		146.15	0.1317		146.15	0.1461		146.15	0.1893		146.15	0.1857		146.15	0.2438		146.15	0.2749
146.41	0.0539119		146.41	0.0916		146.41	0.1317		146.41	0.1481		146.41	0.1893		146.41	0.1857		146.41	0.2438		146.41	0.2748
146.67	0.053862		146.67	0.0929		146.67	0.1317		146.67	0.146		146.67	0.1913		146.67	0.1857		146.67	0.2418		146.67	0.2728
146.92	0.0538124		146.92	0.0929		146.92	0.1297		146.92	0.148		146.92	0.1912		146.92	0.1837		146.92	0.2438		146.92	0.2728
147.18	0.0537642		147.18	0.0929		147.18	0.1316		147.18	0.148		147.18	0.1892		147.18	0.1837		147.18	0.2418		147.18	0.2747
147.44	0.0537164		147.44	0.0929		147.44	0.1296		147.44	0.146		147.44	0.1912		147.44	0.1857		147.44	0.2418		147.44	0.2727
147.69	0.053674		147.69	0.0929		147.69	0.1316		147.69	0.146		147.69	0.1892		147.69	0.1857		147.69	0.2437		147.69	0.2727
147.95	0.0536381		147.95	0.0929		147.95	0.1296		147.95	0.146		147.95	0.1892		147.95	0.1837		147.95	0.2437		147.95	0.2746
148.21	0.0536085		148.21	0.0929		148.21	0.1316		148.21	0.146		148.21	0.1912		148.21	0.1857		148.21	0.2437		148.21	0.2726
148.46	0.0535837		148.46	0.0929		148.46	0.1316		148.46	0.146		148.46	0.1892		148.46	0.1837		148.46	0.2437		148.46	0.2746
148.72	0.0535589		148.72	0.0916		148.72	0.1316		148.72	0.148		148.72	0.1892		148.72	0.1837		148.72	0.2416		148.72	0.2725
148.97	0.0535329		148.97	0.0916		148.97	0.1296		148.97	0.148		148.97	0.1892		148.97	0.1837		148.97	0.2436		148.97	0.2725
149.23	0.0535067		149.23	0.0929		149.23	0.1296		149.23	0.148		149.23	0.1912		149.23	0.1857		149.23	0.2436		149.23	0.2725
149.49	0.0534813		149.49	0.0929		149.49	0.1296		149.49	0.146		149.49	0.1892		149.49	0.1837		149.49	0.2416		149.49	0.2724
149.74	0.0534558		149.74	0.0916		149.74	0.1316		149.74	0.148		149.74	0.1892		149.74	0.1837		149.74	0.2435		149.74	0.2744
150	0.0534306		150	0.0916		150	0.1316		150	0.148		150	0.1892		150	0.1857		150	0.2415		150	0.2744
150.26	0.0534052		150.26	0.0929		150.26	0.1316		150.26	0.146		150.26	0.1892		150.26	0.1837		150.26	0.2435		150.26	0.2743
150.51	0.0533783		150.51	0.0929		150.51	0.1316		150.51	0.148		150.51	0.1892		150.51	0.1857		150.51	0.2435		150.51	0.2743
150.77	0.05335		150.77	0.0916		150.77	0.1296		150.77	0.146		150.77	0.1912		150.77	0.1857		150.77	0.2434		150.77	0.2723
151.03	0.0533225		151.03	0.0929		151.03	0.1316		151.03	0.148		151.03	0.1891		151.03	0.1836		151.03	0.2414		151.03	0.2742
151.28	0.0532953		151.28	0.0916		151.28	0.1316		151.28	0.146		151.28	0.1911		151.28	0.1856		151.28	0.2414		151.28	0.2742
151.54	0.0532691		151.54	0.0929		151.54	0.1316		151.54	0.148		151.54	0.1911		151.54	0.1836		151.54	0.2434		151.54	0.2742
151.79	0.0532449		151.79	0.0929		151.79	0.1295		151.79	0.148		151.79	0.1911		151.79	0.1856		151.79	0.2434		151.79	0.2721
152.05	0.0532173		152.05	0.0929		152.05	0.1295		152.05	0.148		152.05	0.1911		152.05	0.1856		152.05	0.2434		152.05	0.2741
152.31	0.0531844		152.31	0.0916		152.31	0.1315		152.31	0.1479		152.31	0.1891		152.31	0.1856		152.31	0.2434		152.31	0.2721
152.56	0.0531445		152.56	0.0916		152.56	0.1315		152.56	0.1459		152.56	0.1911		152.56	0.1836		152.56	0.2433		152.56	0.274
152.82	0.0530971		152.82	0.0929		152.82	0.1315		152.82	0.1479		152.82	0.1911		152.82	0.1836		152.82	0.2433		152.82	0.274
153.08	0.0530466		153.08	0.0929		153.08	0.1315		153.08	0.1479		153.08	0.1911		153.08	0.1836		153.08	0.2433		153.08	0.274
153.33	0.0529946		153.33	0.0929		153.33	0.1315		153.33	0.1479		153.33	0.1891		153.33	0.1836		153.33	0.2413		153.33	0.2719
153.59	0.0529421		153.59	0.0929		153.59	0.1315		153.59	0.1479		153.59	0.1911		153.59	0.1856		153.59	0.2413		153.59	0.2739
153.85	0.0528904		153.85	0.0929		153.85	0.1295		153.85	0.1479		153.85	0.1911		153.85	0.1856		153.85	0.2413		153.85	0.2719
154.1	0.0528387		154.1	0.0916		154.1	0.1295		154.1	0.1479		154.1	0.1891		154.1	0.1856		154.1	0.2413		154.1	0.2719
154.36	0.0527876		154.36	0.0929		154.36	0.1315		154.36	0.1478		154.36	0.1891		154.36	0.1836		154.36	0.2413		154.36	0.2738
154.62	0.0527371		154.62	0.0929		154.62	0.1315		154.62	0.1478		154.62	0.1911		154.62	0.1836		154.62	0.2412		154.62	0.2718
154.87	0.052686		154.87	0.0929		154.87	0.1295		154.87	0.1478		154.87	0.1911		154.87	0.1836		154.87	0.2412		154.87	0.2738
155.13	0.0526332		155.13	0.0929		155.13	0.1295		155.13	0.1478		155.13	0.191		155.13	0.1836		155.13	0.2432		155.13	0.2737
155.38	0.0525692		155.38	0.0929		155.38	0.1315		155.38	0.1458		155.38	0.191		155.38	0.1836		155.38	0.2432		155.38	0.2717
155.64	0.0525113		155.64	0.0916		155.64	0.1315		155.64	0.1458		155.64	0.191		155.64	0.1856		155.64	0.2432		155.64	0.2717
155.9	0.0524597		155.9	0.0929		155.9	0.1295		155.9	0.1478		155.9	0.189		155.9	0.1856		155.9	0.2412		155.9	0.2716
156.15	0.0524161		156.15	0.0916		156.15	0.1315		156.15	0.1478		156.15	0.191		156.15	0.1856		156.15	0.2412		156.15	0.2736
156.41	0.0523904		156.41	0.0929		156.41	0.1315		156.41	0.1478		156.41	0.189		156.41	0.1836		156.41	0.2412		156.41	0.2736
156.67	0.0523644		156.67	0.0929		156.67	0.1295		156.67	0.1457		156.67	0.189		156.67	0.1856		156.67	0.2412		156.67	0.2736
156.92	0.0523392		156.92	0.0929		156.92	0.1315		156.92	0.1477		156.92	0.189		156.92	0.1856		156.92	0.2411		156.92	0.2735
157.18	0.0523147		157.18	0.0916		157.18	0.1315		157.18	0.1477		157.18	0.191		157.18	0.1835		157.18	0.2411		157.18	0.2715
157.44	0.0522898		157.44	0.0916		157.44	0.1315		157.44	0.1457		157.44	0.189		157.44	0.1835		157.44	0.2411		157.44	0.2735
157.69	0.0522655		157.69	0.0916		157.69	0.1314		157.69	0.1476		157.69	0.191		157.69	0.1835		157.69	0.2411		157.69	0.2715
157.95	0.0522411		157.95	0.0916		157.95	0.1314		157.95	0.1456		157.95	0.189		157.95	0.1835		157.95	0.2431		157.95	0.2734
158.21	0.0522151		158.21	0.0916		158.21	0.1294		158.21	0.1456		158.21	0.189		158.21	0.1855		158.21	0.2431		158.21	0.2714
158.46	0.0521893		158.46	0.0916		158.46	0.1314		158.46	0.1456		158.46	0.189		158.46	0.1855		158.46	0.2431		158.46	0.2714
158.72	0.0521649		158.72	0.0929		158.72	0.1314		158.72	0.1456		158.72	0.191		158.72	0.1855		158.72	0.2412		158.72	0.2713
158.97	0.0521409		158.97	0.0929		158.97	0.1314		158.97	0.1455		158.97	0.189		158.97	0.1835		158.97	0.2432		158.97	0.2713
159.23	0.052118		159.23	0.0916		159.23	0.1294		159.23	0.1455		159.23	0.189		159.23	0.1835		159.23	0.2412		159.23	0.2713
159.49	0.0520953		159.49	0.0916		159.49	0.1314		159.49	0.1455		159.49	0.189		159.49	0.1855		159.49	0.2412		159.49	0.2713
159.74	0.0520714		159.74	0.0929		159.74	0.1294		159.74	0.1475		159.74	0.189		159.74	0.1835		159.74	0.2412		159.74	0.2712
160	0.0520476		160	0.0929		160	0.1314		160	0.1454		160	0.1889		160	0.1855		160	0.2432		160	0.2732
160.26	0.0520249		160.26	0.0929		160.26	0.1294		160.26	0.1454		160.26	0.1909		160.26	0.1855		160.26	0.2432		160.26	0.2712
160.51	0.0520029		160.51	0.0916		160.51	0.1294		160.51	0.1454		160.51	0.1909		160.51	0.1855		160.51	0.2432		160.51	0.2711
160.77	0.0519818		160.77	0.0916		160.77	0.1314		160.77	0.1453		160.77	0.1889		160.77	0.1835		160.77	0.2432		160.77	0.2711
161.03	0.0519609		161.03	0.0929		161.03	0.1294		161.03	0.1453		161.03	0.1889		161.03	0.1855		161.03	0.2412		161.03	0.2711
161.28	0.0519383		161.28	0.0929		161.28	0.1314		161.28	0.1473		161.28	0.1909		161.28	0.1855		161.28	0.2432		161.28	0.271
161.54	0.0519155		161.54	0.0916		161.54	0.1314		161.54	0.1473		161.54	0.1889		161.54	0.1855		161.54	0.2432		161.54	0.271
161.79	0.0518936		161.79	0.0916		161.79	0.1294		161.79	0.1452		161.79	0.1909		161.79	0.1855		161.79	0.2433		161.79	0.271
162.05	0.0518714		162.05	0.0916		162.05	0.1314		162.05	0.1472		162.05	0.1909		162.05	0.1835		162.05	0.2413		162.05	0.273
162.31	0.0518499		162.31	0.0916		162.31	0.1294		162.31	0.1452		162.31	0.1889		162.31	0.1854		162.31	0.2413		162.31	0.2729
162.56	0.0518288		162.56	0.0929		162.56	0.1314		162.56	0.1452		162.56	0.1909		162.56	0.1834		162.56	0.2413		162.56	0.2709
162.82	0.0518064		162.82	0.0916		162.82	0.1314		162.82	0.1471		162.82	0.1889		162.82	0.1854		162.82	0.2413		162.82	0.2729
163.08	0.0517843		163.08	0.0916		163.08	0.1294		163.08	0.1451		163.08	0.1889		163.08	0.1834		163.08	0.2433		163.08	0.2708
163.33	0.051763		163.33	0.0916		163.33	0.1314		163.33	0.1471		163.33	0.1909		163.33	0.1854		163.33	0.2433		163.33	0.2708
163.59	0.0517415		163.59	0.0929		163.59	0.1294		163.59	0.1451		163.59	0.1909		163.59	0.1834		163.59	0.2433		163.59	0.2728
163.85	0.0517206		163.85	0.0916		163.85	0.1313		163.85	0.145		163.85	0.1889		163.85	0.1834		163.85	0.2413		163.85	0.2707
164.1	0.0517002		164.1	0.0916		164.1	0.1293		164.1	0.145		164.1	0.1889		164.1	0.1834		164.1	0.2413		164.1	0.2707
164.36	0.0516785		164.36	0.0916		164.36	0.1313		164.36	0.147		164.36	0.1889		164.36	0.1834		164.36	0.2433		164.36	0.2707
164.62	0.0516566		164.62	0.0916		164.62	0.1313		164.62	0.145		164.62	0.1909		164.62	0.1854		164.62	0.2413		164.62	0.2726
164.87	0.0516351		164.87	0.0916		164.87	0.1293		164.87	0.147		164.87	0.1909		164.87	0.1854		164.87	0.2433		164.87	0.2726
165.13	0.0516132		165.13	0.0929		165.13	0.1293		165.13	0.1449		165.13	0.1888		165.13	0.1854		165.13	0.2412		165.13	0.2706
165.38	0.0515922		165.38	0.0916		165.38	0.1293		165.38	0.1469		165.38	0.1908		165.38	0.1854		165.38	0.2432		165.38	0.2726
165.64	0.0515713		165.64	0.0929		165.64	0.1313		165.64	0.1449		165.64	0.1908		165.64	0.1834		165.64	0.2412		165.64	0.2705
165.9	0.0515491		165.9	0.0916		165.9	0.1313		165.9	0.1469		165.9	0.1908		165.9	0.1854		165.9	0.2432		165.9	0.2705
166.15	0.0515269		166.15	0.0916		166.15	0.1293		166.15	0.1449		166.15	0.1888		166.15	0.1854		166.15	0.2412		166.15	0.2705
166.41	0.0515048		166.41	0.0916		166.41	0.1293		166.41	0.1448		166.41	0.1908		166.41	0.1854		166.41	0.2412		166.41	0.2724
166.67	0.0514833		166.67	0.0916		166.67	0.1293		166.67	0.1448		166.67	0.1908		166.67	0.1834		166.67	0.2432		166.67	0.2724
166.92	0.0514628		166.92	0.0916		166.92	0.1293		166.92	0.1448		166.92	0.1908		166.92	0.1854		166.92	0.2412		166.92	0.2704
167.18	0.0514416		167.18	0.0916		167.18	0.1293		167.18	0.1448		167.18	0.1888		167.18	0.1834		167.18	0.2432		167.18	0.2723
167.44	0.051419		167.44	0.0916		167.44	0.1313		167.44	0.1448		167.44	0.1908		167.44	0.1854		167.44	0.2412		167.44	0.2723
167.69	0.0513957		167.69	0.0916		167.69	0.1293		167.69	0.1448		167.69	0.1908		167.69	0.1853		167.69	0.2411		167.69	0.2723
167.95	0.0513728		167.95	0.0929		167.95	0.1293		167.95	0.1468		167.95	0.1888		167.95	0.1853		167.95	0.2411		167.95	0.2723
168.21	0.0513507		168.21	0.0916		168.21	0.1313		168.21	0.1447		168.21	0.1888		168.21	0.1833		168.21	0.2411		168.21	0.2722
168.46	0.0513298		168.46	0.0928		168.46	0.1313		168.46	0.1447		168.46	0.1888		168.46	0.1833		168.46	0.2431		168.46	0.2722
168.72	0.0513096		168.72	0.0929		168.72	0.1293		168.72	0.1467		168.72	0.1908		168.72	0.1853		168.72	0.2431		168.72	0.2722
168.97	0.0512882		168.97	0.0916		168.97	0.1293		168.97	0.1467		168.97	0.1888		168.97	0.1833		168.97	0.2411		168.97	0.2721
169.23	0.0512668		169.23	0.0916		169.23	0.1313		169.23	0.1467		169.23	0.1908		169.23	0.1853		169.23	0.241		169.23	0.2721
169.49	0.0512461		169.49	0.0916		169.49	0.1313		169.49	0.1447		169.49	0.1888		169.49	0.1853		169.49	0.241		169.49	0.2721
169.74	0.051225		169.74	0.0916		169.74	0.1293		169.74	0.1467		169.74	0.1907		169.74	0.1833		169.74	0.241		169.74	0.27
170	0.0512048		170	0.0916		170	0.1313		170	0.1467		170	0.1887		170	0.1853		170	0.243		170	0.27
170.26	0.0511846		170.26	0.0916		170.26	0.1293		170.26	0.1447		170.26	0.1907		170.26	0.1853		170.26	0.241		170.26	0.272
170.51	0.0511631		170.51	0.0929		170.51	0.1313		170.51	0.1447		170.51	0.1907		170.51	0.1853		170.51	0.243		170.51	0.2699
170.77	0.051142		170.77	0.0916		170.77	0.1293		170.77	0.1467		170.77	0.1887		170.77	0.1853		170.77	0.2409		170.77	0.2699
171.03	0.0511221		171.03	0.0929		171.03	0.1293		171.03	0.1447		171.03	0.1887		171.03	0.1833		171.03	0.2409		171.03	0.2699
171.28	0.0511023		171.28	0.0929		171.28	0.1293		171.28	0.1446		171.28	0.1887		171.28	0.1833		171.28	0.2429		171.28	0.2698
171.54	0.0510839		171.54	0.0929		171.54	0.1313		171.54	0.1446		171.54	0.1907		171.54	0.1833		171.54	0.2429		171.54	0.2718
171.79	0.0510654		171.79	0.0916		171.79	0.1292		171.79	0.1466		171.79	0.1907		171.79	0.1853		171.79	0.2409		171.79	0.2718
172.05	0.051045		172.05	0.0916		172.05	0.1292		172.05	0.1466		172.05	0.1907		172.05	0.1833		172.05	0.2409		172.05	0.2717
172.31	0.0510249		172.31	0.0929		172.31	0.1292		172.31	0.1466		172.31	0.1887		172.31	0.1832		172.31	0.2428		172.31	0.2697
172.56	0.0510052		172.56	0.0929		172.56	0.1292		172.56	0.1466		172.56	0.1887		172.56	0.1832		172.56	0.2408		172.56	0.2697
172.82	0.0509854		172.82	0.0916		172.82	0.1292		172.82	0.1466		172.82	0.1887		172.82	0.1832		172.82	0.2428		172.82	0.2696
173.08	0.0509667		173.08	0.0929		173.08	0.1312		173.08	0.1446		173.08	0.1907		173.08	0.1832		173.08	0.2428		173.08	0.2696
173.33	0.050948		173.33	0.0929		173.33	0.1292		173.33	0.1446		173.33	0.1907		173.33	0.1852		173.33	0.2428		173.33	0.2696
173.59	0.0509276		173.59	0.0916		173.59	0.1312		173.59	0.1446		173.59	0.1907		173.59	0.1832		173.59	0.2408		173.59	0.2696
173.85	0.0509074		173.85	0.0929		173.85	0.1292		173.85	0.1446		173.85	0.1887		173.85	0.1852		173.85	0.2427		173.85	0.2695
174.1	0.0508883		174.1	0.0929		174.1	0.1312		174.1	0.1466		174.1	0.1887		174.1	0.1852		174.1	0.2427		174.1	0.2695
174.36	0.0508692		174.36	0.0916		174.36	0.1292		174.36	0.1466		174.36	0.1887		174.36	0.1852		174.36	0.2427		174.36	0.2695
174.62	0.050851		174.62	0.0929		174.62	0.1312		174.62	0.1466		174.62	0.1907		174.62	0.1852		174.62	0.2407		174.62	0.2714
174.87	0.0508329		174.87	0.0929		174.87	0.1292		174.87	0.1446		174.87	0.1907		174.87	0.1852		174.87	0.2407		174.87	0.2714
175.13	0.050813		175.13	0.0929		175.13	0.1312		175.13	0.1446		175.13	0.1887		175.13	0.1832		175.13	0.2427		175.13	0.2694
175.38	0.0507931		175.38	0.0929		175.38	0.1292		175.38	0.1446		175.38	0.1906		175.38	0.1852		175.38	0.2427		175.38	0.2713
175.64	0.0507739		175.64	0.0929		175.64	0.1312		175.64	0.1465		175.64	0.1906		175.64	0.1832		175.64	0.2427		175.64	0.2713
175.9	0.0507543		175.9	0.0916		175.9	0.1312		175.9	0.1445		175.9	0.1886		175.9	0.1852		175.9	0.2427		175.9	0.2693
176.15	0.0507357		176.15	0.0916		176.15	0.1312		176.15	0.1465		176.15	0.1906		176.15	0.1832		176.15	0.2427		176.15	0.2712
176.41	0.0507172		176.41	0.0929		176.41	0.1312		176.41	0.1465		176.41	0.1906		176.41	0.1831		176.41	0.2427		176.41	0.2712
176.67	0.0506969		176.67	0.0929		176.67	0.1292		176.67	0.1445		176.67	0.1886		176.67	0.1851		176.67	0.2407		176.67	0.2692
176.92	0.0506768		176.92	0.0916		176.92	0.1312		176.92	0.1465		176.92	0.1906		176.92	0.1851		176.92	0.2427		176.92	0.2711
177.18	0.050657		177.18	0.0929		177.18	0.1312		177.18	0.1445		177.18	0.1906		177.18	0.1831		177.18	0.2407		177.18	0.2711
177.44	0.0506372		177.44	0.0929		177.44	0.1312		177.44	0.1465		177.44	0.1886		177.44	0.1851		177.44	0.2427		177.44	0.2691
177.69	0.0506185		177.69	0.0916		177.69	0.1312		177.69	0.1445		177.69	0.1886		177.69	0.1851		177.69	0.2407		177.69	0.269
177.95	0.0505999		177.95	0.0916		177.95	0.1292		177.95	0.1465		177.95	0.1886		177.95	0.1851		177.95	0.2427		177.95	0.269
178.21	0.0505801		178.21	0.0929		178.21	0.1292		178.21	0.1465		178.21	0.1886		178.21	0.1851		178.21	0.2407		178.21	0.2689
178.46	0.0505603		178.46	0.0929		178.46	0.1312		178.46	0.1465		178.46	0.1906		178.46	0.1831		178.46	0.2407		178.46	0.2689
178.72	0.0505414		178.72	0.0916		178.72	0.1292		178.72	0.1465		178.72	0.1886		178.72	0.1851		178.72	0.2407		178.72	0.2709
178.97	0.0505229		178.97	0.0916		178.97	0.1292		178.97	0.1465		178.97	0.1906		178.97	0.1851		178.97	0.2407		178.97	0.2688
179.23	0.0505056		179.23	0.0916		179.23	0.1292		179.23	0.1465		179.23	0.1906		179.23	0.1851		179.23	0.2427		179.23	0.2708
179.49	0.0504886		179.49	0.0929		179.49	0.1292		179.49	0.1465		179.49	0.1906		179.49	0.1831		179.49	0.2427		179.49	0.2708
179.74	0.0504697		179.74	0.0916		179.74	0.1312		179.74	0.1465		179.74	0.1886		179.74	0.1831		179.74	0.2407		179.74	0.2707
180	0.0504506		180	0.0916		180	0.1292		180	0.1465		180	0.1906		180	0.1851		180	0.2426		180	0.2707
180.26	0.0504309		180.26	0.0929		180.26	0.1292		180.26	0.1464		180.26	0.1886		180.26	0.1831		180.26	0.2426		180.26	0.2686
180.51	0.0504132		180.51	0.0916		180.51	0.1292		180.51	0.1464		180.51	0.1886		180.51	0.1831		180.51	0.2406		180.51	0.2686
180.77	0.0503996		180.77	0.0916		180.77	0.1312		180.77	0.1444		180.77	0.1906		180.77	0.1831		180.77	0.2406		180.77	0.2706
181.03	0.050388		181.03	0.0929		181.03	0.1292		181.03	0.1444		181.03	0.1886		181.03	0.183		181.03	0.2426		181.03	0.2705
181.28	0.0503781		181.28	0.0929		181.28	0.1292		181.28	0.1464		181.28	0.1906		181.28	0.183		181.28	0.2426		181.28	0.2685
181.54	0.0503679		181.54	0.0916		181.54	0.1312		181.54	0.1444		181.54	0.1886		181.54	0.183		181.54	0.2426		181.54	0.2704
181.79	0.0503589		181.79	0.0916		181.79	0.1292		181.79	0.1464		181.79	0.1906		181.79	0.183		181.79	0.2406		181.79	0.2704
182.05	0.0503505		182.05	0.0929		182.05	0.1312		182.05	0.1464		182.05	0.1906		182.05	0.185		182.05	0.2426		182.05	0.2683
182.31	0.0503434		182.31	0.0916		182.31	0.1292		182.31	0.1464		182.31	0.1905		182.31	0.185		182.31	0.2406		182.31	0.2683
182.56	0.0503371		182.56	0.0929		182.56	0.1292		182.56	0.1464		182.56	0.1905		182.56	0.185		182.56	0.2426		182.56	0.2682
182.82	0.0503282		182.82	0.0916		182.82	0.1312		182.82	0.1444		182.82	0.1885		182.82	0.183		182.82	0.2406		182.82	0.2682
183.08	0.0503192		183.08	0.0916		183.08	0.1312		183.08	0.1444		183.08	0.1885		183.08	0.183		183.08	0.2426		183.08	0.2681
183.33	0.0503103		183.33	0.0929		183.33	0.1292		183.33	0.1463		183.33	0.1885		183.33	0.185		183.33	0.2426		183.33	0.2681
183.59	0.0503007		183.59	0.0929		183.59	0.1312		183.59	0.1443		183.59	0.1885		183.59	0.183		183.59	0.2406		183.59	0.27
183.85	0.0502927		183.85	0.0916		183.85	0.1292		183.85	0.1463		183.85	0.1885		183.85	0.183		183.85	0.2406		183.85	0.27
184.1	0.0502846		184.1	0.0929		184.1	0.1292		184.1	0.1443		184.1	0.1885		184.1	0.183		184.1	0.2406		184.1	0.27
184.36	0.050275		184.36	0.0929		184.36	0.1292		184.36	0.1443		184.36	0.1905		184.36	0.185		184.36	0.2426		184.36	0.2699
184.62	0.0502656		184.62	0.0929		184.62	0.1292		184.62	0.1463		184.62	0.1885		184.62	0.183		184.62	0.2426		184.62	0.2699
184.87	0.0502562		184.87	0.0916		184.87	0.1312		184.87	0.1443		184.87	0.1885		184.87	0.183		184.87	0.2406		184.87	0.2678
185.13	0.0502468		185.13	0.0929		185.13	0.1312		185.13	0.1443		185.13	0.1905		185.13	0.1829		185.13	0.2406		185.13	0.2698
185.38	0.050238		185.38	0.0929		185.38	0.1292		185.38	0.1443		185.38	0.1885		185.38	0.1849		185.38	0.2406		185.38	0.2697
185.64	0.0502296		185.64	0.0929		185.64	0.1292		185.64	0.1463		185.64	0.1905		185.64	0.1849		185.64	0.2406		185.64	0.2677
185.9	0.0502193		185.9	0.0916		185.9	0.1292		185.9	0.1443		185.9	0.1885		185.9	0.1849		185.9	0.2426		185.9	0.2676
186.15	0.0502094		186.15	0.0929		186.15	0.1312		186.15	0.1442		186.15	0.1905		186.15	0.1829		186.15	0.2406		186.15	0.2696
186.41	0.0502006		186.41	0.0929		186.41	0.1312		186.41	0.1442		186.41	0.1885		186.41	0.1829		186.41	0.2426		186.41	0.2695
186.67	0.0501908		186.67	0.0916		186.67	0.1292		186.67	0.1442		186.67	0.1905		186.67	0.1829		186.67	0.2426		186.67	0.2675
186.92	0.0501825		186.92	0.0929		186.92	0.1312		186.92	0.1462		186.92	0.1905		186.92	0.1829		186.92	0.2426		186.92	0.2694
187.18	0.0501738		187.18	0.0916		187.18	0.1292		187.18	0.1462		187.18	0.1905		187.18	0.1829		187.18	0.2425		187.18	0.2694
187.44	0.0501641		187.44	0.0916		187.44	0.1312		187.44	0.1462		187.44	0.1885		187.44	0.1849		187.44	0.2425		187.44	0.2693
187.69	0.0501545		187.69	0.0916		187.69	0.1292		187.69	0.1442		187.69	0.1885		187.69	0.1829		187.69	0.2425		187.69	0.2673
187.95	0.0501453		187.95	0.0916		187.95	0.1292		187.95	0.1441		187.95	0.1885		187.95	0.1849		187.95	0.2405		187.95	0.2672
188.21	0.0501361		188.21	0.0929		188.21	0.1312		188.21	0.1461		188.21	0.1885		188.21	0.1849		188.21	0.2405		188.21	0.2672
188.46	0.0501279		188.46	0.0916		188.46	0.1292		188.46	0.1441		188.46	0.1885		188.46	0.1829		188.46	0.2405		188.46	0.2691
188.72	0.0501199		188.72	0.0916		188.72	0.1291		188.72	0.1441		188.72	0.1905		188.72	0.1829		188.72	0.2425		188.72	0.2671
188.97	0.0501097		188.97	0.0916		188.97	0.1311		188.97	0.146		188.97	0.1885		188.97	0.1829		188.97	0.2425		188.97	0.269
189.23	0.0500995		189.23	0.0929		189.23	0.1291		189.23	0.146		189.23	0.1905		189.23	0.1849		189.23	0.2405		189.23	0.267
189.49	0.0500899		189.49	0.0929		189.49	0.1291		189.49	0.146		189.49	0.1885		189.49	0.1849		189.49	0.2405		189.49	0.2669
189.74	0.0500801		189.74	0.0916		189.74	0.1291		189.74	0.144		189.74	0.1885		189.74	0.1828		189.74	0.2426		189.74	0.2669
190	0.0500724		190	0.0929		190	0.1311		190	0.1459		190	0.1905		190	0.1828		190	0.2426		190	0.2688
190.26	0.0500646		190.26	0.0916		190.26	0.1291		190.26	0.1439		190.26	0.1905		190.26	0.1828		190.26	0.2426		190.26	0.2688
190.51	0.0500555		190.51	0.0929		190.51	0.1311		190.51	0.1459		190.51	0.1885		190.51	0.1848		190.51	0.2426		190.51	0.2667
190.77	0.0500464		190.77	0.0916		190.77	0.1291		190.77	0.1459		190.77	0.1905		190.77	0.1848		190.77	0.2426		190.77	0.2687
191.03	0.0500371		191.03	0.0929		191.03	0.1291		191.03	0.1438		191.03	0.1885		191.03	0.1828		191.03	0.2406		191.03	0.2686
191.28	0.050027		191.28	0.0929		191.28	0.1291		191.28	0.1438		191.28	0.1884		191.28	0.1848		191.28	0.2406		191.28	0.2666
191.54	0.050018		191.54	0.0916		191.54	0.1291		191.54	0.1438		191.54	0.1904		191.54	0.1848		191.54	0.2426		191.54	0.2665
191.79	0.0500092		191.79	0.0916		191.79	0.1291		191.79	0.1458		191.79	0.1904		191.79	0.1828		191.79	0.2406		191.79	0.2665
192.05	0.0499994		192.05	0.0929		192.05	0.1291		192.05	0.1437		192.05	0.1904		192.05	0.1848		192.05	0.2406		192.05	0.2664
192.31	0.0499902		192.31	0.0929		192.31	0.1311		192.31	0.1437		192.31	0.1884		192.31	0.1828		192.31	0.2426		192.31	0.2664
192.56	0.0499814		192.56	0.0929		192.56	0.1311		192.56	0.1457		192.56	0.1884		192.56	0.1848		192.56	0.2405		192.56	0.2663
192.82	0.0499726		192.82	0.0916		192.82	0.1311		192.82	0.1457		192.82	0.1904		192.82	0.1828		192.82	0.2425		192.82	0.2683
193.08	0.0499645		193.08	0.0929		193.08	0.1291		193.08	0.1437		193.08	0.1904		193.08	0.1828		193.08	0.2405		193.08	0.2662
193.33	0.0499566		193.33	0.0929		193.33	0.1311		193.33	0.1437		193.33	0.1904		193.33	0.1848		193.33	0.2425		193.33	0.2682
193.59	0.0499468		193.59	0.0929		193.59	0.1311		193.59	0.1457		193.59	0.1884		193.59	0.1847		193.59	0.2405		193.59	0.2681
193.85	0.0499369		193.85	0.0929		193.85	0.1311		193.85	0.1437		193.85	0.1904		193.85	0.1847		193.85	0.2425		193.85	0.2681
194.1	0.0499275		194.1	0.0916		194.1	0.1291		194.1	0.1436		194.1	0.1904		194.1	0.1827		194.1	0.2425		194.1	0.266
194.36	0.0499181		194.36	0.0916		194.36	0.1311		194.36	0.1436		194.36	0.1884		194.36	0.1827		194.36	0.2404		194.36	0.268
194.62	0.0499093		194.62	0.0916		194.62	0.1311		194.62	0.1456		194.62	0.1904		194.62	0.1847		194.62	0.2424		194.62	0.2679
194.87	0.0499008		194.87	0.0929		194.87	0.1291		194.87	0.1436		194.87	0.1884		194.87	0.1847		194.87	0.2404		194.87	0.2679
195.13	0.0498901		195.13	0.0929		195.13	0.1311		195.13	0.1436		195.13	0.1884		195.13	0.1847		195.13	0.2404		195.13	0.2658
195.38	0.0498792		195.38	0.0916		195.38	0.1311		195.38	0.1435		195.38	0.1884		195.38	0.1827		195.38	0.2424		195.38	0.2658
195.64	0.049869		195.64	0.0916		195.64	0.1291		195.64	0.1455		195.64	0.1904		195.64	0.1827		195.64	0.2404		195.64	0.2657
195.9	0.0498585		195.9	0.0928		195.9	0.1311		195.9	0.1435		195.9	0.1904		195.9	0.1827		195.9	0.2404		195.9	0.2657
196.15	0.0498494		196.15	0.0928		196.15	0.1311		196.15	0.1455		196.15	0.1904		196.15	0.1827		196.15	0.2403		196.15	0.2656
196.41	0.0498408		196.41	0.0928		196.41	0.1311		196.41	0.1435		196.41	0.1904		196.41	0.1847		196.41	0.2403		196.41	0.2676
196.67	0.0498305		196.67	0.0928		196.67	0.1291		196.67	0.1455		196.67	0.1904		196.67	0.1847		196.67	0.2423		196.67	0.2675
196.92	0.0498202		196.92	0.0916		196.92	0.1311		196.92	0.1434		196.92	0.1904		196.92	0.1827		196.92	0.2423		196.92	0.2655
197.18	0.0498101		197.18	0.0928		197.18	0.1311		197.18	0.1434		197.18	0.1904		197.18	0.1826		197.18	0.2403		197.18	0.2674
197.44	0.0497995		197.44	0.0928		197.44	0.1311		197.44	0.1434		197.44	0.1904		197.44	0.1826		197.44	0.2403		197.44	0.2674
197.69	0.0497901		197.69	0.0928		197.69	0.1291		197.69	0.1454		197.69	0.1884		197.69	0.1826		197.69	0.2423		197.69	0.2673
197.95	0.0497809		197.95	0.0916		197.95	0.1311		197.95	0.1454		197.95	0.1904		197.95	0.1846		197.95	0.2423		197.95	0.2653
198.21	0.0497709		198.21	0.0916		198.21	0.1311		198.21	0.1454		198.21	0.1883		198.21	0.1846		198.21	0.2422		198.21	0.2652
198.46	0.0497612		198.46	0.0916		198.46	0.1291		198.46	0.1454		198.46	0.1883		198.46	0.1826		198.46	0.2402		198.46	0.2672
198.72	0.0497521		198.72	0.0928		198.72	0.1311		198.72	0.1434		198.72	0.1883		198.72	0.1846		198.72	0.2402		198.72	0.2671
198.97	0.0497431		198.97	0.0916		198.97	0.1291		198.97	0.1453		198.97	0.1903		198.97	0.1826		198.97	0.2422		198.97	0.2671
199.23	0.0497348		199.23	0.0928		199.23	0.1291		199.23	0.1433		199.23	0.1883		199.23	0.1846		199.23	0.2402		199.23	0.267
199.49	0.0497265		199.49	0.0928		199.49	0.1311		199.49	0.1433		199.49	0.1883		199.49	0.1826		199.49	0.2402		199.49	0.267
199.74	0.0497166		199.74	0.0916		199.74	0.1291		199.74	0.1453		199.74	0.1883		199.74	0.1846		199.74	0.2402		199.74	0.2669
200	0.0497071		200	0.0928		200	0.1291		200	0.1433		200	0.1883		200	0.1846		200	0.2421		200	0.2648
200.26	0.0496984		200.26	0.0928		200.26	0.1311		200.26	0.1433		200.26	0.1903		200.26	0.1846		200.26	0.2401		200.26	0.2668
200.51	0.0496902		200.51	0.0916		200.51	0.1311		200.51	0.1453		200.51	0.1903		200.51	0.1826		200.51	0.2421		200.51	0.2647
200.77	0.0496833		200.77	0.0928		200.77	0.1291		200.77	0.1453		200.77	0.1903		200.77	0.1846		200.77	0.2421		200.77	0.2647
201.03	0.0496763		201.03	0.0928		201.03	0.1311		201.03	0.1453		201.03	0.1883		201.03	0.1825		201.03	0.2401		201.03	0.2646
201.28	0.0496675		201.28	0.0928		201.28	0.1311		201.28	0.1433		201.28	0.1903		201.28	0.1825		201.28	0.2401		201.28	0.2646
201.54	0.0496583		201.54	0.0928		201.54	0.1311		201.54	0.1433		201.54	0.1883		201.54	0.1825		201.54	0.24		201.54	0.2665
201.79	0.04965		201.79	0.0916		201.79	0.1291		201.79	0.1453		201.79	0.1883		201.79	0.1825		201.79	0.242		201.79	0.2665
202.05	0.0496418		202.05	0.0916		202.05	0.1291		202.05	0.1453		202.05	0.1883		202.05	0.1845		202.05	0.2401		202.05	0.2644
202.31	0.0496348		202.31	0.0928		202.31	0.1311		202.31	0.1453		202.31	0.1883		202.31	0.1825		202.31	0.2421		202.31	0.2664
202.56	0.0496285		202.56	0.0928		202.56	0.1291		202.56	0.1453		202.56	0.1903		202.56	0.1845		202.56	0.2401		202.56	0.2663
202.82	0.0496204		202.82	0.0928		202.82	0.1311		202.82	0.1453		202.82	0.1903		202.82	0.1825		202.82	0.2421		202.82	0.2663
203.08	0.0496126		203.08	0.0928		203.08	0.1291		203.08	0.1453		203.08	0.1903		203.08	0.1845		203.08	0.2421		203.08	0.2642
203.33	0.0496049		203.33	0.0916		203.33	0.1291		203.33	0.1453		203.33	0.1883		203.33	0.1825		203.33	0.2401		203.33	0.2642
203.59	0.0495972		203.59	0.0916		203.59	0.1291		203.59	0.1453		203.59	0.1883		203.59	0.1845		203.59	0.2421		203.59	0.2662
203.85	0.0495912		203.85	0.0928		203.85	0.1291		203.85	0.1432		203.85	0.1883		203.85	0.1845		203.85	0.2401		203.85	0.2661
204.1	0.0495852		204.1	0.0928		204.1	0.1291		204.1	0.1432		204.1	0.1903		204.1	0.1845		204.1	0.2401		204.1	0.2641
204.36	0.0495779		204.36	0.0928		204.36	0.1311		204.36	0.1452		204.36	0.1883		204.36	0.1824		204.36	0.2401		204.36	0.264
204.62	0.0495702		204.62	0.0916		204.62	0.1291		204.62	0.1452		204.62	0.1903		204.62	0.1844		204.62	0.2421		204.62	0.264
204.87	0.0495625		204.87	0.0916		204.87	0.1291		204.87	0.1432		204.87	0.1883		204.87	0.1844		204.87	0.2421		204.87	0.2639
205.13	0.0495552		205.13	0.0928		205.13	0.1291		205.13	0.1432		205.13	0.1903		205.13	0.1824		205.13	0.2421		205.13	0.2639
205.38	0.0495491		205.38	0.0928		205.38	0.1311		205.38	0.1432		205.38	0.1903		205.38	0.1844		205.38	0.2421		205.38	0.2638
205.64	0.0495434		205.64	0.0916		205.64	0.1311		205.64	0.1452		205.64	0.1883		205.64	0.1824		205.64	0.2401		205.64	0.2658
205.9	0.0495368		205.9	0.0916		205.9	0.1311		205.9	0.1432		205.9	0.1883		205.9	0.1824		205.9	0.2421		205.9	0.2637
206.15	0.0495296		206.15	0.0928		206.15	0.1311		206.15	0.1432		206.15	0.1883		206.15	0.1844		206.15	0.2421		206.15	0.2657
206.41	0.0495233		206.41	0.0916		206.41	0.1311		206.41	0.1432		206.41	0.1882		206.41	0.1844		206.41	0.2401		206.41	0.2636
206.67	0.0495162		206.67	0.0928		206.67	0.1291		206.67	0.1452		206.67	0.1882		206.67	0.1844		206.67	0.2401		206.67	0.2636
206.92	0.0495099		206.92	0.0928		206.92	0.1311		206.92	0.1452		206.92	0.1882		206.92	0.1844		206.92	0.2401		206.92	0.2635
207.18	0.0495033		207.18	0.0916		207.18	0.1291		207.18	0.1452		207.18	0.1882		207.18	0.1824		207.18	0.2401		207.18	0.2655
207.44	0.0494948		207.44	0.0928		207.44	0.1291		207.44	0.1432		207.44	0.1882		207.44	0.1824		207.44	0.2421		207.44	0.2634
207.69	0.0494869		207.69	0.0928		207.69	0.1311		207.69	0.1452		207.69	0.1882		207.69	0.1824		207.69	0.2401		207.69	0.2654
207.95	0.0494791		207.95	0.0916		207.95	0.1291		207.95	0.1452		207.95	0.1902		207.95	0.1844		207.95	0.2421		207.95	0.2653
208.21	0.0494717		208.21	0.0916		208.21	0.1311		208.21	0.1452		208.21	0.1902		208.21	0.1844		208.21	0.2421		208.21	0.2633
208.46	0.0494648		208.46	0.0916		208.46	0.1291		208.46	0.1452		208.46	0.1882		208.46	0.1844		208.46	0.2401		208.46	0.2632
208.72	0.0494581		208.72	0.0928		208.72	0.1291		208.72	0.1432		208.72	0.1882		208.72	0.1843		208.72	0.2401		208.72	0.2652
208.97	0.0494497		208.97	0.0916		208.97	0.1311		208.97	0.1432		208.97	0.1902		208.97	0.1843		208.97	0.2401		208.97	0.2631
209.23	0.0494413		209.23	0.0928		209.23	0.1291		209.23	0.1452		209.23	0.1902		209.23	0.1843		209.23	0.2421		209.23	0.2651
209.49	0.0494342		209.49	0.0916		209.49	0.1291		209.49	0.1452		209.49	0.1882		209.49	0.1843		209.49	0.2421		209.49	0.2631
209.74	0.0494265		209.74	0.0916		209.74	0.1311		209.74	0.1452		209.74	0.1902		209.74	0.1843		209.74	0.2421		209.74	0.265
210	0.0494198		210	0.0928		210	0.1311		210	0.1432		210	0.1902		210	0.1843		210	0.2401		210	0.265
210.26	0.0494135		210.26	0.0916		210.26	0.1311		210.26	0.1452		210.26	0.1902		210.26	0.1843		210.26	0.2421		210.26	0.2649
210.51	0.0494054		210.51	0.0928		210.51	0.1311		210.51	0.1452		210.51	0.1882		210.51	0.1823		210.51	0.2421		210.51	0.2649
210.77	0.0493974		210.77	0.0928		210.77	0.1311		210.77	0.1452		210.77	0.1882		210.77	0.1843		210.77	0.2401		210.77	0.2629
211.03	0.0493895		211.03	0.0916		211.03	0.1291		211.03	0.1431		211.03	0.1882		211.03	0.1823		211.03	0.2421		211.03	0.2628
211.28	0.0493809		211.28	0.0916		211.28	0.1311		211.28	0.1451		211.28	0.1882		211.28	0.1823		211.28	0.2401		211.28	0.2648
211.54	0.0493721		211.54	0.0916		211.54	0.1311		211.54	0.1431		211.54	0.1882		211.54	0.1843		211.54	0.2401		211.54	0.2627
211.79	0.0493634		211.79	0.0928		211.79	0.1291		211.79	0.1431		211.79	0.1902		211.79	0.1843		211.79	0.2401		211.79	0.2647
212.05	0.0493529		212.05	0.0928		212.05	0.1291		212.05	0.1451		212.05	0.1902		212.05	0.1823		212.05	0.2401		212.05	0.2647
212.31	0.0493428		212.31	0.0928		212.31	0.1311		212.31	0.1431		212.31	0.1902		212.31	0.1843		212.31	0.2421		212.31	0.2626
212.56	0.0493341		212.56	0.0928		212.56	0.1311		212.56	0.1431		212.56	0.1882		212.56	0.1822		212.56	0.2401		212.56	0.2626
212.82	0.0493255		212.82	0.0916		212.82	0.1311		212.82	0.1431		212.82	0.1882		212.82	0.1822		212.82	0.2401		212.82	0.2645
213.08	0.049318		213.08	0.0928		213.08	0.1311		213.08	0.1431		213.08	0.1882		213.08	0.1822		213.08	0.2401		213.08	0.2625
213.33	0.0493103		213.33	0.0916		213.33	0.1311		213.33	0.1431		213.33	0.1882		213.33	0.1842		213.33	0.2421		213.33	0.2645
213.59	0.0493008		213.59	0.0916		213.59	0.1291		213.59	0.1431		213.59	0.1882		213.59	0.1822		213.59	0.2401		213.59	0.2624
213.85	0.0492908		213.85	0.0916		213.85	0.1311		213.85	0.1431		213.85	0.1882		213.85	0.1822		213.85	0.2401		213.85	0.2624
214.1	0.0492812		214.1	0.0916		214.1	0.1311		214.1	0.1431		214.1	0.1882		214.1	0.1842		214.1	0.2401		214.1	0.2643
214.36	0.0492714		214.36	0.0928		214.36	0.1311		214.36	0.1451		214.36	0.1882		214.36	0.1842		214.36	0.2421		214.36	0.2643
214.62	0.0492628		214.62	0.0928		214.62	0.1291		214.62	0.1451		214.62	0.1902		214.62	0.1842		214.62	0.2401		214.62	0.2623
214.87	0.0492548		214.87	0.0916		214.87	0.1291		214.87	0.1431		214.87	0.1902		214.87	0.1822		214.87	0.2401		214.87	0.2642
215.13	0.0492456		215.13	0.0928		215.13	0.1291		215.13	0.1451		215.13	0.1902		215.13	0.1822		215.13	0.2401		215.13	0.2642
215.38	0.0492358		215.38	0.0928		215.38	0.1311		215.38	0.1431		215.38	0.1882		215.38	0.1822		215.38	0.2421		215.38	0.2622
215.64	0.0492265		215.64	0.0928		215.64	0.1291		215.64	0.143		215.64	0.1882		215.64	0.1822		215.64	0.2421		215.64	0.2621
215.9	0.0492179		215.9	0.0928		215.9	0.1291		215.9	0.145		215.9	0.1881		215.9	0.1842		215.9	0.242		215.9	0.2621
216.15	0.0492102		216.15	0.0928		216.15	0.1311		216.15	0.143		216.15	0.1901		216.15	0.1822		216.15	0.242		216.15	0.2621
216.41	0.0492028		216.41	0.0928		216.41	0.1291		216.41	0.145		216.41	0.1881		216.41	0.1822		216.41	0.242		216.41	0.262
216.67	0.0491932		216.67	0.0916		216.67	0.1311		216.67	0.143		216.67	0.1881		216.67	0.1822		216.67	0.242		216.67	0.264
216.92	0.0491827		216.92	0.0916		216.92	0.1291		216.92	0.145		216.92	0.1881		216.92	0.1822		216.92	0.242		216.92	0.262
217.18	0.0491725		217.18	0.0916		217.18	0.1311		217.18	0.145		217.18	0.1881		217.18	0.1841		217.18	0.24		217.18	0.2619
217.44	0.0491627		217.44	0.0928		217.44	0.131		217.44	0.143		217.44	0.1881		217.44	0.1821		217.44	0.24		217.44	0.2639
217.69	0.0491546		217.69	0.0916		217.69	0.131		217.69	0.1429		217.69	0.1881		217.69	0.1821		217.69	0.242		217.69	0.2639
217.95	0.0491465		217.95	0.0928		217.95	0.131		217.95	0.1449		217.95	0.1881		217.95	0.1841		217.95	0.242		217.95	0.2639
218.21	0.0491375		218.21	0.0928		218.21	0.131		218.21	0.1449		218.21	0.1901		218.21	0.1821		218.21	0.2419		218.21	0.2618
218.46	0.0491284		218.46	0.0928		218.46	0.131		218.46	0.1429		218.46	0.1881		218.46	0.1821		218.46	0.2399		218.46	0.2638
218.72	0.0491201		218.72	0.0916		218.72	0.131		218.72	0.1449		218.72	0.1901		218.72	0.1841		218.72	0.2419		218.72	0.2618
218.97	0.0491117		218.97	0.0916		218.97	0.131		218.97	0.1449		218.97	0.1901		218.97	0.1841		218.97	0.2419		218.97	0.2638
219.23	0.0491036		219.23	0.0928		219.23	0.129		219.23	0.1448		219.23	0.1901		219.23	0.1841		219.23	0.2399		219.23	0.2638
219.49	0.0490953		219.49	0.0916		219.49	0.129		219.49	0.1448		219.49	0.1901		219.49	0.1841		219.49	0.2399		219.49	0.2618
219.74	0.0490846		219.74	0.0928		219.74	0.129		219.74	0.1428		219.74	0.1881		219.74	0.1841		219.74	0.2419		219.74	0.2637
220	0.0490735		220	0.0928		220	0.131		220	0.1448		220	0.1901		220	0.1821		220	0.2398		220	0.2617
220.26	0.0490634		220.26	0.0916		220.26	0.131		220.26	0.1428		220.26	0.1881		220.26	0.1821		220.26	0.2398		220.26	0.2637
220.51	0.0490535		220.51	0.0928		220.51	0.129		220.51	0.1428		220.51	0.1901		220.51	0.1821		220.51	0.2398		220.51	0.2617
220.77	0.0490452		220.77	0.0916		220.77	0.129		220.77	0.1427		220.77	0.1881		220.77	0.1821		220.77	0.2418		220.77	0.2637
221.03	0.049037		221.03	0.0928		221.03	0.131		221.03	0.1427		221.03	0.1881		221.03	0.1841		221.03	0.2418		221.03	0.2617
221.28	0.049027		221.28	0.0928		221.28	0.129		221.28	0.1427		221.28	0.1881		221.28	0.1821		221.28	0.2418		221.28	0.2637
221.54	0.049017		221.54	0.0916		221.54	0.131		221.54	0.1447		221.54	0.1901		221.54	0.1821		221.54	0.2398		221.54	0.2617
221.79	0.049007		221.79	0.0916		221.79	0.129		221.79	0.1447		221.79	0.1881		221.79	0.1821		221.79	0.2398		221.79	0.2637
222.05	0.0489976		222.05	0.0916		222.05	0.131		222.05	0.1447		222.05	0.1901		222.05	0.1821		222.05	0.2418		222.05	0.2637
222.31	0.0489892		222.31	0.0916		222.31	0.131		222.31	0.1447		222.31	0.1881		222.31	0.1841		222.31	0.2418		222.31	0.2636
222.56	0.0489803		222.56	0.0916		222.56	0.129		222.56	0.1446		222.56	0.1881		222.56	0.1841		222.56	0.2417		222.56	0.2616
222.82	0.0489704		222.82	0.0928		222.82	0.129		222.82	0.1446		222.82	0.1881		222.82	0.182		222.82	0.2417		222.82	0.2616
223.08	0.0489602		223.08	0.0916		223.08	0.131		223.08	0.1426		223.08	0.1881		223.08	0.182		223.08	0.2397		223.08	0.2636
223.33	0.0489502		223.33	0.0928		223.33	0.129		223.33	0.1426		223.33	0.1901		223.33	0.184		223.33	0.2397		223.33	0.2616
223.59	0.0489406		223.59	0.0928		223.59	0.131		223.59	0.1426		223.59	0.1881		223.59	0.182		223.59	0.2397		223.59	0.2616
223.85	0.048932		223.85	0.0916		223.85	0.131		223.85	0.1446		223.85	0.188		223.85	0.182		223.85	0.2397		223.85	0.2636
224.1	0.0489239		224.1	0.0916		224.1	0.131		224.1	0.1426		224.1	0.188		224.1	0.184		224.1	0.2417		224.1	0.2636
224.36	0.0489147		224.36	0.0928		224.36	0.129		224.36	0.1425		224.36	0.188		224.36	0.182		224.36	0.2417		224.36	0.2616
224.62	0.0489053		224.62	0.0928		224.62	0.131		224.62	0.1445		224.62	0.19		224.62	0.184		224.62	0.2397		224.62	0.2636
224.87	0.048896		224.87	0.0928		224.87	0.131		224.87	0.1425		224.87	0.19		224.87	0.184		224.87	0.2417		224.87	0.2616
225.13	0.0488861		225.13	0.0916		225.13	0.129		225.13	0.1445		225.13	0.19		225.13	0.182		225.13	0.2417		225.13	0.2636
225.38	0.0488772		225.38	0.0928		225.38	0.129		225.38	0.1445		225.38	0.19		225.38	0.184		225.38	0.2417		225.38	0.2636
225.64	0.0488688		225.64	0.0928		225.64	0.131		225.64	0.1425		225.64	0.188		225.64	0.182		225.64	0.2417		225.64	0.2616
225.9	0.0488589		225.9	0.0916		225.9	0.129		225.9	0.1445		225.9	0.19		225.9	0.184		225.9	0.2397		225.9	0.2636
226.15	0.0488493		226.15	0.0928		226.15	0.131		226.15	0.1425		226.15	0.188		226.15	0.184		226.15	0.2397		226.15	0.2636
226.41	0.0488407		226.41	0.0928		226.41	0.129		226.41	0.1425		226.41	0.188		226.41	0.182		226.41	0.2396		226.41	0.2636
226.67	0.0488321		226.67	0.0928		226.67	0.131		226.67	0.1445		226.67	0.188		226.67	0.184		226.67	0.2416		226.67	0.2616
226.92	0.0488252		226.92	0.0928		226.92	0.129		226.92	0.1425		226.92	0.19		226.92	0.182		226.92	0.2396		226.92	0.2616
227.18	0.0488187		227.18	0.0928		227.18	0.129		227.18	0.1445		227.18	0.188		227.18	0.184		227.18	0.2416		227.18	0.2616
227.44	0.0488099		227.44	0.0928		227.44	0.131		227.44	0.1445		227.44	0.19		227.44	0.182		227.44	0.2416		227.44	0.2636
227.69	0.048801		227.69	0.0928		227.69	0.131		227.69	0.1445		227.69	0.188		227.69	0.182		227.69	0.2396		227.69	0.2616
227.95	0.0487924		227.95	0.0928		227.95	0.131		227.95	0.1445		227.95	0.19		227.95	0.184		227.95	0.2416		227.95	0.2616
228.21	0.0487839		228.21	0.0916		228.21	0.129		228.21	0.1425		228.21	0.19		228.21	0.182		228.21	0.2396		228.21	0.2616
228.46	0.0487768		228.46	0.0916		228.46	0.131		228.46	0.1424		228.46	0.19		228.46	0.184		228.46	0.2417		228.46	0.2636
228.72	0.0487696		228.72	0.0928		228.72	0.131		228.72	0.1424		228.72	0.19		228.72	0.182		228.72	0.2417		228.72	0.2636
228.97	0.0487605		228.97	0.0916		228.97	0.131		228.97	0.1424		228.97	0.19		228.97	0.1819		228.97	0.2397		228.97	0.2616
229.23	0.0487513		229.23	0.0928		229.23	0.131		229.23	0.1424		229.23	0.188		229.23	0.1819		229.23	0.2417		229.23	0.2616
229.49	0.048743		229.49	0.0928		229.49	0.129		229.49	0.1424		229.49	0.188		229.49	0.1819		229.49	0.2417		229.49	0.2616
229.74	0.0487345		229.74	0.0916		229.74	0.129		229.74	0.1444		229.74	0.19		229.74	0.1819		229.74	0.2417		229.74	0.2636
230	0.0487268		230	0.0916		230	0.131		230	0.1424		230	0.19		230	0.1819		230	0.2417		230	0.2616
230.26	0.0487186		230.26	0.0916		230.26	0.131		230.26	0.1424		230.26	0.19		230.26	0.1819		230.26	0.2397		230.26	0.2636
230.51	0.048708		230.51	0.0916		230.51	0.131		230.51	0.1424		230.51	0.19		230.51	0.1819		230.51	0.2417		230.51	0.2636
230.77	0.0486981		230.77	0.0916		230.77	0.129		230.77	0.1424		230.77	0.188		230.77	0.1839		230.77	0.2397		230.77	0.2616
231.03	0.0486894		231.03	0.0916		231.03	0.131		231.03	0.1423		231.03	0.188		231.03	0.1819		231.03	0.2417		231.03	0.2616
231.28	0.0486822		231.28	0.0916		231.28	0.129		231.28	0.1423		231.28	0.1899		231.28	0.1819		231.28	0.2417		231.28	0.2616
231.54	0.0486763		231.54	0.0916		231.54	0.131		231.54	0.1423		231.54	0.1879		231.54	0.1819		231.54	0.2397		231.54	0.2636
231.79	0.0486697		231.79	0.0928		231.79	0.131		231.79	0.1423		231.79	0.1899		231.79	0.1839		231.79	0.2417		231.79	0.2636
232.05	0.0486615		232.05	0.0916		232.05	0.131		232.05	0.1423		232.05	0.1899		232.05	0.1819		232.05	0.2417		232.05	0.2636
232.31	0.0486518		232.31	0.0928		232.31	0.129		232.31	0.1423		232.31	0.1899		232.31	0.1839		232.31	0.2397		232.31	0.2636
232.56	0.048643		232.56	0.0916		232.56	0.129		232.56	0.1443		232.56	0.1879		232.56	0.1819		232.56	0.2397		232.56	0.2636
232.82	0.0486334		232.82	0.0916		232.82	0.131		232.82	0.1423		232.82	0.1879		232.82	0.1819		232.82	0.2397		232.82	0.2636
233.08	0.0486245		233.08	0.0916		233.08	0.129		233.08	0.1443		233.08	0.1899		233.08	0.1819		233.08	0.2417		233.08	0.2616
233.33	0.048616		233.33	0.0928		233.33	0.1289		233.33	0.1443		233.33	0.1879		233.33	0.1839		233.33	0.2397		233.33	0.2616
233.59	0.0486049		233.59	0.0916		233.59	0.1289		233.59	0.1443		233.59	0.1899		233.59	0.1839		233.59	0.2397		233.59	0.2636
233.85	0.0485947		233.85	0.0928		233.85	0.1309		233.85	0.1443		233.85	0.1879		233.85	0.1839		233.85	0.2397		233.85	0.2616
234.1	0.0485852		234.1	0.0928		234.1	0.1289		234.1	0.1422		234.1	0.1879		234.1	0.1819		234.1	0.2417		234.1	0.2636
234.36	0.0485755		234.36	0.0928		234.36	0.1309		234.36	0.1442		234.36	0.1879		234.36	0.1839		234.36	0.2397		234.36	0.2636
234.62	0.0485673		234.62	0.0928		234.62	0.1309		234.62	0.1422		234.62	0.1899		234.62	0.1819		234.62	0.2397		234.62	0.2636
234.87	0.0485591		234.87	0.0928		234.87	0.1289		234.87	0.1422		234.87	0.1879		234.87	0.1818		234.87	0.2398		234.87	0.2616
235.13	0.0485492		235.13	0.0916		235.13	0.1289		235.13	0.1422		235.13	0.1879		235.13	0.1818		235.13	0.2418		235.13	0.2636
235.38	0.0485391		235.38	0.0916		235.38	0.1289		235.38	0.1441		235.38	0.1899		235.38	0.1838		235.38	0.2398		235.38	0.2636
235.64	0.0485291		235.64	0.0928		235.64	0.1309		235.64	0.1441		235.64	0.1879		235.64	0.1838		235.64	0.2398		235.64	0.2636
235.9	0.0485189		235.9	0.0928		235.9	0.1309		235.9	0.1421		235.9	0.1899		235.9	0.1838		235.9	0.2398		235.9	0.2636
236.15	0.0485096		236.15	0.0916		236.15	0.1289		236.15	0.1441		236.15	0.1879		236.15	0.1818		236.15	0.2418		236.15	0.2636
236.41	0.0485008		236.41	0.0916		236.41	0.1289		236.41	0.142		236.41	0.1879		236.41	0.1838		236.41	0.2398		236.41	0.2636
236.67	0.0484906		236.67	0.0916		236.67	0.1289		236.67	0.144		236.67	0.1879		236.67	0.1838		236.67	0.2418		236.67	0.2616
236.92	0.0484805		236.92	0.0916		236.92	0.1309		236.92	0.142		236.92	0.1899		236.92	0.1818		236.92	0.2418		236.92	0.2636
237.18	0.0484712		237.18	0.0916		237.18	0.1309		237.18	0.142		237.18	0.1899		237.18	0.1818		237.18	0.2398		237.18	0.2636
237.44	0.0484621		237.44	0.0928		237.44	0.1289		237.44	0.142		237.44	0.1879		237.44	0.1818		237.44	0.2418		237.44	0.2636
237.69	0.0484542		237.69	0.0928		237.69	0.1289		237.69	0.142		237.69	0.1899		237.69	0.1838		237.69	0.2418		237.69	0.2636
237.95	0.0484463		237.95	0.0928		237.95	0.1289		237.95	0.1419		237.95	0.1899		237.95	0.1838		237.95	0.2418		237.95	0.2616
238.21	0.0484372		238.21	0.0916		238.21	0.1289		238.21	0.1419		238.21	0.1878		238.21	0.1838		238.21	0.2398		238.21	0.2636
238.46	0.0484278		238.46	0.0928		238.46	0.1309		238.46	0.1419		238.46	0.1898		238.46	0.1818		238.46	0.2418		238.46	0.2616
238.72	0.0484192		238.72	0.0928		238.72	0.1289		238.72	0.1439		238.72	0.1898		238.72	0.1838		238.72	0.2397		238.72	0.2616
238.97	0.0484105		238.97	0.0928		238.97	0.1289		238.97	0.1439		238.97	0.1898		238.97	0.1838		238.97	0.2417		238.97	0.2635
239.23	0.0484022		239.23	0.0928		239.23	0.1289		239.23	0.1439		239.23	0.1898		239.23	0.1838		239.23	0.2417		239.23	0.2635
239.49	0.0483937		239.49	0.0928		239.49	0.1289		239.49	0.1419		239.49	0.1878		239.49	0.1818		239.49	0.2397		239.49	0.2615
239.74	0.0483838		239.74	0.0928		239.74	0.1309		239.74	0.1438		239.74	0.1878		239.74	0.1818		239.74	0.2417		239.74	0.2615
240	0.0483743		240	0.0928		240	0.1289		240	0.1438		240	0.1878		240	0.1838		240	0.2417		240	0.2635
240.26	0.0483651		240.26	0.0928		240.26	0.1309		240.26	0.1418		240.26	0.1878		240.26	0.1838		240.26	0.2397		240.26	0.2615
240.51	0.0483561		240.51	0.0928		240.51	0.1309		240.51	0.1438		240.51	0.1878		240.51	0.1818		240.51	0.2396		240.51	0.2635
240.77	0.048348		240.77	0.0928		240.77	0.1309		240.77	0.1418		240.77	0.1898		240.77	0.1818		240.77	0.2416		240.77	0.2635
241.03	0.0483397		241.03	0.0915		241.03	0.1309		241.03	0.1438		241.03	0.1898		241.03	0.1818		241.03	0.2416		241.03	0.2634
241.28	0.0483299		241.28	0.0915		241.28	0.1289		241.28	0.1417		241.28	0.1898		241.28	0.1817		241.28	0.2396		241.28	0.2634
241.54	0.0483202		241.54	0.0928		241.54	0.1289		241.54	0.1437		241.54	0.1878		241.54	0.1817		241.54	0.2395		241.54	0.2634
241.79	0.0483115		241.79	0.0928		241.79	0.1308		241.79	0.1437		241.79	0.1898		241.79	0.1817		241.79	0.2415		241.79	0.2614
242.05	0.0483031		242.05	0.0915		242.05	0.1288		242.05	0.1437		242.05	0.1898		242.05	0.1817		242.05	0.2415		242.05	0.2614
242.31	0.0482964		242.31	0.0915		242.31	0.1308		242.31	0.1437		242.31	0.1898		242.31	0.1817		242.31	0.2395		242.31	0.2614
242.56	0.0482894		242.56	0.0928		242.56	0.1288		242.56	0.1437		242.56	0.1898		242.56	0.1837		242.56	0.2395		242.56	0.2633
242.82	0.0482803		242.82	0.0928		242.82	0.1288		242.82	0.1417		242.82	0.1878		242.82	0.1817		242.82	0.2394		242.82	0.2613
243.08	0.0482705		243.08	0.0916		243.08	0.1308		243.08	0.1437		243.08	0.1898		243.08	0.1837		243.08	0.2394		243.08	0.2633
243.33	0.0482607		243.33	0.0928		243.33	0.1308		243.33	0.1437		243.33	0.1898		243.33	0.1837		243.33	0.2394		243.33	0.2613
243.59	0.0482507		243.59	0.0928		243.59	0.1288		243.59	0.1436		243.59	0.1898		243.59	0.1837		243.59	0.2413		243.59	0.2612
243.85	0.0482416		243.85	0.0916		243.85	0.1288		243.85	0.1416		243.85	0.1898		243.85	0.1817		243.85	0.2413		243.85	0.2612
244.1	0.0482334		244.1	0.0928		244.1	0.1288		244.1	0.1436		244.1	0.1878		244.1	0.1837		244.1	0.2393		244.1	0.2632
244.36	0.0482235		244.36	0.0928		244.36	0.1288		244.36	0.1416		244.36	0.1878		244.36	0.1837		244.36	0.2412		244.36	0.2632
244.62	0.048214		244.62	0.0928		244.62	0.1308		244.62	0.1436		244.62	0.1898		244.62	0.1837		244.62	0.2412		244.62	0.2611
244.87	0.0482057		244.87	0.0916		244.87	0.1288		244.87	0.1436		244.87	0.1878		244.87	0.1837		244.87	0.2392		244.87	0.2611
245.13	0.0481967		245.13	0.0928		245.13	0.1288		245.13	0.1437		245.13	0.1898		245.13	0.1837		245.13	0.2391		245.13	0.2611
245.38	0.0481887		245.38	0.0916		245.38	0.1308		245.38	0.1437		245.38	0.1897		245.38	0.1837		245.38	0.2411		245.38	0.2631
245.64	0.0481813		245.64	0.0928		245.64	0.1288		245.64	0.1437		245.64	0.1897		245.64	0.1837		245.64	0.2411		245.64	0.261
245.9	0.0481716		245.9	0.0916		245.9	0.1308		245.9	0.1437		245.9	0.1897		245.9	0.1837		245.9	0.239		245.9	0.263
246.15	0.0481628		246.15	0.0928		246.15	0.1308		246.15	0.1437		246.15	0.1897		246.15	0.1837		246.15	0.239		246.15	0.263
246.41	0.0481548		246.41	0.0916		246.41	0.1288		246.41	0.1417		246.41	0.1897		246.41	0.1817		246.41	0.239		246.41	0.263
246.67	0.0481468		246.67	0.0916		246.67	0.1308		246.67	0.1437		246.67	0.1877		246.67	0.1817		246.67	0.239		246.67	0.2609
246.92	0.0481402		246.92	0.0928		246.92	0.1308		246.92	0.1437		246.92	0.1897		246.92	0.1837		246.92	0.2409		246.92	0.2609
247.18	0.0481331		247.18	0.0928		247.18	0.1288		247.18	0.1437		247.18	0.1897		247.18	0.1837		247.18	0.2389		247.18	0.2609
247.44	0.0481244		247.44	0.0928		247.44	0.1308		247.44	0.1437		247.44	0.1897		247.44	0.1837		247.44	0.2409		247.44	0.2609
247.69	0.0481156		247.69	0.0916		247.69	0.1308		247.69	0.1437		247.69	0.1877		247.69	0.1817		247.69	0.2408		247.69	0.2628
247.95	0.048108		247.95	0.0928		247.95	0.1308		247.95	0.1417		247.95	0.1897		247.95	0.1837		247.95	0.2388		247.95	0.2608
248.21	0.0481002		248.21	0.0928		248.21	0.1308		248.21	0.1417		248.21	0.1877		248.21	0.1837		248.21	0.2408		248.21	0.2608
248.46	0.0480931		248.46	0.0916		248.46	0.1288		248.46	0.1417		248.46	0.1877		248.46	0.1836		248.46	0.2388		248.46	0.2628
248.72	0.048086		248.72	0.0928		248.72	0.1308		248.72	0.1437		248.72	0.1877		248.72	0.1816		248.72	0.2388		248.72	0.2627
248.97	0.0480769		248.97	0.0916		248.97	0.1288		248.97	0.1437		248.97	0.1877		248.97	0.1836		248.97	0.2408		248.97	0.2607
249.23	0.0480679		249.23	0.0916		249.23	0.1308		249.23	0.1437		249.23	0.1877		249.23	0.1816		249.23	0.2388		249.23	0.2607
249.49	0.0480595		249.49	0.0928		249.49	0.1308		249.49	0.1417		249.49	0.1877		249.49	0.1836		249.49	0.2408		249.49	0.2606
249.74	0.0480508		249.74	0.0916		249.74	0.1288		249.74	0.1438		249.74	0.1897		249.74	0.1836		249.74	0.2408		249.74	0.2606
250	0.0480432		250	0.0928		250	0.1308		250	0.1438		250	0.1877		250	0.1836		250	0.2407		250	0.2626
250.26	0.0480352		250.26	0.0928		250.26	0.1288		250.26	0.1418		250.26	0.1897		250.26	0.1836		250.26	0.2407		250.26	0.2625
250.51	0.048026		250.51	0.0928		250.51	0.1287		250.51	0.1438		250.51	0.1897		250.51	0.1836		250.51	0.2387		250.51	0.2625
250.77	0.0480176		250.77	0.0928		250.77	0.1307		250.77	0.1438		250.77	0.1877		250.77	0.1836		250.77	0.2407		250.77	0.2605
251.03	0.0480098		251.03	0.0928		251.03	0.1287		251.03	0.1418		251.03	0.1877		251.03	0.1836		251.03	0.2407		251.03	0.2625
251.28	0.0480028		251.28	0.0928		251.28	0.1287		251.28	0.1418		251.28	0.1897		251.28	0.1836		251.28	0.2407		251.28	0.2624
251.54	0.0479965		251.54	0.0928		251.54	0.1307		251.54	0.1438		251.54	0.1897		251.54	0.1816		251.54	0.2388		251.54	0.2624
251.79	0.0479894		251.79	0.0928		251.79	0.1307		251.79	0.1438		251.79	0.1897		251.79	0.1816		251.79	0.2388		251.79	0.2604
252.05	0.0479811		252.05	0.0928		252.05	0.1307		252.05	0.1438		252.05	0.1877		252.05	0.1836		252.05	0.2388		252.05	0.2623
252.31	0.0479726		252.31	0.0928		252.31	0.1287		252.31	0.1418		252.31	0.1877		252.31	0.1836		252.31	0.2388		252.31	0.2603
252.56	0.0479647		252.56	0.0928		252.56	0.1287		252.56	0.1438		252.56	0.1877		252.56	0.1836		252.56	0.2408		252.56	0.2603
252.82	0.0479568		252.82	0.0916		252.82	0.1287		252.82	0.1438		252.82	0.1877		252.82	0.1816		252.82	0.2388		252.82	0.2622
253.08	0.0479501		253.08	0.0916		253.08	0.1287		253.08	0.1438		253.08	0.1897		253.08	0.1836		253.08	0.2388		253.08	0.2622
253.33	0.0479427		253.33	0.0928		253.33	0.1307		253.33	0.1438		253.33	0.1897		253.33	0.1816		253.33	0.2408		253.33	0.2602
253.59	0.047933		253.59	0.0928		253.59	0.1287		253.59	0.1438		253.59	0.1877		253.59	0.1816		253.59	0.2388		253.59	0.2621
253.85	0.0479229		253.85	0.0916		253.85	0.1287		253.85	0.1419		253.85	0.1896		253.85	0.1816		253.85	0.2388		253.85	0.2601
254.1	0.0479129		254.1	0.0928		254.1	0.1287		254.1	0.1418		254.1	0.1876		254.1	0.1836		254.1	0.2388		254.1	0.2621
254.36	0.0479033		254.36	0.0928		254.36	0.1287		254.36	0.1438		254.36	0.1876		254.36	0.1816		254.36	0.2389		254.36	0.26
254.62	0.0478953		254.62	0.0928		254.62	0.1307		254.62	0.1438		254.62	0.1896		254.62	0.1836		254.62	0.2389		254.62	0.262
254.87	0.0478875		254.87	0.0916		254.87	0.1287		254.87	0.1438		254.87	0.1876		254.87	0.1816		254.87	0.2389		254.87	0.26
255.13	0.0478781		255.13	0.0928		255.13	0.1307		255.13	0.1438		255.13	0.1876		255.13	0.1816		255.13	0.2409		255.13	0.262
255.38	0.0478684		255.38	0.0916		255.38	0.1287		255.38	0.1418		255.38	0.1876		255.38	0.1835		255.38	0.2389		255.38	0.2599
255.64	0.047859		255.64	0.0916		255.64	0.1287		255.64	0.1438		255.64	0.1876		255.64	0.1835		255.64	0.2409		255.64	0.2619
255.9	0.04785		255.9	0.0916		255.9	0.1287		255.9	0.1438		255.9	0.1876		255.9	0.1835		255.9	0.2389		255.9	0.2619
256.15	0.0478414		256.15	0.0916		256.15	0.1307		256.15	0.1418		256.15	0.1896		256.15	0.1815		256.15	0.2409		256.15	0.2618
256.41	0.0478328		256.41	0.0928		256.41	0.1307		256.41	0.1438		256.41	0.1876		256.41	0.1815		256.41	0.2389		256.41	0.2618
256.67	0.0478231		256.67	0.0916		256.67	0.1307		256.67	0.1418		256.67	0.1896		256.67	0.1815		256.67	0.2409		256.67	0.2598
256.92	0.047813		256.92	0.0916		256.92	0.1287		256.92	0.1438		256.92	0.1896		256.92	0.1835		256.92	0.2389		256.92	0.2617
257.18	0.0478043		257.18	0.0928		257.18	0.1307		257.18	0.1438		257.18	0.1896		257.18	0.1815		257.18	0.2409		257.18	0.2597
257.44	0.047795		257.44	0.0916		257.44	0.1307		257.44	0.1418		257.44	0.1876		257.44	0.1835		257.44	0.2409		257.44	0.2617
257.69	0.0477869		257.69	0.0916		257.69	0.1307		257.69	0.1418		257.69	0.1896		257.69	0.1835		257.69	0.2389		257.69	0.2596
257.95	0.0477787		257.95	0.0916		257.95	0.1307		257.95	0.1418		257.95	0.1896		257.95	0.1815		257.95	0.2409		257.95	0.2616
258.21	0.0477692		258.21	0.0916		258.21	0.1307		258.21	0.1438		258.21	0.1896		258.21	0.1815		258.21	0.2409		258.21	0.2615
258.46	0.0477601		258.46	0.0928		258.46	0.1307		258.46	0.1438		258.46	0.1876		258.46	0.1815		258.46	0.2409		258.46	0.2615
258.72	0.0477512		258.72	0.0928		258.72	0.1287		258.72	0.1418		258.72	0.1876		258.72	0.1815		258.72	0.2409		258.72	0.2615
258.97	0.0477425		258.97	0.0928		258.97	0.1287		258.97	0.1418		258.97	0.1896		258.97	0.1835		258.97	0.2389		258.97	0.2614
259.23	0.0477346		259.23	0.0928		259.23	0.1307		259.23	0.1418		259.23	0.1896		259.23	0.1835		259.23	0.2409		259.23	0.2594
259.49	0.0477269		259.49	0.0928		259.49	0.1306		259.49	0.1418		259.49	0.1876		259.49	0.1815		259.49	0.2389		259.49	0.2593
259.74	0.0477171		259.74	0.0916		259.74	0.1306		259.74	0.1438		259.74	0.1876		259.74	0.1815		259.74	0.2389		259.74	0.2593
260	0.047708		260	0.0928		260	0.1286		260	0.1438		260	0.1896		260	0.1835		260	0.2409		260	0.2593
260.26	0.0476985		260.26	0.0916		260.26	0.1286		260.26	0.1418		260.26	0.1876		260.26	0.1815		260.26	0.2389		260.26	0.2612
260.51	0.0476888		260.51	0.0916		260.51	0.1286		260.51	0.1437		260.51	0.1896		260.51	0.1835		260.51	0.2409		260.51	0.2592
260.77	0.0476806		260.77	0.0928		260.77	0.1306		260.77	0.1437		260.77	0.1876		260.77	0.1815		260.77	0.2409		260.77	0.2612
261.03	0.0476721		261.03	0.0916		261.03	0.1306		261.03	0.1417		261.03	0.1896		261.03	0.1835		261.03	0.2389		261.03	0.2611
261.28	0.0476628		261.28	0.0916		261.28	0.1286		261.28	0.1417		261.28	0.1896		261.28	0.1815		261.28	0.2389		261.28	0.2611
261.54	0.0476531		261.54	0.0916		261.54	0.1306		261.54	0.1417		261.54	0.1896		261.54	0.1815		261.54	0.2389		261.54	0.259
261.79	0.0476449		261.79	0.0928		261.79	0.1286		261.79	0.1437		261.79	0.1896		261.79	0.1835		261.79	0.2389		261.79	0.259
262.05	0.0476368		262.05	0.0916		262.05	0.1306		262.05	0.1437		262.05	0.1876		262.05	0.1815		262.05	0.2389		262.05	0.261
262.31	0.0476302		262.31	0.0928		262.31	0.1286		262.31	0.1437		262.31	0.1876		262.31	0.1815		262.31	0.2389		262.31	0.2609
262.56	0.0476247		262.56	0.0928		262.56	0.1286		262.56	0.1417		262.56	0.1895		262.56	0.1815		262.56	0.2389		262.56	0.2589
262.82	0.0476177		262.82	0.0928		262.82	0.1306		262.82	0.1417		262.82	0.1895		262.82	0.1834		262.82	0.2388		262.82	0.2608
263.08	0.047611		263.08	0.0916		263.08	0.1286		263.08	0.1417		263.08	0.1875		263.08	0.1814		263.08	0.2408		263.08	0.2608
263.33	0.0476049		263.33	0.0928		263.33	0.1286		263.33	0.1437		263.33	0.1895		263.33	0.1814		263.33	0.2388		263.33	0.2608
263.59	0.0475983		263.59	0.0928		263.59	0.1306		263.59	0.1417		263.59	0.1875		263.59	0.1834		263.59	0.2388		263.59	0.2587
263.85	0.0475923		263.85	0.0928		263.85	0.1306		263.85	0.1417		263.85	0.1895		263.85	0.1814		263.85	0.2388		263.85	0.2587
264.1	0.0475863		264.1	0.0928		264.1	0.1306		264.1	0.1437		264.1	0.1895		264.1	0.1814		264.1	0.2408		264.1	0.2587
264.36	0.0475788		264.36	0.0928		264.36	0.1306		264.36	0.1436		264.36	0.1895		264.36	0.1834		264.36	0.2408		264.36	0.2606
264.62	0.047571		264.62	0.0928		264.62	0.1306		264.62	0.1416		264.62	0.1875		264.62	0.1814		264.62	0.2408		264.62	0.2606
264.87	0.0475642		264.87	0.0916		264.87	0.1286		264.87	0.1436		264.87	0.1895		264.87	0.1814		264.87	0.2388		264.87	0.2606
265.13	0.0475573		265.13	0.0916		265.13	0.1286		265.13	0.1436		265.13	0.1895		265.13	0.1834		265.13	0.2388		265.13	0.2585
265.38	0.0475521		265.38	0.0916		265.38	0.1306		265.38	0.1436		265.38	0.1895		265.38	0.1814		265.38	0.2388		265.38	0.2605
265.64	0.047547		265.64	0.0916		265.64	0.1286		265.64	0.1436		265.64	0.1875		265.64	0.1834		265.64	0.2388		265.64	0.2585
265.9	0.0475404		265.9	0.0916		265.9	0.1286		265.9	0.1436		265.9	0.1895		265.9	0.1834		265.9	0.2388		265.9	0.2584
266.15	0.0475334		266.15	0.0916		266.15	0.1306		266.15	0.1436		266.15	0.1895		266.15	0.1814		266.15	0.2408		266.15	0.2604
266.41	0.0475267		266.41	0.0928		266.41	0.1286		266.41	0.1416		266.41	0.1875		266.41	0.1834		266.41	0.2408		266.41	0.2604
266.67	0.0475202		266.67	0.0928		266.67	0.1306		266.67	0.1435		266.67	0.1895		266.67	0.1834		266.67	0.2408		266.67	0.2583
266.92	0.0475143		266.92	0.0916		266.92	0.1306		266.92	0.1435		266.92	0.1895		266.92	0.1814		266.92	0.2388		266.92	0.2583
267.18	0.0475086		267.18	0.0928		267.18	0.1306		267.18	0.1435		267.18	0.1875		267.18	0.1834		267.18	0.2389		267.18	0.2583
267.44	0.0475017		267.44	0.0916		267.44	0.1286		267.44	0.1415		267.44	0.1875		267.44	0.1814		267.44	0.2409		267.44	0.2602
267.69	0.0474951		267.69	0.0915		267.69	0.1306		267.69	0.1415		267.69	0.1875		267.69	0.1813		267.69	0.2409		267.69	0.2602
267.95	0.0474894		267.95	0.0928		267.95	0.1286		267.95	0.1435		267.95	0.1875		267.95	0.1833		267.95	0.2389		267.95	0.2601
268.21	0.047484		268.21	0.0928		268.21	0.1306		268.21	0.1435		268.21	0.1875		268.21	0.1813		268.21	0.2389		268.21	0.2601
268.46	0.0474794		268.46	0.0915		268.46	0.1306		268.46	0.1435		268.46	0.1875		268.46	0.1833		268.46	0.2389		268.46	0.2581
268.72	0.0474752		268.72	0.0928		268.72	0.1286		268.72	0.1415		268.72	0.1895		268.72	0.1813		268.72	0.2409		268.72	0.258
268.97	0.0474693		268.97	0.0928		268.97	0.1306		268.97	0.1415		268.97	0.1875		268.97	0.1833		268.97	0.2409		268.97	0.26
269.23	0.0474636		269.23	0.0928		269.23	0.1286		269.23	0.1415		269.23	0.1875		269.23	0.1813		269.23	0.2409		269.23	0.2579
269.49	0.047458		269.49	0.0928		269.49	0.1306		269.49	0.1435		269.49	0.1895		269.49	0.1813		269.49	0.2409		269.49	0.2599
269.74	0.0474523		269.74	0.0915		269.74	0.1306		269.74	0.1435		269.74	0.1875		269.74	0.1813		269.74	0.2389		269.74	0.2579
270	0.047448		270	0.0915		270	0.1286		270	0.1435		270	0.1895		270	0.1813		270	0.2408		270	0.2578
270.26	0.0474441		270.26	0.0928		270.26	0.1286		270.26	0.1415		270.26	0.1894		270.26	0.1813		270.26	0.2408		270.26	0.2598
270.51	0.0474387		270.51	0.0915		270.51	0.1286		270.51	0.1435		270.51	0.1874		270.51	0.1833		270.51	0.2388		270.51	0.2577
270.77	0.0474334		270.77	0.0928		270.77	0.1306		270.77	0.1415		270.77	0.1894		270.77	0.1813		270.77	0.2388		270.77	0.2597
271.03	0.0474289		271.03	0.0915		271.03	0.1306		271.03	0.1435		271.03	0.1874		271.03	0.1833		271.03	0.2408		271.03	0.2597
271.28	0.0474239		271.28	0.0915		271.28	0.1305		271.28	0.1435		271.28	0.1874		271.28	0.1833		271.28	0.2388		271.28	0.2596
271.54	0.0474198		271.54	0.0915		271.54	0.1305		271.54	0.1435		271.54	0.1874		271.54	0.1833		271.54	0.2408		271.54	0.2576
271.79	0.0474156		271.79	0.0915		271.79	0.1305		271.79	0.1415		271.79	0.1874		271.79	0.1833		271.79	0.2408		271.79	0.2575
272.05	0.0474101		272.05	0.0915		272.05	0.1305		272.05	0.1435		272.05	0.1874		272.05	0.1833		272.05	0.2408		272.05	0.2575
272.31	0.0474048		272.31	0.0915		272.31	0.1305		272.31	0.1435		272.31	0.1874		272.31	0.1833		272.31	0.2408		272.31	0.2575
272.56	0.0474005		272.56	0.0915		272.56	0.1305		272.56	0.1435		272.56	0.1874		272.56	0.1813		272.56	0.2408		272.56	0.2594
272.82	0.0473965		272.82	0.0928		272.82	0.1285		272.82	0.1415		272.82	0.1874		272.82	0.1813		272.82	0.2408		272.82	0.2594
273.08	0.0473929		273.08	0.0928		273.08	0.1305		273.08	0.1415		273.08	0.1894		273.08	0.1832		273.08	0.2388		273.08	0.2594
273.33	0.0473892		273.33	0.0928		273.33	0.1285		273.33	0.1415		273.33	0.1874		273.33	0.1832		273.33	0.2408		273.33	0.2593
273.59	0.0473844		273.59	0.0915		273.59	0.1305		273.59	0.1435		273.59	0.1874		273.59	0.1832		273.59	0.2388		273.59	0.2593
273.85	0.0473789		273.85	0.0915		273.85	0.1305		273.85	0.1435		273.85	0.1894		273.85	0.1832		273.85	0.2388		273.85	0.2573
274.1	0.0473747		274.1	0.0915		274.1	0.1285		274.1	0.1435		274.1	0.1894		274.1	0.1832		274.1	0.2388		274.1	0.2593
274.36	0.0473707		274.36	0.0928		274.36	0.1305		274.36	0.1414		274.36	0.1894		274.36	0.1832		274.36	0.2408		274.36	0.2592
274.62	0.0473674		274.62	0.0915		274.62	0.1285		274.62	0.1415		274.62	0.1894		274.62	0.1812		274.62	0.2408		274.62	0.2572
274.87	0.0473641		274.87	0.0915		274.87	0.1285		274.87	0.1415		274.87	0.1894		274.87	0.1832		274.87	0.2388		274.87	0.2592
275.13	0.0473586		275.13	0.0928		275.13	0.1285		275.13	0.1435		275.13	0.1894		275.13	0.1832		275.13	0.2408		275.13	0.2571
275.38	0.0473529		275.38	0.0928		275.38	0.1285		275.38	0.1415		275.38	0.1894		275.38	0.1832		275.38	0.2388		275.38	0.2591
275.64	0.0473483		275.64	0.0915		275.64	0.1285		275.64	0.1435		275.64	0.1874		275.64	0.1812		275.64	0.2408		275.64	0.2571
275.9	0.047344		275.9	0.0928		275.9	0.1305		275.9	0.1414		275.9	0.1874		275.9	0.1832		275.9	0.2408		275.9	0.257
276.15	0.0473408		276.15	0.0928		276.15	0.1285		276.15	0.1414		276.15	0.1874		276.15	0.1832		276.15	0.2408		276.15	0.257
276.41	0.0473379		276.41	0.0915		276.41	0.1305		276.41	0.1434		276.41	0.1894		276.41	0.1812		276.41	0.2408		276.41	0.257
276.67	0.0473324		276.67	0.0928		276.67	0.1285		276.67	0.1414		276.67	0.1874		276.67	0.1832		276.67	0.2388		276.67	0.259
276.92	0.0473271		276.92	0.0928		276.92	0.1305		276.92	0.1434		276.92	0.1894		276.92	0.1832		276.92	0.2408		276.92	0.2589
277.18	0.0473227		277.18	0.0928		277.18	0.1305		277.18	0.1434		277.18	0.1874		277.18	0.1812		277.18	0.2388		277.18	0.2589
277.44	0.0473175		277.44	0.0928		277.44	0.1305		277.44	0.1414		277.44	0.1894		277.44	0.1812		277.44	0.2388		277.44	0.2589
277.69	0.0473138		277.69	0.0928		277.69	0.1305		277.69	0.1434		277.69	0.1874		277.69	0.1832		277.69	0.2388		277.69	0.2569
277.95	0.0473098		277.95	0.0915		277.95	0.1305		277.95	0.1414		277.95	0.1874		277.95	0.1832		277.95	0.2407		277.95	0.2568
278.21	0.0473036		278.21	0.0928		278.21	0.1285		278.21	0.1414		278.21	0.1874		278.21	0.1832		278.21	0.2387		278.21	0.2588
278.46	0.0472974		278.46	0.0928		278.46	0.1285		278.46	0.1434		278.46	0.1874		278.46	0.1832		278.46	0.2387		278.46	0.2568
278.72	0.0472923		278.72	0.0915		278.72	0.1285		278.72	0.1434		278.72	0.1894		278.72	0.1812		278.72	0.2387		278.72	0.2568
278.97	0.047287		278.97	0.0928		278.97	0.1305		278.97	0.1434		278.97	0.1894		278.97	0.1832		278.97	0.2387		278.97	0.2568
279.23	0.0472835		279.23	0.0915		279.23	0.1285		279.23	0.1414		279.23	0.1874		279.23	0.1811		279.23	0.2407		279.23	0.2588
279.49	0.0472805		279.49	0.0915		279.49	0.1305		279.49	0.1414		279.49	0.1894		279.49	0.1831		279.49	0.2387		279.49	0.2567
279.74	0.0472755		279.74	0.0915		279.74	0.1305		279.74	0.1413		279.74	0.1873		279.74	0.1831		279.74	0.2407		279.74	0.2567
280	0.0472709		280	0.0928		280	0.1285		280	0.1413		280	0.1893		280	0.1831		280	0.2387		280	0.2567
280.26	0.0472661		280.26	0.0915		280.26	0.1285		280.26	0.1433		280.26	0.1873		280.26	0.1811		280.26	0.2407		280.26	0.2567
280.51	0.0472609		280.51	0.0927		280.51	0.1305		280.51	0.1413		280.51	0.1873		280.51	0.1831		280.51	0.2407		280.51	0.2566
280.77	0.0472569		280.77	0.0915		280.77	0.1285		280.77	0.1433		280.77	0.1873		280.77	0.1831		280.77	0.2387		280.77	0.2586
281.03	0.0472531		281.03	0.0915		281.03	0.1285		281.03	0.1433		281.03	0.1893		281.03	0.1831		281.03	0.2407		281.03	0.2586
281.28	0.047248		281.28	0.0927		281.28	0.1305		281.28	0.1413		281.28	0.1893		281.28	0.1811		281.28	0.2407		281.28	0.2586
281.54	0.0472436		281.54	0.0927		281.54	0.1305		281.54	0.1433		281.54	0.1893		281.54	0.1811		281.54	0.2407		281.54	0.2566
281.79	0.0472399		281.79	0.0927		281.79	0.1305		281.79	0.1433		281.79	0.1873		281.79	0.1831		281.79	0.2387		281.79	0.2565
282.05	0.0472364		282.05	0.0915		282.05	0.1285		282.05	0.1432		282.05	0.1873		282.05	0.1831		282.05	0.2407		282.05	0.2585
282.31	0.0472342		282.31	0.0915		282.31	0.1305		282.31	0.1412		282.31	0.1873		282.31	0.1811		282.31	0.2386		282.31	0.2585
282.56	0.047232		282.56	0.0915		282.56	0.1305		282.56	0.1432		282.56	0.1893		282.56	0.1811		282.56	0.2406		282.56	0.2565
282.82	0.0472282		282.82	0.0927		282.82	0.1285		282.82	0.1412		282.82	0.1873		282.82	0.1831		282.82	0.2406		282.82	0.2565
283.08	0.0472243		283.08	0.0915		283.08	0.1285		283.08	0.1412		283.08	0.1873		283.08	0.1811		283.08	0.2386		283.08	0.2565
283.33	0.0472211		283.33	0.0915		283.33	0.1284		283.33	0.1412		283.33	0.1893		283.33	0.1831		283.33	0.2406		283.33	0.2584
283.59	0.0472182		283.59	0.0927		283.59	0.1284		283.59	0.1432		283.59	0.1873		283.59	0.1831		283.59	0.2386		283.59	0.2564
283.85	0.0472169		283.85	0.0927		283.85	0.1304		283.85	0.1412		283.85	0.1873		283.85	0.1811		283.85	0.2405		283.85	0.2564
284.1	0.0472154		284.1	0.0915		284.1	0.1284		284.1	0.1412		284.1	0.1893		284.1	0.1831		284.1	0.2385		284.1	0.2564
284.36	0.0472126		284.36	0.0927		284.36	0.1284		284.36	0.1412		284.36	0.1873		284.36	0.181		284.36	0.2385		284.36	0.2564
284.62	0.04721		284.62	0.0927		284.62	0.1284		284.62	0.1412		284.62	0.1893		284.62	0.183		284.62	0.2405		284.62	0.2584
284.87	0.0472078		284.87	0.0915		284.87	0.1284		284.87	0.1412		284.87	0.1873		284.87	0.181		284.87	0.2405		284.87	0.2564
285.13	0.0472063		285.13	0.0915		285.13	0.1284		285.13	0.1432		285.13	0.1893		285.13	0.183		285.13	0.2404		285.13	0.2583
285.38	0.0472064		285.38	0.0927		285.38	0.1304		285.38	0.1412		285.38	0.1893		285.38	0.183		285.38	0.2384		285.38	0.2583
285.64	0.0472066		285.64	0.0927		285.64	0.1304		285.64	0.1412		285.64	0.1873		285.64	0.183		285.64	0.2404		285.64	0.2563
285.9	0.0472057		285.9	0.0915		285.9	0.1284		285.9	0.1412		285.9	0.1873		285.9	0.181		285.9	0.2404		285.9	0.2563
286.15	0.047205		286.15	0.0915		286.15	0.1304		286.15	0.1412		286.15	0.1873		286.15	0.183		286.15	0.2404		286.15	0.2563
286.41	0.0472048		286.41	0.0927		286.41	0.1284		286.41	0.1412		286.41	0.1893		286.41	0.181		286.41	0.2404		286.41	0.2563
286.67	0.0472047		286.67	0.0927		286.67	0.1304		286.67	0.1412		286.67	0.1873		286.67	0.181		286.67	0.2384		286.67	0.2583
286.92	0.0472057		286.92	0.0915		286.92	0.1284		286.92	0.1412		286.92	0.1893		286.92	0.183		286.92	0.2404		286.92	0.2583
287.18	0.0472064		287.18	0.0915		287.18	0.1304		287.18	0.1432		287.18	0.1893		287.18	0.183		287.18	0.2383		287.18	0.2563
287.44	0.0472054		287.44	0.0927		287.44	0.1284		287.44	0.1432		287.44	0.1893		287.44	0.181		287.44	0.2403		287.44	0.2563
287.69	0.0472047		287.69	0.0927		287.69	0.1304		287.69	0.1412		287.69	0.1893		287.69	0.183		287.69	0.2403		287.69	0.2583
287.95	0.0472047		287.95	0.0915		287.95	0.1284		287.95	0.1411		287.95	0.1873		287.95	0.181		287.95	0.2403		287.95	0.2563
288.21	0.0472047		288.21	0.0927		288.21	0.1284		288.21	0.1431		288.21	0.1893		288.21	0.183		288.21	0.2403		288.21	0.2582
288.46	0.0472057		288.46	0.0915		288.46	0.1284		288.46	0.1431		288.46	0.1873		288.46	0.183		288.46	0.2403		288.46	0.2582
288.72	0.0472064		288.72	0.0927		288.72	0.1284		288.72	0.1411		288.72	0.1893		288.72	0.181		288.72	0.2383		288.72	0.2582
288.97	0.0472054		288.97	0.0927		288.97	0.1284		288.97	0.1411		288.97	0.1873		288.97	0.1809		288.97	0.2383		288.97	0.2582
289.23	0.0472046		289.23	0.0927		289.23	0.1304		289.23	0.1431		289.23	0.1873		289.23	0.1829		289.23	0.2403		289.23	0.2582
289.49	0.0472043		289.49	0.0927		289.49	0.1284		289.49	0.1411		289.49	0.1893		289.49	0.1809		289.49	0.2383		289.49	0.2582
289.74	0.047204		289.74	0.0927		289.74	0.1304		289.74	0.1411		289.74	0.1873		289.74	0.1829		289.74	0.2383		289.74	0.2583
290	0.0472049		290	0.0927		290	0.1284		290	0.1411		290	0.1892		290	0.1809		290	0.2383		290	0.2563
290.26	0.0472057		290.26	0.0915		290.26	0.1284		290.26	0.1411		290.26	0.1872		290.26	0.1809		290.26	0.2403		290.26	0.2563
290.51	0.0472048		290.51	0.0927		290.51	0.1284		290.51	0.1411		290.51	0.1892		290.51	0.1809		290.51	0.2383		290.51	0.2583
290.77	0.0472041		290.77	0.0915		290.77	0.1284		290.77	0.1431		290.77	0.1892		290.77	0.1809		290.77	0.2403		290.77	0.2583
291.03	0.047204		291.03	0.0915		291.03	0.1284		291.03	0.1431		291.03	0.1872		291.03	0.1809		291.03	0.2403		291.03	0.2563
291.28	0.0472043		291.28	0.0927		291.28	0.1304		291.28	0.1411		291.28	0.1872		291.28	0.1809		291.28	0.2403		291.28	0.2563
291.54	0.0472057		291.54	0.0927		291.54	0.1304		291.54	0.1411		291.54	0.1872		291.54	0.1829		291.54	0.2383		291.54	0.2583
291.79	0.0472071		291.79	0.0915		291.79	0.1304		291.79	0.1431		291.79	0.1892		291.79	0.1809		291.79	0.2403		291.79	0.2583
292.05	0.0472067		292.05	0.0915		292.05	0.1284		292.05	0.1431		292.05	0.1892		292.05	0.1829		292.05	0.2383		292.05	0.2583
292.31	0.0472061		292.31	0.0915		292.31	0.1304		292.31	0.1431		292.31	0.1892		292.31	0.1809		292.31	0.2383		292.31	0.2583
292.56	0.0472061		292.56	0.0927		292.56	0.1284		292.56	0.143		292.56	0.1872		292.56	0.1809		292.56	0.2383		292.56	0.2563
292.82	0.0472057		292.82	0.0915		292.82	0.1304		292.82	0.143		292.82	0.1892		292.82	0.1829		292.82	0.2383		292.82	0.2563
293.08	0.0472067		293.08	0.0915		293.08	0.1284		293.08	0.141		293.08	0.1892		293.08	0.1829		293.08	0.2403		293.08	0.2583
293.33	0.0472072		293.33	0.0927		293.33	0.1304		293.33	0.141		293.33	0.1872		293.33	0.1829		293.33	0.2383		293.33	0.2583
293.59	0.0472063		293.59	0.0915		293.59	0.1304		293.59	0.143		293.59	0.1892		293.59	0.1808		293.59	0.2383		293.59	0.2583
293.85	0.047206		293.85	0.0927		293.85	0.1304		293.85	0.143		293.85	0.1892		293.85	0.1808		293.85	0.2383		293.85	0.2583
294.1	0.0472064		294.1	0.0927		294.1	0.1304		294.1	0.143		294.1	0.1872		294.1	0.1828		294.1	0.2403		294.1	0.2563
294.36	0.0472074		294.36	0.0915		294.36	0.1304		294.36	0.141		294.36	0.1872		294.36	0.1828		294.36	0.2383		294.36	0.2583
294.62	0.0472096		294.62	0.0915		294.62	0.1284		294.62	0.141		294.62	0.1892		294.62	0.1808		294.62	0.2384		294.62	0.2583
294.87	0.0472122		294.87	0.0915		294.87	0.1304		294.87	0.141		294.87	0.1872		294.87	0.1808		294.87	0.2404		294.87	0.2583
295.13	0.0472127		295.13	0.0927		295.13	0.1304		295.13	0.141		295.13	0.1892		295.13	0.1808		295.13	0.2384		295.13	0.2583
295.38	0.0472134		295.38	0.0927		295.38	0.1284		295.38	0.143		295.38	0.1872		295.38	0.1808		295.38	0.2384		295.38	0.2583
295.64	0.0472148		295.64	0.0915		295.64	0.1304		295.64	0.143		295.64	0.1892		295.64	0.1828		295.64	0.2384		295.64	0.2583
295.9	0.0472161		295.9	0.0915		295.9	0.1304		295.9	0.1429		295.9	0.1892		295.9	0.1808		295.9	0.2384		295.9	0.2583
296.15	0.0472186		296.15	0.0927		296.15	0.1284		296.15	0.1429		296.15	0.1872		296.15	0.1828		296.15	0.2405		296.15	0.2563
296.41	0.0472209		296.41	0.0927		296.41	0.1284		296.41	0.1409		296.41	0.1892		296.41	0.1808		296.41	0.2405		296.41	0.2583
296.67	0.0472216		296.67	0.0915		296.67	0.1304		296.67	0.1429		296.67	0.1892		296.67	0.1828		296.67	0.2385		296.67	0.2563
296.92	0.0472227		296.92	0.0915		296.92	0.1284		296.92	0.1409		296.92	0.1872		296.92	0.1828		296.92	0.2385		296.92	0.2563
297.18	0.0472243		297.18	0.0915		297.18	0.1304		297.18	0.1409		297.18	0.1872		297.18	0.1828		297.18	0.2405		297.18	0.2583
297.44	0.047226		297.44	0.0915		297.44	0.1304		297.44	0.1429		297.44	0.1872		297.44	0.1808		297.44	0.2405		297.44	0.2563
297.69	0.0472284		297.69	0.0915		297.69	0.1304		297.69	0.1409		297.69	0.1892		297.69	0.1808		297.69	0.2405		297.69	0.2584
297.95	0.0472304		297.95	0.0927		297.95	0.1304		297.95	0.1409		297.95	0.1892		297.95	0.1828		297.95	0.2405		297.95	0.2564
298.21	0.047231		298.21	0.0927		298.21	0.1304		298.21	0.1409		298.21	0.1872		298.21	0.1807		298.21	0.2405		298.21	0.2564
298.46	0.0472318		298.46	0.0915		298.46	0.1284		298.46	0.1409		298.46	0.1871		298.46	0.1827		298.46	0.2405		298.46	0.2584
298.72	0.0472334		298.72	0.0915		298.72	0.1304		298.72	0.1429		298.72	0.1891		298.72	0.1807		298.72	0.2405		298.72	0.2563
298.97	0.0472352		298.97	0.0915		298.97	0.1284		298.97	0.1429		298.97	0.1871		298.97	0.1807		298.97	0.2386		298.97	0.2583
299.23	0.0472382		299.23	0.0927		299.23	0.1284		299.23	0.1429		299.23	0.1891		299.23	0.1827		299.23	0.2386		299.23	0.2563
299.49	0.047241		299.49	0.0915		299.49	0.1284		299.49	0.1429		299.49	0.1871		299.49	0.1807		299.49	0.2406		299.49	0.2583
299.74	0.0472421		299.74	0.0927		299.74	0.1304		299.74	0.1409		299.74	0.1891		299.74	0.1807		299.74	0.2386		299.74	0.2563
300	0.047243		300	0.0915		300	0.1284		300	0.1429		300	0.1871		300	0.1827		300	0.2405		300	0.2563
300.26	0.0472443		300.26	0.0915		300.26	0.1284		300.26	0.1429		300.26	0.1871		300.26	0.1827		300.26	0.2385		300.26	0.2583
300.51	0.0472457		300.51	0.0915		300.51	0.1284		300.51	0.1428		300.51	0.1871		300.51	0.1827		300.51	0.2385		300.51	0.2563
300.77	0.0472488		300.77	0.0915		300.77	0.1284		300.77	0.1408		300.77	0.1871		300.77	0.1807		300.77	0.2405		300.77	0.2584
301.03	0.0472522		301.03	0.0915		301.03	0.1284		301.03	0.1409		301.03	0.1891		301.03	0.1827		301.03	0.2385		301.03	0.2584
301.28	0.0472543		301.28	0.0915		301.28	0.1304		301.28	0.1409		301.28	0.1871		301.28	0.1807		301.28	0.2385		301.28	0.2564
301.54	0.0472563		301.54	0.0927		301.54	0.1304		301.54	0.1428		301.54	0.1871		301.54	0.1827		301.54	0.2405		301.54	0.2564
301.79	0.0472587		301.79	0.0915		301.79	0.1304		301.79	0.1408		301.79	0.1871		301.79	0.1827		301.79	0.2405		301.79	0.2584
302.05	0.0472609		302.05	0.0915		302.05	0.1284		302.05	0.1428		302.05	0.1871		302.05	0.1807		302.05	0.2385		302.05	0.2584
302.31	0.0472633		302.31	0.0915		302.31	0.1284		302.31	0.1428		302.31	0.1891		302.31	0.1807		302.31	0.2385		302.31	0.2584
302.56	0.0472656		302.56	0.0927		302.56	0.1304		302.56	0.1428		302.56	0.1891		302.56	0.1827		302.56	0.2385		302.56	0.2584
302.82	0.0472665		302.82	0.0915		302.82	0.1304		302.82	0.1428		302.82	0.1871		302.82	0.1806		302.82	0.2384		302.82	0.2584
303.08	0.0472676		303.08	0.0927		303.08	0.1304		303.08	0.1428		303.08	0.1891		303.08	0.1826		303.08	0.2384		303.08	0.2584
303.33	0.0472701		303.33	0.0927		303.33	0.1304		303.33	0.1428		303.33	0.1891		303.33	0.1826		303.33	0.2384		303.33	0.2564
303.59	0.0472729		303.59	0.0927		303.59	0.1284		303.59	0.1408		303.59	0.1871		303.59	0.1806		303.59	0.2404		303.59	0.2584
303.85	0.0472767		303.85	0.0915		303.85	0.1304		303.85	0.1408		303.85	0.1871		303.85	0.1826		303.85	0.2383		303.85	0.2584
304.1	0.0472801		304.1	0.0927		304.1	0.1304		304.1	0.1428		304.1	0.1871		304.1	0.1806		304.1	0.2383		304.1	0.2564
304.36	0.0472818		304.36	0.0915		304.36	0.1284		304.36	0.1428		304.36	0.1871		304.36	0.1806		304.36	0.2403		304.36	0.2564
304.62	0.0472838		304.62	0.0927		304.62	0.1304		304.62	0.1428		304.62	0.1891		304.62	0.1826		304.62	0.2403		304.62	0.2584
304.87	0.0472869		304.87	0.0915		304.87	0.1284		304.87	0.1428		304.87	0.1871		304.87	0.1826		304.87	0.2403		304.87	0.2584
305.13	0.0472899		305.13	0.0915		305.13	0.1284		305.13	0.1428		305.13	0.1871		305.13	0.1806		305.13	0.2383		305.13	0.2583
305.38	0.0472933		305.38	0.0927		305.38	0.1284		305.38	0.1408		305.38	0.1891		305.38	0.1826		305.38	0.2382		305.38	0.2583
305.64	0.0472965		305.64	0.0927		305.64	0.1304		305.64	0.1408		305.64	0.1871		305.64	0.1806		305.64	0.2382		305.64	0.2583
305.9	0.0472973		305.9	0.0915		305.9	0.1304		305.9	0.1408		305.9	0.1871		305.9	0.1806		305.9	0.2382		305.9	0.2563
306.15	0.0472981		306.15	0.0927		306.15	0.1284		306.15	0.1408		306.15	0.1871		306.15	0.1806		306.15	0.2382		306.15	0.2563
306.41	0.0472997		306.41	0.0927		306.41	0.1284		306.41	0.1428		306.41	0.1871		306.41	0.1826		306.41	0.2382		306.41	0.2583
306.67	0.0473018		306.67	0.0927		306.67	0.1284		306.67	0.1408		306.67	0.1871		306.67	0.1806		306.67	0.2381		306.67	0.2583
306.92	0.0473049		306.92	0.0915		306.92	0.1304		306.92	0.1428		306.92	0.187		306.92	0.1806		306.92	0.2401		306.92	0.2563
307.18	0.0473088		307.18	0.0915		307.18	0.1284		307.18	0.1428		307.18	0.189		307.18	0.1826		307.18	0.2381		307.18	0.2563
307.44	0.0473109		307.44	0.0915		307.44	0.1304		307.44	0.1428		307.44	0.187		307.44	0.1806		307.44	0.2401		307.44	0.2562
307.69	0.047312		307.69	0.0915		307.69	0.1284		307.69	0.1428		307.69	0.189		307.69	0.1806		307.69	0.2381		307.69	0.2582
307.95	0.0473137		307.95	0.0927		307.95	0.1284		307.95	0.1428		307.95	0.187		307.95	0.1825		307.95	0.2401		307.95	0.2582
308.21	0.0473147		308.21	0.0915		308.21	0.1304		308.21	0.1427		308.21	0.189		308.21	0.1805		308.21	0.2381		308.21	0.2582
308.46	0.0473174		308.46	0.0927		308.46	0.1304		308.46	0.1427		308.46	0.187		308.46	0.1825		308.46	0.2381		308.46	0.2582
308.72	0.0473203		308.72	0.0927		308.72	0.1284		308.72	0.1407		308.72	0.187		308.72	0.1825		308.72	0.2401		308.72	0.2562
308.97	0.0473221		308.97	0.0928		308.97	0.1284		308.97	0.1427		308.97	0.189		308.97	0.1805		308.97	0.2381		308.97	0.2582
309.23	0.0473241		309.23	0.0928		309.23	0.1284		309.23	0.1407		309.23	0.187		309.23	0.1825		309.23	0.238		309.23	0.2582
309.49	0.0473267		309.49	0.0915		309.49	0.1284		309.49	0.1407		309.49	0.187		309.49	0.1805		309.49	0.2401		309.49	0.2561
309.74	0.0473295		309.74	0.0915		309.74	0.1283		309.74	0.1427		309.74	0.187		309.74	0.1825		309.74	0.2381		309.74	0.2561
310	0.0473334		310	0.0928		310	0.1303		310	0.1427		310	0.189		310	0.1805		310	0.2401		310	0.2581
310.26	0.0473372		310.26	0.0928		310.26	0.1303		310.26	0.1427		310.26	0.187		310.26	0.1805		310.26	0.2401		310.26	0.2581
310.51	0.0473399		310.51	0.0915		310.51	0.1303		310.51	0.1427		310.51	0.187		310.51	0.1825		310.51	0.2401		310.51	0.2561
310.77	0.0473427		310.77	0.0915		310.77	0.1303		310.77	0.1427		310.77	0.189		310.77	0.1805		310.77	0.2401		310.77	0.2561
311.03	0.0473458		311.03	0.0928		311.03	0.1283		311.03	0.1407		311.03	0.187		311.03	0.1805		311.03	0.2381		311.03	0.258
311.28	0.0473496		311.28	0.0915		311.28	0.1303		311.28	0.1427		311.28	0.187		311.28	0.1805		311.28	0.2381		311.28	0.256
311.54	0.0473535		311.54	0.0915		311.54	0.1283		311.54	0.1407		311.54	0.189		311.54	0.1825		311.54	0.2401		311.54	0.258
311.79	0.0473574		311.79	0.0928		311.79	0.1303		311.79	0.1427		311.79	0.189		311.79	0.1825		311.79	0.2401		311.79	0.256
312.05	0.0473593		312.05	0.0915		312.05	0.1283		312.05	0.1406		312.05	0.187		312.05	0.1825		312.05	0.2401		312.05	0.258
312.31	0.0473609		312.31	0.0928		312.31	0.1303		312.31	0.1426		312.31	0.189		312.31	0.1805		312.31	0.2382		312.31	0.256
312.56	0.0473638		312.56	0.0928		312.56	0.1303		312.56	0.1426		312.56	0.187		312.56	0.1825		312.56	0.2382		312.56	0.2579
312.82	0.0473659		312.82	0.0915		312.82	0.1303		312.82	0.1426		312.82	0.187		312.82	0.1804		312.82	0.2382		312.82	0.2579
313.08	0.0473696		313.08	0.0915		313.08	0.1303		313.08	0.1406		313.08	0.187		313.08	0.1824		313.08	0.2382		313.08	0.2559
313.33	0.0473734		313.33	0.0915		313.33	0.1283		313.33	0.1406		313.33	0.189		313.33	0.1824		313.33	0.2402		313.33	0.2579
313.59	0.0473747		313.59	0.0915		313.59	0.1303		313.59	0.1406		313.59	0.187		313.59	0.1804		313.59	0.2383		313.59	0.2559
313.85	0.0473762		313.85	0.0928		313.85	0.1283		313.85	0.1406		313.85	0.187		313.85	0.1824		313.85	0.2403		313.85	0.2559
314.1	0.0473781		314.1	0.0928		314.1	0.1283		314.1	0.1406		314.1	0.187		314.1	0.1804		314.1	0.2383		314.1	0.2558
314.36	0.0473796		314.36	0.0928		314.36	0.1283		314.36	0.1406		314.36	0.189		314.36	0.1824		314.36	0.2383		314.36	0.2558
314.62	0.0473825		314.62	0.0915		314.62	0.1303		314.62	0.1406		314.62	0.187		314.62	0.1824		314.62	0.2384		314.62	0.2558
314.87	0.0473858		314.87	0.0928		314.87	0.1283		314.87	0.1406		314.87	0.189		314.87	0.1804		314.87	0.2404		314.87	0.2558
315.13	0.047388		315.13	0.0915		315.13	0.1283		315.13	0.1406		315.13	0.187		315.13	0.1824		315.13	0.2404		315.13	0.2578
315.38	0.0473907		315.38	0.0915		315.38	0.1283		315.38	0.1406		315.38	0.189		315.38	0.1804		315.38	0.2384		315.38	0.2558
315.64	0.0473943		315.64	0.0915		315.64	0.1303		315.64	0.1405		315.64	0.189		315.64	0.1804		315.64	0.2385		315.64	0.2558
315.9	0.0473976		315.9	0.0915		315.9	0.1283		315.9	0.1425		315.9	0.189		315.9	0.1824		315.9	0.2385		315.9	0.2557
316.15	0.0474017		316.15	0.0915		316.15	0.1283		316.15	0.1425		316.15	0.189		316.15	0.1804		316.15	0.2385		316.15	0.2557
316.41	0.0474056		316.41	0.0915		316.41	0.1283		316.41	0.1405		316.41	0.189		316.41	0.1804		316.41	0.2385		316.41	0.2557
316.67	0.0474078		316.67	0.0928		316.67	0.1283		316.67	0.1405		316.67	0.187		316.67	0.1824		316.67	0.2405		316.67	0.2577
316.92	0.0474099		316.92	0.0915		316.92	0.1283		316.92	0.1405		316.92	0.187		316.92	0.1824		316.92	0.2385		316.92	0.2556
317.18	0.0474122		317.18	0.0915		317.18	0.1303		317.18	0.1425		317.18	0.1869		317.18	0.1804		317.18	0.2385		317.18	0.2576
317.44	0.0474145		317.44	0.0915		317.44	0.1303		317.44	0.1425		317.44	0.1889		317.44	0.1824		317.44	0.2406		317.44	0.2556
317.69	0.0474177		317.69	0.0928		317.69	0.1303		317.69	0.1425		317.69	0.1889		317.69	0.1804		317.69	0.2406		317.69	0.2576
317.95	0.0474207		317.95	0.0928		317.95	0.1283		317.95	0.1405		317.95	0.1889		317.95	0.1824		317.95	0.2386		317.95	0.2555
318.21	0.0474221		318.21	0.0928		318.21	0.1303		318.21	0.1404		318.21	0.1889		318.21	0.1804		318.21	0.2386		318.21	0.2555
318.46	0.0474227		318.46	0.0928		318.46	0.1283		318.46	0.1404		318.46	0.1869		318.46	0.1824		318.46	0.2386		318.46	0.2555
318.72	0.0474238		318.72	0.0928		318.72	0.1303		318.72	0.1424		318.72	0.1869		318.72	0.1804		318.72	0.2406		318.72	0.2575
318.97	0.0474255		318.97	0.0915		318.97	0.1283		318.97	0.1404		318.97	0.1869		318.97	0.1824		318.97	0.2406		318.97	0.2574
319.23	0.0474276		319.23	0.0928		319.23	0.1303		319.23	0.1404		319.23	0.1869		319.23	0.1804		319.23	0.2386		319.23	0.2574
319.49	0.0474303		319.49	0.0928		319.49	0.1283		319.49	0.1424		319.49	0.1889		319.49	0.1804		319.49	0.2386		319.49	0.2554
319.74	0.0474307		319.74	0.0928		319.74	0.1283		319.74	0.1404		319.74	0.1869		319.74	0.1824		319.74	0.2386		319.74	0.2554
320	0.0474309		320	0.0928		320	0.1283		320	0.1424		320	0.1889		320	0.1824		320	0.2385		320	0.2573
320.26	0.047432		320.26	0.0915		320.26	0.1303		320.26	0.1424		320.26	0.1869		320.26	0.1803		320.26	0.2385		320.26	0.2553
320.51	0.0474334		320.51	0.0915		320.51	0.1303		320.51	0.1424		320.51	0.1889		320.51	0.1823		320.51	0.2385		320.51	0.2553
320.77	0.0474356		320.77	0.0915		320.77	0.1283		320.77	0.1404		320.77	0.1889		320.77	0.1803		320.77	0.2385		320.77	0.2553
321.03	0.0474378		321.03	0.0915		321.03	0.1303		321.03	0.1404		321.03	0.1889		321.03	0.1823		321.03	0.2385		321.03	0.2572
321.28	0.047438		321.28	0.0915		321.28	0.1283		321.28	0.1404		321.28	0.1889		321.28	0.1803		321.28	0.2385		321.28	0.2572
321.54	0.0474385		321.54	0.0915		321.54	0.1303		321.54	0.1424		321.54	0.1869		321.54	0.1803		321.54	0.2405		321.54	0.2572
321.79	0.0474401		321.79	0.0915		321.79	0.1303		321.79	0.1404		321.79	0.1869		321.79	0.1823		321.79	0.2384		321.79	0.2551
322.05	0.0474413		322.05	0.0915		322.05	0.1283		322.05	0.1423		322.05	0.1889		322.05	0.1803		322.05	0.2384		322.05	0.2551
322.31	0.0474435		322.31	0.0928		322.31	0.1303		322.31	0.1404		322.31	0.1869		322.31	0.1803		322.31	0.2404		322.31	0.2571
322.56	0.0474451		322.56	0.0928		322.56	0.1283		322.56	0.1424		322.56	0.1869		322.56	0.1803		322.56	0.2384		322.56	0.257
322.82	0.047445		322.82	0.0928		322.82	0.1283		322.82	0.1404		322.82	0.1869		322.82	0.1823		322.82	0.2404		322.82	0.255
323.08	0.0474453		323.08	0.0928		323.08	0.1303		323.08	0.1424		323.08	0.1869		323.08	0.1823		323.08	0.2404		323.08	0.255
323.33	0.0474465		323.33	0.0928		323.33	0.1303		323.33	0.1424		323.33	0.1889		323.33	0.1803		323.33	0.2404		323.33	0.2569
323.59	0.0474477		323.59	0.0915		323.59	0.1303		323.59	0.1404		323.59	0.1869		323.59	0.1803		323.59	0.2404		323.59	0.2569
323.85	0.0474502		323.85	0.0928		323.85	0.1303		323.85	0.1404		323.85	0.1869		323.85	0.1823		323.85	0.2384		323.85	0.2549
324.1	0.0474523		324.1	0.0928		324.1	0.1282		324.1	0.1424		324.1	0.1869		324.1	0.1803		324.1	0.2384		324.1	0.2548
324.36	0.047453		324.36	0.0915		324.36	0.1302		324.36	0.1404		324.36	0.1869		324.36	0.1823		324.36	0.2384		324.36	0.2568
324.62	0.0474535		324.62	0.0928		324.62	0.1302		324.62	0.1404		324.62	0.1889		324.62	0.1803		324.62	0.2404		324.62	0.2548
324.87	0.0474546		324.87	0.0928		324.87	0.1282		324.87	0.1424		324.87	0.1889		324.87	0.1823		324.87	0.2404		324.87	0.2547
325.13	0.0474554		325.13	0.0928		325.13	0.1302		325.13	0.1404		325.13	0.1889		325.13	0.1823		325.13	0.2384		325.13	0.2567
325.38	0.0474568		325.38	0.0915		325.38	0.1282		325.38	0.1424		325.38	0.1889		325.38	0.1823		325.38	0.2384		325.38	0.2567
325.64	0.0474581		325.64	0.0928		325.64	0.1282		325.64	0.1404		325.64	0.1869		325.64	0.1823		325.64	0.2384		325.64	0.2546
325.9	0.0474574		325.9	0.0916		325.9	0.1302		325.9	0.1404		325.9	0.1889		325.9	0.1803		325.9	0.2384		325.9	0.2546
326.15	0.0474572		326.15	0.0928		326.15	0.1282		326.15	0.1404		326.15	0.1889		326.15	0.1803		326.15	0.2384		326.15	0.2546
326.41	0.0474573		326.41	0.0916		326.41	0.1302		326.41	0.1404		326.41	0.1889		326.41	0.1823		326.41	0.2384		326.41	0.2565
326.67	0.0474575		326.67	0.0928		326.67	0.1282		326.67	0.1404		326.67	0.1869		326.67	0.1822		326.67	0.2404		326.67	0.2545
326.92	0.0474589		326.92	0.0916		326.92	0.1282		326.92	0.1424		326.92	0.1889		326.92	0.1802		326.92	0.2384		326.92	0.2565
327.18	0.0474603		327.18	0.0928		327.18	0.1302		327.18	0.1404		327.18	0.1889		327.18	0.1802		327.18	0.2404		327.18	0.2564
327.44	0.0474602		327.44	0.0916		327.44	0.1282		327.44	0.1424		327.44	0.1869		327.44	0.1802		327.44	0.2384		327.44	0.2544
327.69	0.0474609		327.69	0.0928		327.69	0.1282		327.69	0.1404		327.69	0.1869		327.69	0.1802		327.69	0.2404		327.69	0.2544
327.95	0.0474619		327.95	0.0928		327.95	0.1282		327.95	0.1424		327.95	0.1889		327.95	0.1822		327.95	0.2384		327.95	0.2563
328.21	0.0474628		328.21	0.0928		328.21	0.1302		328.21	0.1403		328.21	0.1869		328.21	0.1802		328.21	0.2384		328.21	0.2563
328.46	0.0474647		328.46	0.0928		328.46	0.1282		328.46	0.1403		328.46	0.1869		328.46	0.1822		328.46	0.2404		328.46	0.2563
328.72	0.0474659		328.72	0.0928		328.72	0.1282		328.72	0.1423		328.72	0.1889		328.72	0.1802		328.72	0.2384		328.72	0.2562
328.97	0.0474657		328.97	0.0916		328.97	0.1302		328.97	0.1403		328.97	0.1869		328.97	0.1802		328.97	0.2384		328.97	0.2562
329.23	0.0474657		329.23	0.0928		329.23	0.1302		329.23	0.1403		329.23	0.1888		329.23	0.1822		329.23	0.2384		329.23	0.2562
329.49	0.0474663		329.49	0.0928		329.49	0.1282		329.49	0.1403		329.49	0.1868		329.49	0.1822		329.49	0.2384		329.49	0.2541
329.74	0.047467		329.74	0.0916		329.74	0.1282		329.74	0.1403		329.74	0.1868		329.74	0.1802		329.74	0.2404		329.74	0.2561
330	0.047469		330	0.0928		330	0.1282		330	0.1423		330	0.1888		330	0.1802		330	0.2384		330	0.2561
330.26	0.0474708		330.26	0.0916		330.26	0.1282		330.26	0.1403		330.26	0.1888		330.26	0.1822		330.26	0.2384		330.26	0.254
330.51	0.0474708		330.51	0.0928		330.51	0.1302		330.51	0.1403		330.51	0.1888		330.51	0.1822		330.51	0.2404		330.51	0.256
330.77	0.047471		330.77	0.0928		330.77	0.1302		330.77	0.1403		330.77	0.1888		330.77	0.1822		330.77	0.2404		330.77	0.256
331.03	0.0474718		331.03	0.0916		331.03	0.1302		331.03	0.1403		331.03	0.1888		331.03	0.1802		331.03	0.2405		331.03	0.2539
331.28	0.0474733		331.28	0.0928		331.28	0.1302		331.28	0.1403		331.28	0.1868		331.28	0.1822		331.28	0.2405		331.28	0.2539
331.54	0.0474758		331.54	0.0916		331.54	0.1302		331.54	0.1423		331.54	0.1868		331.54	0.1802		331.54	0.2385		331.54	0.2539
331.79	0.0474783		331.79	0.0916		331.79	0.1282		331.79	0.1423		331.79	0.1888		331.79	0.1822		331.79	0.2405		331.79	0.2538
332.05	0.0474786		332.05	0.0928		332.05	0.1302		332.05	0.1403		332.05	0.1888		332.05	0.1802		332.05	0.2405		332.05	0.2558
332.31	0.0474786		332.31	0.0916		332.31	0.1282		332.31	0.1423		332.31	0.1868		332.31	0.1802		332.31	0.2405		332.31	0.2537
332.56	0.0474788		332.56	0.0916		332.56	0.1302		332.56	0.1403		332.56	0.1888		332.56	0.1822		332.56	0.2405		332.56	0.2557
332.82	0.0474784		332.82	0.0916		332.82	0.1282		332.82	0.1423		332.82	0.1868		332.82	0.1822		332.82	0.2385		332.82	0.2537
333.08	0.0474786		333.08	0.0916		333.08	0.1282		333.08	0.1423		333.08	0.1868		333.08	0.1802		333.08	0.2385		333.08	0.2536
333.33	0.0474784		333.33	0.0928		333.33	0.1302		333.33	0.1403		333.33	0.1868		333.33	0.1822		333.33	0.2405		333.33	0.2536
333.59	0.0474765		333.59	0.0916		333.59	0.1282		333.59	0.1422		333.59	0.1888		333.59	0.1802		333.59	0.2405		333.59	0.2536
333.85	0.0474746		333.85	0.0928		333.85	0.1302		333.85	0.1402		333.85	0.1868		333.85	0.1802		333.85	0.2385		333.85	0.2535
334.1	0.0474733		334.1	0.0916		334.1	0.1282		334.1	0.1402		334.1	0.1888		334.1	0.1822		334.1	0.2405		334.1	0.2555
334.36	0.0474721		334.36	0.0916		334.36	0.1302		334.36	0.1402		334.36	0.1888		334.36	0.1802		334.36	0.2385		334.36	0.2535
334.62	0.0474717		334.62	0.0928		334.62	0.1282		334.62	0.1402		334.62	0.1888		334.62	0.1802		334.62	0.2385		334.62	0.2534
334.87	0.0474716		334.87	0.0928		334.87	0.1282		334.87	0.1402		334.87	0.1888		334.87	0.1821		334.87	0.2405		334.87	0.2554
335.13	0.0474699		335.13	0.0916		335.13	0.1282		335.13	0.1402		335.13	0.1888		335.13	0.1801		335.13	0.2385		335.13	0.2533
335.38	0.0474682		335.38	0.0929		335.38	0.1282		335.38	0.1402		335.38	0.1868		335.38	0.1821		335.38	0.2405		335.38	0.2533
335.64	0.047467		335.64	0.0929		335.64	0.1302		335.64	0.1402		335.64	0.1888		335.64	0.1801		335.64	0.2405		335.64	0.2553
335.9	0.0474657		335.9	0.0916		335.9	0.1302		335.9	0.1422		335.9	0.1888		335.9	0.1821		335.9	0.2405		335.9	0.2532
336.15	0.0474652		336.15	0.0916		336.15	0.1282		336.15	0.1401		336.15	0.1888		336.15	0.1821		336.15	0.2385		336.15	0.2532
336.41	0.0474641		336.41	0.0916		336.41	0.1302		336.41	0.1421		336.41	0.1868		336.41	0.1821		336.41	0.2405		336.41	0.2551
336.67	0.0474613		336.67	0.0916		336.67	0.1302		336.67	0.1421		336.67	0.1888		336.67	0.1801		336.67	0.2385		336.67	0.2531
336.92	0.0474575		336.92	0.0916		336.92	0.1282		336.92	0.1401		336.92	0.1888		336.92	0.1821		336.92	0.2405		336.92	0.255
337.18	0.0474539		337.18	0.0916		337.18	0.1282		337.18	0.1401		337.18	0.1888		337.18	0.1821		337.18	0.2385		337.18	0.255
337.44	0.0474506		337.44	0.0929		337.44	0.1302		337.44	0.1401		337.44	0.1888		337.44	0.1821		337.44	0.2385		337.44	0.255
337.69	0.0474482		337.69	0.0916		337.69	0.1282		337.69	0.1401		337.69	0.1868		337.69	0.1821		337.69	0.2405		337.69	0.2529
337.95	0.0474465		337.95	0.0916		337.95	0.1282		337.95	0.1401		337.95	0.1888		337.95	0.1821		337.95	0.2385		337.95	0.2549
338.21	0.0474438		338.21	0.0929		338.21	0.1282		338.21	0.1401		338.21	0.1888		338.21	0.1821		338.21	0.2405		338.21	0.2528
338.46	0.0474414		338.46	0.0929		338.46	0.1302		338.46	0.1421		338.46	0.1868		338.46	0.1821		338.46	0.2405		338.46	0.2528
338.72	0.0474396		338.72	0.0929		338.72	0.1302		338.72	0.1421		338.72	0.1868		338.72	0.1801		338.72	0.2385		338.72	0.2528
338.97	0.0474374		338.97	0.0929		338.97	0.1282		338.97	0.1421		338.97	0.1867		338.97	0.1821		338.97	0.2385		338.97	0.2547
339.23	0.0474358		339.23	0.0916		339.23	0.1302		339.23	0.1401		339.23	0.1867		339.23	0.1821		339.23	0.2405		339.23	0.2547
339.49	0.0474336		339.49	0.0916		339.49	0.1282		339.49	0.1401		339.49	0.1867		339.49	0.1801		339.49	0.2385		339.49	0.2527
339.74	0.0474301		339.74	0.0916		339.74	0.1302		339.74	0.1401		339.74	0.1867		339.74	0.1821		339.74	0.2385		339.74	0.2526
340	0.0474262		340	0.0929		340	0.1302		340	0.1421		340	0.1887		340	0.1801		340	0.2385		340	0.2526
340.26	0.0474224		340.26	0.0929		340.26	0.1302		340.26	0.1401		340.26	0.1867		340.26	0.1821		340.26	0.2405		340.26	0.2526
340.51	0.0474192		340.51	0.0929		340.51	0.1282		340.51	0.1401		340.51	0.1887		340.51	0.1801		340.51	0.2385		340.51	0.2545
340.77	0.0474165		340.77	0.0929		340.77	0.1282		340.77	0.1401		340.77	0.1867		340.77	0.1801		340.77	0.2385		340.77	0.2525
341.03	0.0474139		341.03	0.0916		341.03	0.1302		341.03	0.1421		341.03	0.1887		341.03	0.1821		341.03	0.2385		341.03	0.2545
341.28	0.04741		341.28	0.0916		341.28	0.1281		341.28	0.1421		341.28	0.1867		341.28	0.1801		341.28	0.2385		341.28	0.2544
341.54	0.0474061		341.54	0.0916		341.54	0.1281		341.54	0.142		341.54	0.1867		341.54	0.1801		341.54	0.2404		341.54	0.2544
341.79	0.0474028		341.79	0.0929		341.79	0.1301		341.79	0.14		341.79	0.1867		341.79	0.1801		341.79	0.2404		341.79	0.2544
342.05	0.0473996		342.05	0.0929		342.05	0.1301		342.05	0.14		342.05	0.1867		342.05	0.1801		342.05	0.2384		342.05	0.2543
342.31	0.0473974		342.31	0.0929		342.31	0.1301		342.31	0.14		342.31	0.1887		342.31	0.1821		342.31	0.2384		342.31	0.2543
342.56	0.0473952		342.56	0.0916		342.56	0.1281		342.56	0.142		342.56	0.1867		342.56	0.1801		342.56	0.2384		342.56	0.2543
342.82	0.0473918		342.82	0.0929		342.82	0.1281		342.82	0.14		342.82	0.1867		342.82	0.1821		342.82	0.2404		342.82	0.2523
343.08	0.0473885		343.08	0.0916		343.08	0.1281		343.08	0.14		343.08	0.1867		343.08	0.1821		343.08	0.2384		343.08	0.2542
343.33	0.0473866		343.33	0.0929		343.33	0.1281		343.33	0.142		343.33	0.1867		343.33	0.1821		343.33	0.2404		343.33	0.2522
343.59	0.0473842		343.59	0.0916		343.59	0.1281		343.59	0.14		343.59	0.1887		343.59	0.1801		343.59	0.2404		343.59	0.2522
343.85	0.0473834		343.85	0.0916		343.85	0.1301		343.85	0.14		343.85	0.1887		343.85	0.182		343.85	0.2404		343.85	0.2522
344.1	0.0473826		344.1	0.0916		344.1	0.1281		344.1	0.14		344.1	0.1867		344.1	0.18		344.1	0.2404		344.1	0.2521
344.36	0.0473808		344.36	0.0929		344.36	0.1281		344.36	0.142		344.36	0.1867		344.36	0.182		344.36	0.2404		344.36	0.2541
344.62	0.0473792		344.62	0.0916		344.62	0.1281		344.62	0.14		344.62	0.1887		344.62	0.182		344.62	0.2384		344.62	0.2521
344.87	0.0473779		344.87	0.0929		344.87	0.1301		344.87	0.14		344.87	0.1887		344.87	0.182		344.87	0.2404		344.87	0.252
345.13	0.0473764		345.13	0.0916		345.13	0.1281		345.13	0.14		345.13	0.1887		345.13	0.18		345.13	0.2404		345.13	0.254
345.38	0.0473748		345.38	0.0916		345.38	0.1301		345.38	0.14		345.38	0.1887		345.38	0.182		345.38	0.2404		345.38	0.252
345.64	0.047374		345.64	0.0916		345.64	0.1281		345.64	0.14		345.64	0.1867		345.64	0.18		345.64	0.2404		345.64	0.254
345.9	0.0473715		345.9	0.0916		345.9	0.1301		345.9	0.142		345.9	0.1867		345.9	0.18		345.9	0.2384		345.9	0.252
346.15	0.0473691		346.15	0.0929		346.15	0.1301		346.15	0.142		346.15	0.1887		346.15	0.182		346.15	0.2384		346.15	0.2539
346.41	0.0473676		346.41	0.0929		346.41	0.1281		346.41	0.142		346.41	0.1867		346.41	0.182		346.41	0.2384		346.41	0.2539
346.67	0.0473653		346.67	0.0916		346.67	0.1281		346.67	0.1419		346.67	0.1867		346.67	0.182		346.67	0.2404		346.67	0.2539
346.92	0.0473647		346.92	0.0916		346.92	0.1301		346.92	0.1419		346.92	0.1867		346.92	0.18		346.92	0.2404		346.92	0.2519
347.18	0.0473641		347.18	0.0929		347.18	0.1301		347.18	0.1419		347.18	0.1887		347.18	0.18		347.18	0.2404		347.18	0.2539
347.44	0.0473621		347.44	0.0916		347.44	0.1281		347.44	0.1419		347.44	0.1887		347.44	0.18		347.44	0.2404		347.44	0.2518
347.69	0.0473599		347.69	0.0929		347.69	0.1281		347.69	0.1399		347.69	0.1887		347.69	0.182		347.69	0.2404		347.69	0.2518
347.95	0.0473573		347.95	0.0916		347.95	0.1301		347.95	0.1399		347.95	0.1887		347.95	0.18		347.95	0.2384		347.95	0.2518
348.21	0.047354		348.21	0.0929		348.21	0.1301		348.21	0.1419		348.21	0.1887		348.21	0.18		348.21	0.2384		348.21	0.2538
348.46	0.0473518		348.46	0.0929		348.46	0.1281		348.46	0.1419		348.46	0.1887		348.46	0.182		348.46	0.2404		348.46	0.2538
348.72	0.0473494		348.72	0.0929		348.72	0.1301		348.72	0.1419		348.72	0.1867		348.72	0.18		348.72	0.2384		348.72	0.2538
348.97	0.0473459		348.97	0.0929		348.97	0.1301		348.97	0.1399		348.97	0.1887		348.97	0.18		348.97	0.2403		348.97	0.2518
349.23	0.0473425		349.23	0.0916		349.23	0.1301		349.23	0.1419		349.23	0.1887		349.23	0.182		349.23	0.2403		349.23	0.2518
349.49	0.0473394		349.49	0.0916		349.49	0.1301		349.49	0.1399		349.49	0.1867		349.49	0.182		349.49	0.2383		349.49	0.2517
349.74	0.0473365		349.74	0.0929		349.74	0.1301		349.74	0.1419		349.74	0.1887		349.74	0.18		349.74	0.2403		349.74	0.2537
350	0.0473341		350	0.0916		350	0.1281		350	0.1419		350	0.1887		350	0.182		350	0.2403		350	0.2517
350.26	0.0473316		350.26	0.0929		350.26	0.1301		350.26	0.1418		350.26	0.1867		350.26	0.18		350.26	0.2403		350.26	0.2517
350.51	0.047328		350.51	0.0916		350.51	0.1281		350.51	0.1398		350.51	0.1867		350.51	0.182		350.51	0.2383		350.51	0.2517
350.77	0.0473249		350.77	0.0916		350.77	0.1301		350.77	0.1418		350.77	0.1887		350.77	0.18		350.77	0.2383		350.77	0.2537
351.03	0.0473228		351.03	0.0916		351.03	0.1281		351.03	0.1418		351.03	0.1867		351.03	0.182		351.03	0.2383		351.03	0.2517
351.28	0.0473208		351.28	0.0929		351.28	0.1281		351.28	0.1418		351.28	0.1867		351.28	0.182		351.28	0.2403		351.28	0.2537
351.54	0.0473195		351.54	0.0929		351.54	0.1281		351.54	0.1418		351.54	0.1887		351.54	0.182		351.54	0.2403		351.54	0.2517
351.79	0.0473177		351.79	0.0916		351.79	0.1281		351.79	0.1398		351.79	0.1867		351.79	0.1819		351.79	0.2403		351.79	0.2517
352.05	0.0473139		352.05	0.0916		352.05	0.1281		352.05	0.1418		352.05	0.1867		352.05	0.1819		352.05	0.2403		352.05	0.2537
352.31	0.0473101		352.31	0.0929		352.31	0.1301		352.31	0.1398		352.31	0.1887		352.31	0.1799		352.31	0.2403		352.31	0.2517
352.56	0.0473066		352.56	0.0916		352.56	0.1301		352.56	0.1418		352.56	0.1867		352.56	0.1799		352.56	0.2403		352.56	0.2517
352.82	0.047303		352.82	0.0916		352.82	0.1281		352.82	0.1397		352.82	0.1887		352.82	0.1799		352.82	0.2383		352.82	0.2537
353.08	0.0473008		353.08	0.0916		353.08	0.1281		353.08	0.1417		353.08	0.1867		353.08	0.1799		353.08	0.2403		353.08	0.2517
353.33	0.0472987		353.33	0.0929		353.33	0.1281		353.33	0.1397		353.33	0.1887		353.33	0.1819		353.33	0.2403		353.33	0.2516
353.59	0.0472954		353.59	0.0916		353.59	0.1301		353.59	0.1397		353.59	0.1887		353.59	0.1799		353.59	0.2383		353.59	0.2536
353.85	0.0472916		353.85	0.0916		353.85	0.1281		353.85	0.1397		353.85	0.1867		353.85	0.1819		353.85	0.2402		353.85	0.2516
354.1	0.0472884		354.1	0.0916		354.1	0.1301		354.1	0.1417		354.1	0.1867		354.1	0.1799		354.1	0.2382		354.1	0.2536
354.36	0.047285		354.36	0.0929		354.36	0.1301		354.36	0.1397		354.36	0.1887		354.36	0.1819		354.36	0.2402		354.36	0.2536
354.62	0.047282		354.62	0.0916		354.62	0.1281		354.62	0.1417		354.62	0.1867		354.62	0.1819		354.62	0.2402		354.62	0.2536
354.87	0.0472793		354.87	0.0929		354.87	0.1301		354.87	0.1397		354.87	0.1887		354.87	0.1819		354.87	0.2382		354.87	0.2516
355.13	0.0472749		355.13	0.0929		355.13	0.1301		355.13	0.1397		355.13	0.1867		355.13	0.1819		355.13	0.2382		355.13	0.2516
355.38	0.0472705		355.38	0.0916		355.38	0.1301		355.38	0.1417		355.38	0.1867		355.38	0.1799		355.38	0.2402		355.38	0.2536
355.64	0.0472673		355.64	0.0929		355.64	0.1281		355.64	0.1417		355.64	0.1887		355.64	0.1799		355.64	0.2402		355.64	0.2516
355.9	0.0472643		355.9	0.0916		355.9	0.1281		355.9	0.1417		355.9	0.1867		355.9	0.1799		355.9	0.2402		355.9	0.2516
356.15	0.0472625		356.15	0.0916		356.15	0.1301		356.15	0.1417		356.15	0.1887		356.15	0.1799		356.15	0.2382		356.15	0.2536
356.41	0.047261		356.41	0.0929		356.41	0.1301		356.41	0.1397		356.41	0.1867		356.41	0.1799		356.41	0.2382		356.41	0.2516
356.67	0.0472574		356.67	0.0929		356.67	0.1281		356.67	0.1417		356.67	0.1867		356.67	0.1819		356.67	0.2401		356.67	0.2536
356.92	0.047255		356.92	0.0929		356.92	0.1301		356.92	0.1397		356.92	0.1867		356.92	0.1799		356.92	0.2401		356.92	0.2536
357.18	0.0472543		357.18	0.0916		357.18	0.1301		357.18	0.1397		357.18	0.1887		357.18	0.1819		357.18	0.2381		357.18	0.2536
357.44	0.0472539		357.44	0.0929		357.44	0.1301		357.44	0.1396		357.44	0.1867		357.44	0.1819		357.44	0.2381		357.44	0.2516
357.69	0.0472548		357.69	0.0916		357.69	0.1301		357.69	0.1396		357.69	0.1886		357.69	0.1799		357.69	0.2381		357.69	0.2536
357.95	0.047255		357.95	0.0916		357.95	0.1301		357.95	0.1416		357.95	0.1886		357.95	0.1819		357.95	0.2401		357.95	0.2536
358.21	0.0472519		358.21	0.0916		358.21	0.1301		358.21	0.1396		358.21	0.1866		358.21	0.1819		358.21	0.2381		358.21	0.2536
358.46	0.0472488		358.46	0.0916		358.46	0.1281		358.46	0.1396		358.46	0.1866		358.46	0.1819		358.46	0.2381		358.46	0.2515
358.72	0.0472468		358.72	0.0916		358.72	0.1281		358.72	0.1416		358.72	0.1886		358.72	0.1799		358.72	0.2381		358.72	0.2515
[truncated: 7,812 more rows]

## Sheet: Ex_D_Fig. 1d
HNO biosensor calibration; Δcurrent vs. AS concentration
[truncated: 26 more rows]

[truncated: 3 more sheets: Ex_D_Fig. 1e, Ex_D_Fig. 1g, Ex_D_Fig. 1h]
