# Supplementary material for: Discovery of endogenous nitroxyl as a new redox player in Arabidopsis thaliana
Source: Nat Plants. 2022 Dec 23;9(1):36–44. doi: 10.1038/s41477-022-01301-z (PMC9873566; doi:10.1038/s41477-022-01301-z)
Supplement: Source Data Extended Data Fig. 2 — Statistical source data. [file 41477_2022_1301_MOESM11_ESM.xlsx]

## Sheet: Fig. 2a
Electrochemical detection of HNO/•NO in leaves undergoing dark-induced leaf senescence (DILS)
	DILS - NO
	Days	0	1	3	5	7	6 (recovery 3rd day)
	NO (mM)	32.6	28.9	22.3	18.5	16.6	27.1
		30.2	30.4	24.9	20.3	18.7	26.5
		34.2	26.1	24.5	21.1	20.2	29
	DILS - HNO
	Days	0	1	3	5	7	6 (recovery 3rd day)
	HNO (nM)	58.1	50.1	42.7	35.1	24.3	43.6
		56.6	53.2	40.3	29.5	27.4	47
		54.2	47.4	38.3	32.6	23.6	45.2

## Sheet: Fig. 2b
HNO peak current recorded in vivo as a function of time
buffer (dotted line)				line a				line b				line c
time(s)	I/nA			time(s)	I/nA			time(s)	I/nA			time(s)	I/nA
0	6.99175e-09			0	2.18414e-08			0	2.13684e-08			0	9.76868e-09
0.5	2.79962e-09			0.5	1.29272e-08			0.5	1.04736e-08			0.5	5.18189e-09
1	2.06173e-09			1	1.08124e-08			1	8.23364e-09			1	4.11072e-09
1.5	1.70374e-09			1.5	9.68933e-09			1.5	7.10144e-09			1.5	3.53699e-09
2	1.48164e-09			2	8.88977e-09			2	6.39648e-09			2	3.14941e-09
2.5	1.33552e-09			2.5	8.29468e-09			2.5	5.9082e-09			2.5	2.84424e-09
3	1.22301e-09			3	7.83691e-09			3	5.50842e-09			3	2.61231e-09
3.5	1.13095e-09			3.5	7.44934e-09			3.5	5.18799e-09			3.5	2.40784e-09
4	1.05936e-09			4	7.15637e-09			4	4.91943e-09			4	2.21863e-09
4.5	9.99448e-10			4.5	6.89087e-09			4.5	4.6936e-09			4.5	2.06604e-09
5	9.48307e-10			5	6.53076e-09			5	4.47388e-09			5	1.94397e-09
5.5	9.0301e-10			5.5	6.41785e-09			5.5	4.27857e-09			5.5	1.87073e-09
6	8.67942e-10			6	6.23169e-09			6	4.08936e-09			6	1.77612e-09
6.5	8.34335e-10			6.5	6.06689e-09			6.5	3.94287e-09			6.5	1.69983e-09
7	8.05111e-10			7	5.92957e-09			7	3.79028e-09			7	1.62964e-09
7.5	7.77349e-10			7.5	5.78308e-09			7.5	3.68958e-09			7.5	1.55335e-09
8	7.62737e-10			8	5.6488e-09			8	3.60413e-09			8	1.30005e-09
8.5	7.37897e-10			8.5	5.51758e-09			8.5	3.54309e-09			8.5	1.41907e-09
9	7.1744e-10			9	5.39246e-09			9	3.4668e-09			9	1.37939e-09
9.5	6.98445e-10			9.5	5.28564e-09			9.5	3.39966e-09			9.5	1.33972e-09
10	6.79449e-10			10	5.2063e-09			10	3.34778e-09			10	1.31531e-09
10.5	6.64838e-10			10.5	5.09033e-09			10.5	3.32947e-09			10.5	1.297e-09
11	6.50226e-10			11	4.98962e-09			11	3.24402e-09			11	1.297e-09
11.5	6.38536e-10			11.5	4.89502e-09			11.5	3.19824e-09			11.5	1.27869e-09
12	6.25386e-10			12	4.81567e-09			12	3.15552e-09			12	1.37024e-09
12.5	6.13696e-10			12.5	4.70886e-09			12.5	3.08533e-09			12.5	1.25122e-09
13	6.00545e-10			13	4.63867e-09			13	3.01208e-09			13	1.28479e-09
13.5	5.9324e-10			13.5	4.58069e-09			13.5	2.97852e-09			13.5	1.22681e-09
14	5.8155e-10			14	4.50745e-09			14	2.93884e-09			14	1.19934e-09
14.5	5.72783e-10			14.5	4.45252e-09			14.5	2.89612e-09			14.5	1.12305e-09
15	5.64016e-10			15	4.40979e-09			15	2.85645e-09			15	1.11389e-09
15.5	5.53788e-10			15.5	4.44336e-09			15.5	2.83508e-09			15.5	1.12e-09
16	5.45021e-10			16	4.53186e-09			16	2.78015e-09			16	1.2207e-09
16.5	5.39176e-10			16.5	4.42505e-09			16.5	2.75879e-09			16.5	1.13373e-09
17	5.3187e-10			17	4.37927e-09			17	2.71912e-09			17	1.08337e-09
17.5	5.23103e-10			17.5	4.3335e-09			17.5	2.6947e-09			17.5	1.08948e-09
18	5.15797e-10			18	4.28772e-09			18	2.66113e-09			18	1.12305e-09
18.5	5.08491e-10			18.5	4.21448e-09			18.5	2.64282e-09			18.5	1.08002e-09
19	5.05569e-10			19	4.21448e-09			19	2.91748e-09			19	1.13525e-09
19.5	4.98263e-10			19.5	4.1626e-09			19.5	2.64587e-09			19.5	1.07117e-09
20	4.90957e-10			20	4.10767e-09			20	2.7832e-09			20	9.34448e-10
20.5	4.85112e-10			20.5	4.06799e-09			20.5	2.60925e-09			20.5	1.26953e-09
21	4.80729e-10			21	4.04663e-09			21	2.54517e-09			21	7.66602e-10
21.5	4.8219e-10			21.5	4.02832e-09			21.5	2.54211e-09			21.5	7.70874e-10
22	4.71962e-10			22	4.01306e-09			22	2.49939e-09			22	1.06415e-09
22.5	4.67578e-10			22.5	4.01611e-09			22.5	2.40479e-09			22.5	9.35974e-10
23	4.63195e-10			23	3.93982e-09			23	2.29797e-09			23	7.09229e-10
23.5	4.5735e-10			23.5	3.94287e-09			23.5	2.4231e-09			23.5	8.4259e-10
24	4.52966e-10			24	3.92456e-09			24	2.39868e-09			24	9.60693e-10
24.5	4.50044e-10			24.5	3.89404e-09			24.5	2.37427e-09			24.5	9.30481e-10
25	4.63341e-10			25	3.84521e-09			25	2.35901e-09			25	9.60999e-10
25.5	4.61003e-10			25.5	3.8147e-09			25.5	2.33154e-09			25.5	8.90808e-10
26	4.42738e-10			26	3.77197e-09			26	2.3407e-09			26	8.26416e-10
26.5	4.3251e-10			26.5	3.72925e-09			26.5	2.39258e-09			26.5	9.06372e-10
27	4.29587e-10			27	3.69568e-09			27	2.31628e-09			27	7.26929e-10
27.5	4.46829e-10			27.5	3.66516e-09			27.5	2.28882e-09			27.5	8.61816e-10
28	4.25204e-10			28	3.61633e-09			28	2.27051e-09			28	6.99768e-10
28.5	4.2082e-10			28.5	4.07105e-09			28.5	2.26746e-09			28.5	7.15332e-10
29	4.17898e-10			29	3.87878e-09			29	2.23999e-09			29	7.36084e-10
29.5	4.13514e-10			29.5	5.31006e-09			29.5	2.22778e-09			29.5	7.70264e-10
30	4.35871e-10			30	4.55933e-09			30	2.20947e-09			30	7.1991e-10
