# Supplementary material for: Discovery of endogenous nitroxyl as a new redox player in Arabidopsis thaliana
Source: Nat Plants. 2022 Dec 23;9(1):36–44. doi: 10.1038/s41477-022-01301-z (PMC9873566; doi:10.1038/s41477-022-01301-z)
Supplement: Source Data Extended Data Fig. 3 — Statistical source data. [file 41477_2022_1301_MOESM12_ESM.xlsx]

## Sheet: Ex_D_Fig. 3a
Phosphine (TXPTS) treatment mutes the HNO-dependent electrochemical signal; In in vitro experiments
		Current intensity (nA)	Protein concentration
		t = 600 sec	(mg/ml)
	Control	140	5.95
		142	6.02
		138	5.9
	0.1 mM phosphine	50	6
		52	6.12
		53	6.2
	0.5 mM phosphine	48	5.85
		47	5.85
		51	6.05
	1 mM phosphine	45	6.1
		46	6.15
		48	6.25
	5 mM phosphine	45	4.2
		46	4.25
		44	4.15
	10 mM phosphine	44	3.85
		46	3.9
		45	3.9

## Sheet: Ex_D_Fig. 3b
Phosphine (TXPTS) treatment mutes the HNO-dependent electrochemical signal; In in vivo experiments
		Current intensity (nA)	Protein concentration	HNO/mg protein
			(mg/ml)
	Control (t = 10 min)	140	5.95	23.5294
		142	6.02	23.588
		138	5.9	23.3898
	Control (t = 30 min)	80	7.15	11.1888
		82	7	11.7143
		79	6.95	11.3669
	Pretreatment over leaf (phosphine 1mM)	59	5.35	11.028
		61	5.6	10.8929
		60	5.4	11.1111
	Pretreatment over leaf (phosphine 5mM)	50	6.25	8
		51	6.1	8.36066
		51	6.2	8.22581
	Pretreatment over leaf (phosphine 10mM)	48	6.25	7.68
		47	6.1	7.70492
		49	6.65	7.36842
