# Supplementary material for: Discovery of endogenous nitroxyl as a new redox player in Arabidopsis thaliana
Source: Nat Plants. 2022 Dec 23;9(1):36–44. doi: 10.1038/s41477-022-01301-z (PMC9873566; doi:10.1038/s41477-022-01301-z)
Supplement: Source Data Extended Data Fig. 5 — Statistical source data. [file 41477_2022_1301_MOESM13_ESM.xlsx]

## Sheet: Ex_D_Fig. 5a
Kinetics of endogenous HNO and •NO formation under different cellular redox states in WT Arabidopsis leaves. The effect of a menadione-induced
	Menadione-induced - NO
time (h)	0	1	3	6	24
NO (mmol x mg-1 protein)	5.6	5.4	4.9	4.8	4.7
	5.2	5.6	5.4	5.2	4.9
	5.7	5.2	5.4	5.4	5.1
	Menadione-induced - HNO
time (h)	0	1	3	6	24
HNO (nmol x mg-1 protein)	9.6	9.4	8.8	8.8	7.7
	9.2	9.2	9	8.4	7.1
	10	8.8	8.5	8.6	7.3

## Sheet: Ex_D_Fig. 5b
Kinetics of endogenous HNO and •NO formation under different cellular redox states in WT Arabidopsis leaves. The effect of an N-acetylcysteine-induced
	N-acetylcysteine-induced - NO
time (h)	0	1	3	6	24
NO (mmol x mg-1 protein)	5.5	5.3	5.4	5.6	5.8
	5.54	5.4	5.3	5.3	5.4
	5.46	5.5	5.7	5.44	5.2
	N-acetylcysteine-induced - HNO
time (h)	0	1	3	6	24
HNO (nmol x mg-1 protein)	9.6	10	10.8	10.7	10.9
	9.2	9.8	10.7	10.9	11
	10	10.2	10.3	10.6	10.4

## Sheet: Ex_D_Fig. 5c
Cell viability of Arabidopsis WT leaves treated with 0.1 mM MN and 1 mM NAC
		control							1 mM NAC							0.1 mM MN
	time (h)	0	1	3	6	24		time (h)	0	1	3	6	24		time (h)	0	1	3	6	24
		92	89.5	92	84.5	88			89	91	96	94	93			95	92	94.5	94.5	86
		95.5	85.5	89	92.5	93.5			91.5	90	93	95.5	95			92.5	88	97.5	90	91
		89	86.5	95	89	92.5			86.5	96	98.5	93.5	92.5			92	86.5	91.5	88.5	92.5

## Sheet: Ex_D_Fig. 5d
Superoxide level in leaves pretreated with 0.1 mM MN
	control							0.1 mM MN
time (h)	0	1	3	6	24		time (h)	0	1	3	6	24
	4.489	4.95	4.275	4.815	4.345			4.595	5.065	6.825	7.035	5.985
	4.392	3.99	4.95	4.105	4.995			4.41	4.815	6.165	10.707	6.48
	3.959	4.995	4.815	3.265	4.77			3.745	4.965	5.88	8.865	6.345

## Sheet: Ex_D_Fig. 5e
Hydrogen peroxide levels in leaves pretreated with 0.1 mM MN
	control							0.1 mM MN
time (h)	0	1	3	6	24		time (h)	0	1	3	6	24
	97	119	103	149	112			96	127	209	151	139
	112	135	121	122	85			112	106	179	178	163
	85	87	87	132	62			76	76	147	184	178

## Sheet: Ex_D_Fig. 5f
GSH/GSSG ratio in Arabidopsis WT leaves treated with 0.1 mM MN and 1 mM NAC
	control							1 mM NAC							0.1 mM MN
time (h)	0	1	3	6	24		time (h)	0	1	3	6	24		time (h)	0	1	3	6	24
	24	19	24	20.5	23			26	21	25	25	30			24	23	20.5	12.5	16
	20.5	22	22	23.5	22			21	27.5	35.5	30.5	25.5			26	23.5	21	17	17
	24.5	23.5	27.5	17	25			19.5	25	32.5	31	31			21.5	19.5	15	12	14

## Sheet: Ex_D_Fig. 5g
Reduced glutathione in leaves pretreated with 1 mM NAC.
	control							1 mM NAC
time (h)	0	1	3	6	24		time (h)	0	1	3	6	24
	405	389	435	421	442			349	393	525	598	563
	389	373	375	383	380			363	401	465	604	489
	352	337	395	373	414			403	442	458	517	524

## Sheet: Ex_D_Fig. 5h
Total antioxidant capacity in leaves pretreated with 1 mM NAC
	control							1 mM NAC
time (h)	0	1	3	6	24		time (h)	0	1	3	6	24
	1.44	0.77	1.23	1.21	1.68			1.39	1.15	2.61	2.45	1.87
	1.29	1.24	1.322	0.79	1.43			1.47	1.38	2.46	1.85	2.45
	0.94	1.11	1.55	1.08	1.13			1.07	1.55	3.68	2.35	2.17
