# Supplementary material for: Discovery of endogenous nitroxyl as a new redox player in Arabidopsis thaliana
Source: Nat Plants. 2022 Dec 23;9(1):36–44. doi: 10.1038/s41477-022-01301-z (PMC9873566; doi:10.1038/s41477-022-01301-z)
Supplement: Source Data Extended Data Fig. 6 — Statistical source data. [file 41477_2022_1301_MOESM14_ESM.xlsx]

## Sheet: ExD_Fig.6a
	Redox parameters of leaf cells undergoing DILS
	GSH:GSSG
	control							DILS						DILS	Recovery
days	0	1	3	5	7		days	0	1	3	5	7		5	6
	23.9	24.8	24.9	27.1	25.3			26.7	22.6	18.9	17.9	17.2		17.9	20.8
	25.1	26.8	25.2	24.2	28.4			27.9	24.5	17	13.5	16.5		13.5	21.6
	28.3	29.3	29.1	23.8	29.2			25.9	26.5	16.8	17.1	11.2		17.1	25
	TEAC
	control							DILS						DILS	Recovery
days	0	1	3	5	7		days	0	1	3	5	7		5	6
	1.26	1.32	1.52	1.32	1.27			1.42	1.15	1.09	1.12	0.87		1.12	2.15
	1.03	1.29	1.61	1.42	1.71			1.05	1.06	0.95	0.95	0.63		0.95	2.05
	1.38	1.72	1.46	1.65	1.69			1.3	1.42	1.1	0.61	0.55		0.61	1.9
	H2O2
	control							DILS						DILS	Recovery
days	0	1	3	5	7		days	0	1	3	5	7		5	7
	96	151	109	123	145			111	153	185	165	174		165	138
	113	109	131	136	151			123	148	196	205	155		205	163
	109	109	106	135	126			85	129	158	181	197		181	172

## Sheet: ExD_Fig.6b
	The effect of applying exogenous HNO as 1.5 mM CM on the expression of senescence-associated genes
	SEN4
	DILS						DILS+CM
days	1	3	5	7		days	1	3	5	7
	1.46982	1.87322	5.62006	10.2356			1.48895	1.79985	4.28322	11.8954
	1.28899	1.9245	5.29322	9.71221			0.95562	0.644825	3.31584	8.92236
	1.48069	1.94337	5.9322	9.26022			1.28992	1.4322	3.29342	10.9322
	SAG12
	DILS						DILS+CM
days	1	3	5	7		days	1	3	5	7
	0.035562	0.52444	1.25445	1.99925			0.078995	0.08525	0.958872	1.68895
	0.056995	0.665	1.42544	1.80056			0.05325	0.05125	0.75334	1.73112
	0.06388	0.295584	1.79225	2.09155			0.035588	0.03558	0.592223	1.29445
	SAG20
	DILS						DILS+CM
days	1	3	5	7		days	1	3	5	7
	0.59985	2.69556	13.2555	9.45882			1.10255	1.69555	3.56226	9.0005
	0.856622	2.17557	9.56609	10.2756			1.90665	1.76705	4.00665	10.0058
	0.85785	2.49985	13.0852	12.1885			1.52343	1.59556	3.86552	9.81

## Sheet: ExD_Fig.6c
Chlorophyll content in leaves undergoing DILS
Chlorophyll a
	DILS							DILS+CM
days	0	1	3	5	7		days	0	1	3	5	7
	0.712334	0.699136	0.433346	0.178823	0.069863			0.762334	0.722271	0.628155	0.360467	0.24033
	0.864511	0.785795	0.38401	0.198164	0.050882			0.824511	0.758487	0.567741	0.432168	0.090863
	0.893331	0.682148	0.465557	0.169344	0.045089			0.893331	0.786732	0.508147	0.312126	0.070618
Chlorophyll b
	DILS							DILS+CM
days	0	1	3	5	7		days	0	1	3	5	7
	0.208264	0.229428	0.131525	0.054183	0.011685			0.288264	0.281258	0.213581	0.151929	0.0347044
	0.280386	0.259115	0.14463	0.054864	0.0153236			0.245386	0.283172	0.162202	0.10493	0.0776398
	0.322054	0.270092	0.15061	0.0510972	0.0262042			0.31588	0.25513	0.192773	0.091248	0.053682
