# Supplementary material for: Discovery of endogenous nitroxyl as a new redox player in Arabidopsis thaliana
Source: Nat Plants. 2022 Dec 23;9(1):36–44. doi: 10.1038/s41477-022-01301-z (PMC9873566; doi:10.1038/s41477-022-01301-z)
Supplement: Source Data Extended Data Fig. 7 — Statistical source data. [file 41477_2022_1301_MOESM15_ESM.xlsx]

## Sheet: Ex_D_Fig 7a
Kinetics of endogenous HNO and •NO formation in WT Arabidopsis leaves pretreated with cellular reductants. The effect of an ascorbic acid-induced
	Ascorbic acid-induced - NO
time (h)	0	1	3	6	24
NO (mmol x mg-1 protein)	5.6	5.95	6.55	6.75	6.95
	5.2	6.02	6.35	6.8	6.85
	5.7	5.8	6.4	6.8	7
	Ascorbic acid-induced - HNO
time (h)	0	1	3	6	24
HNO (nmol x mg-1 protein)	9.6	11.4	11	10.8	10.6
	9.2	11.2	11.15	10.75	10.7
	10	11.6	10.9	10.73	10.5

## Sheet: Ex_D_Fig 7b
Kinetics of endogenous HNO and •NO formation in WT Arabidopsis leaves pretreated with cellular reductants. The effect of a salicylic acid-induced
	salicylic acid-induced - NO
time (h)	0	1	3	6	24
NO (mmol x mg-1 protein)	5.6	5.8	6.2	6.6	7
	5.2	5.9	6.1	6.65	6.9
	5.7	5.85	6.3	6.55	7.15
	salicylic acid-induced - HNO
time (h)	0	1	3	6	24
HNO (nmol x mg-1 protein)	9.6	10.15	10.5	10.6	9.6
	9.2	10.25	10.43	10.65	9.5
	10	10.3	10.55	10.55	9.7

## Sheet: Ex_D_Fig 7c
Kinetics of endogenous HNO and •NO formation in WT Arabidopsis leaves pretreated with cellular reductants. The effect of an hydrogen sulphide-induced
	hydrogen sulphide-induced - NO
time (h)	0	0.25	0.5	1	3	6	24
NO (mmol x mg-1 protein)	5.6	5.4	5.4	6.4	6.1	5.9	5.7
	5.2	5.3	5.35	6.3	6.15	5.85	5.6
	5.7	5.45	5.45	6.45	6.05	5.93	5.5
	hydrogen sulphide-induced - HNO
time (h)	0	0.25	0.5	1	3	6	24
HNO (nmol x mg-1 protein)	9.6	12.4	11.25	10.8	10.4	9.95	9.3
	9.2	12.45	11.2	10.8	10.5	10	9
	10	12.35	11.1	10.75	10.3	10.02	9.2
