# Supplementary material for: Discovery of endogenous nitroxyl as a new redox player in Arabidopsis thaliana
Source: Nat Plants. 2022 Dec 23;9(1):36–44. doi: 10.1038/s41477-022-01301-z (PMC9873566; doi:10.1038/s41477-022-01301-z)
Supplement: Source Data Extended Data Fig. 8 — Statistical source data. [file 41477_2022_1301_MOESM16_ESM.xlsx]

## Sheet: ED_Fig8
The effect of HNO scavenger treatment on cell viability of Arabidopsis WT leaves undergoing hypoxia
		control						5 mM TXPTS
	time (h)	0	24	48	72		time (h)	0	24	48	72
		100	92	86	73			98	90	72	63
		99	92	81	86			96	96	75	69
		98	88	94	81			98	86	63	56
